# Supplementary material for: Synthesis and Antitumor Activity of Erlotinib Derivatives Linked With 1,2,3-Triazole
Source: Front Pharmacol. 2022 Jan 17;12:793905. doi: 10.3389/fphar.2021.793905 (PMC8802806; doi:10.3389/fphar.2021.793905)
Supplement: Supplementary file 1 [file DataSheet3.zip]

Archive with 64 entries (55 files):
- Apoptosis assay/
- Apoptosis assay/Apoptosis 4d and 4l/
- Apoptosis assay/Apoptosis 4d and 4l/03-Nov-2021.wsp FlowJo table.xls
- Apoptosis assay/Apoptosis 4d and 4l/20211031/
- Apoptosis assay/Apoptosis 4d and 4l/20211031/02-Nov-2021.wsp
- Apoptosis assay/Apoptosis 4d and 4l/20211031/1_e4 12um1_2021_10_31_16_07_14.fcs
- Apoptosis assay/Apoptosis 4d and 4l/20211031/1_e4 12um2_2021_10_31_16_07_14.fcs
- Apoptosis assay/Apoptosis 4d and 4l/20211031/1_e4 12um_2021_10_31_16_07_14.fcs
- Apoptosis assay/Apoptosis 4d and 4l/20211031/1_e4 3um1_2021_10_31_16_07_14.fcs
- Apoptosis assay/Apoptosis 4d and 4l/20211031/1_e4 3um2_2021_10_31_16_07_14.fcs
- Apoptosis assay/Apoptosis 4d and 4l/20211031/1_e4 3um_2021_10_31_16_07_14.fcs
- Apoptosis assay/Apoptosis 4d and 4l/20211031/1_e4 6um1_2021_10_31_16_07_14.fcs
- Apoptosis assay/Apoptosis 4d and 4l/20211031/1_e4 6um2_2021_10_31_16_07_14.fcs
- Apoptosis assay/Apoptosis 4d and 4l/20211031/1_e4 6um_2021_10_31_16_07_14.fcs
- Apoptosis assay/Apoptosis 4d and 4l/20211031/1_nc1_2021_10_31_16_07_14.fcs
- Apoptosis assay/Apoptosis 4d and 4l/20211031/1_nc2_2021_10_31_16_07_14.fcs
- Apoptosis assay/Apoptosis 4d and 4l/20211031/1_nc3_2021_10_31_16_07_14.fcs
- Apoptosis assay/Apoptosis 4d and 4l/20211031/2_e12 12um1_2021_10_31_16_36_12.fcs
- Apoptosis assay/Apoptosis 4d and 4l/20211031/2_e12 12um2_2021_10_31_16_36_12.fcs
- Apoptosis assay/Apoptosis 4d and 4l/20211031/2_e12 12um_2021_10_31_16_36_12.fcs
- Apoptosis assay/Apoptosis 4d and 4l/20211031/2_e12 3um1_2021_10_31_16_36_12.fcs
- Apoptosis assay/Apoptosis 4d and 4l/20211031/2_e12 3um2_2021_10_31_16_36_12.fcs
- Apoptosis assay/Apoptosis 4d and 4l/20211031/2_e12 3um_2021_10_31_16_36_12.fcs
- Apoptosis assay/Apoptosis 4d and 4l/20211031/2_e12 6um1_2021_10_31_16_36_12.fcs
- Apoptosis assay/Apoptosis 4d and 4l/20211031/2_e12 6um2_2021_10_31_16_36_12.fcs
- Apoptosis assay/Apoptosis 4d and 4l/20211031/2_e12 6um_2021_10_31_16_36_12.fcs
- Apoptosis assay/Apoptosis 4d and 4l/compensation/
- Apoptosis assay/Apoptosis 4d and 4l/compensation/BUCHANG_BLANK_2021_09_08_13_06_10.fcs
- Apoptosis assay/Apoptosis 4d and 4l/compensation/BUCHANG_FITC PE_2021_09_08_13_06_10.fcs
- Apoptosis assay/Apoptosis 4d and 4l/compensation/BUCHANG_FITC_2021_09_08_13_06_10.fcs
- Apoptosis assay/Apoptosis 4d and 4l/compensation/BUCHANG_PE_2021_09_08_13_06_10.fcs
- Apoptosis assay/Apoptosis 4k/
- Apoptosis assay/Apoptosis 4k/Apoptosis Repeat 1/
- Apoptosis assay/Apoptosis 4k/Apoptosis Repeat 1/09-Oct-2021-Layout.pdf
- Apoptosis assay/Apoptosis 4k/Apoptosis Repeat 1/09-Oct-2021.wsp
- Apoptosis assay/Apoptosis 4k/Apoptosis Repeat 1/09-Oct-2021.wsp FlowJo table.xls
- Apoptosis assay/Apoptosis 4k/Apoptosis Repeat 1/48h_4n 12um_2021_09_26_16_52_30.fcs
- Apoptosis assay/Apoptosis 4k/Apoptosis Repeat 1/48h_4n 3um_2021_09_26_16_52_30.fcs
- Apoptosis assay/Apoptosis 4k/Apoptosis Repeat 1/48h_4n 6um_2021_09_26_16_52_30.fcs
- Apoptosis assay/Apoptosis 4k/Apoptosis Repeat 1/48h_nc1_2021_09_26_16_52_30.fcs
- Apoptosis assay/Apoptosis 4k/Apoptosis Repeat 1/48h_nc2_2021_09_26_16_52_30.fcs
- Apoptosis assay/Apoptosis 4k/Apoptosis Repeat 1/compensation/
- Apoptosis assay/Apoptosis 4k/Apoptosis Repeat 1/compensation/BUCHANG_BLANK_2021_09_08_13_06_10.fcs
- Apoptosis assay/Apoptosis 4k/Apoptosis Repeat 1/compensation/BUCHANG_FITC PE_2021_09_08_13_06_10.fcs
- Apoptosis assay/Apoptosis 4k/Apoptosis Repeat 1/compensation/BUCHANG_FITC_2021_09_08_13_06_10.fcs
- Apoptosis assay/Apoptosis 4k/Apoptosis Repeat 1/compensation/BUCHANG_PE_2021_09_08_13_06_10.fcs
- Apoptosis assay/Apoptosis 4k/Apoptosis Repeat 2 and 3/
- Apoptosis assay/Apoptosis 4k/Apoptosis Repeat 2 and 3/08-Oct-2021.wsp
- Apoptosis assay/Apoptosis 4k/Apoptosis Repeat 2 and 3/08-Oct-2021.wsp FlowJo table.xls
- Apoptosis assay/Apoptosis 4k/Apoptosis Repeat 2 and 3/1_12um-1_2021_10_08_17_51_38.fcs
- Apoptosis assay/Apoptosis 4k/Apoptosis Repeat 2 and 3/1_12um-2_2021_10_08_17_51_38.fcs
- Apoptosis assay/Apoptosis 4k/Apoptosis Repeat 2 and 3/1_3um-2_2021_10_08_17_51_38.fcs
- Apoptosis assay/Apoptosis 4k/Apoptosis Repeat 2 and 3/1_3um-3_2021_10_08_17_51_38.fcs
- Apoptosis assay/Apoptosis 4k/Apoptosis Repeat 2 and 3/1_6um-2_2021_10_08_17_51_38.fcs
- Apoptosis assay/Apoptosis 4k/Apoptosis Repeat 2 and 3/1_6um-3_2021_10_08_17_51_38.fcs
- Apoptosis assay/Apoptosis 4k/Apoptosis Repeat 2 and 3/1_nc1_2021_10_08_17_51_38.fcs
- Apoptosis assay/Apoptosis 4k/Apoptosis Repeat 2 and 3/1_nc2_2021_10_08_17_51_38.fcs
- Apoptosis assay/Apoptosis 4k/Apoptosis Repeat 2 and 3/compensation/
- Apoptosis assay/Apoptosis 4k/Apoptosis Repeat 2 and 3/compensation/BUCHANG_BLANK_2021_09_08_13_06_10.fcs
- Apoptosis assay/Apoptosis 4k/Apoptosis Repeat 2 and 3/compensation/BUCHANG_FITC PE_2021_09_08_13_06_10.fcs
- Apoptosis assay/Apoptosis 4k/Apoptosis Repeat 2 and 3/compensation/BUCHANG_FITC_2021_09_08_13_06_10.fcs
- Apoptosis assay/Apoptosis 4k/Apoptosis Repeat 2 and 3/compensation/BUCHANG_PE_2021_09_08_13_06_10.fcs
- Apoptosis assay/Gating strategy fot apoptosis assay.pdf
- Apoptosis assay/Summary for three repeats.xls
