# Supplementary material for: Synthesis and Antitumor Activity of Erlotinib Derivatives Linked With 1,2,3-Triazole
Source: Front Pharmacol. 2022 Jan 17;12:793905. doi: 10.3389/fphar.2021.793905 (PMC8802806; doi:10.3389/fphar.2021.793905)
Supplement: Supplementary file 1 [file DataSheet3.zip › Apoptosis assay/Apoptosis 4d and 4l/03-Nov-2021.wsp FlowJo table.xls]

## Sheet: Sheet0
	all/Single Cells/Q2: FITC-A+ , PE-A+ | Freq. of Parent	all/Single Cells/Q3: FITC-A+ , PE-A- | Freq. of Parent
1_nc1_2021_10_31_16_07_14.fcs	8.82 %	2.18 %	11
1_nc2_2021_10_31_16_07_14.fcs	12.5 %	1.91 %	14.41
1_nc3_2021_10_31_16_07_14.fcs	8.31 %	1.03 %	9.34
1_e4 3um_2021_10_31_16_07_14.fcs	6.79 %	1.73 %	8.52
1_e4 3um1_2021_10_31_16_07_14.fcs	7.35 %	1.08 %	8.43
1_e4 3um2_2021_10_31_16_07_14.fcs	9.25 %	0.82 %	10.07
1_e4 6um_2021_10_31_16_07_14.fcs	10.5 %	2.69 %	13.19
1_e4 6um1_2021_10_31_16_07_14.fcs	8.90 %	3.61 %	12.51
1_e4 6um2_2021_10_31_16_07_14.fcs	10.1 %	5.29 %	15.39
1_e4 12um_2021_10_31_16_07_14.fcs	86.4 %	5.49 %	91.89
1_e4 12um1_2021_10_31_16_07_14.fcs	80.4 %	3.94 %	84.34
1_e4 12um2_2021_10_31_16_07_14.fcs	81.8 %	3.82 %	85.62
2_e12 3um_2021_10_31_16_36_12.fcs	9.69 %	1.71 %	11.4
2_e12 3um1_2021_10_31_16_36_12.fcs	6.86 %	1.25 %	8.11
2_e12 3um2_2021_10_31_16_36_12.fcs	8.36 %	0.95 %	9.31
2_e12 6um_2021_10_31_16_36_12.fcs	8.62 %	1.73 %	10.35
2_e12 6um1_2021_10_31_16_36_12.fcs	11.1 %	1.72 %	12.82
2_e12 6um2_2021_10_31_16_36_12.fcs	7.43 %	1.32 %	8.75
2_e12 12um_2021_10_31_16_36_12.fcs	14.8 %	2.43 %	17.23
2_e12 12um1_2021_10_31_16_36_12.fcs	14.1 %	2.91 %	17.01
2_e12 12um2_2021_10_31_16_36_12.fcs	12.5 %	2.33 %	14.83
