# Supplementary material for: Synthesis and Antitumor Activity of Erlotinib Derivatives Linked With 1,2,3-Triazole
Source: Front Pharmacol. 2022 Jan 17;12:793905. doi: 10.3389/fphar.2021.793905 (PMC8802806; doi:10.3389/fphar.2021.793905)
Supplement: Supplementary file 1 [file DataSheet3.zip › Apoptosis assay/Apoptosis 4d and 4l/20211031/02-Nov-2021.wsp]

<?xml version="1.0" encoding="UTF-8"?>
 <Workspace version="20.0"  modDate="Wed Nov 03 16:20:58 CST 2021"  clientTimestamp="1635927658165"  flowJoVersion="10.4"  drawRowBorders="1"  drawColumnBorders="1"  hideCompNodes="1"  curGroup="Hela"  groupPaneHeight="80"  xmlns:xsi="http://www.w3.org/2001/XMLSchema-instance"  xmlns:gating="http://www.isac-net.org/std/Gating-ML/v2.0/gating"  xmlns:transforms="http://www.isac-net.org/std/Gating-ML/v2.0/transformations"  xmlns:data-type="http://www.isac-net.org/std/Gating-ML/v2.0/datatypes"  xsi:schemaLocation="http://www.isac-net.org/std/Gating-ML/v2.0/gating http://www.isac-net.org/std/Gating-ML/v2.0/gating/Gating-ML.v2.0.xsd http://www.isac-net.org/std/Gating-ML/v2.0/transformations http://www.isac-net.org/std/Gating-ML/v2.0/gating/Transformations.v2.0.xsd http://www.isac-net.org/std/Gating-ML/v2.0/datatypes http://www.isac-net.org/std/Gating-ML/v2.0/gating/DataTypes.v2.0.xsd "  nonAutoSaveFileName="file:/E:/坚果云/我的坚果云/毛龙飞20210324/e4%20e12%20凋亡%2072h/20211031/02-Nov-2021.wsp" >
   <WindowPosition x="20"  y="20"  width="600"  height="720"  displayed="1"  panelState="" />
   <TextTraits font="SansSerif"  size="11"  name=""  style="plain"  color="#000000"  background="#00ffffff"  just="left" />
   <Columns>
     <TColumn width="296" >
       <Property key="fj.appnode.prop.name" />
     </TColumn>
     <TColumn width="136" >
       <Property key="fj.appnode.prop.statistic" />
     </TColumn>
     <TColumn width="135" >
       <Property key="fj.appnode.prop.ncells" />
     </TColumn>
   </Columns>
   <Matrices>
     <transforms:spilloverMatrix prefix="Comp-"  name="Compensation-5-copy"  editable="1"  color="#336600"  version="FlowJo-10.4"  status="FINALIZED"  transforms:id="ec4e28dd-7bf4-4a8b-bdc7-bf017d85e7f1"  suffix="" >
       <data-type:parameters>
         <data-type:parameter data-type:name="FL1-A" />
         <data-type:parameter data-type:name="FL2-A" />
       </data-type:parameters>
       <transforms:spillover data-type:parameter="FL1-A" >
         <transforms:coefficient data-type:parameter="FL1-A"  transforms:value="1" />
         <transforms:coefficient data-type:parameter="FL2-A"  transforms:value="0.0872829208" />
       </transforms:spillover>
       <transforms:spillover data-type:parameter="FL2-A" >
         <transforms:coefficient data-type:parameter="FL1-A"  transforms:value="0.8" />
         <transforms:coefficient data-type:parameter="FL2-A"  transforms:value="1" />
       </transforms:spillover>
     </transforms:spilloverMatrix>
     <transforms:spilloverMatrix prefix="Comp-"  name="Compensation-4"  editable="0"  color="#00ccff"  version="FlowJo-10.4"  status="FINALIZED"  transforms:id="4a970e71-8e3f-4c39-a473-e8b51d776dd8"  suffix="" >
       <data-type:parameters>
         <data-type:parameter data-type:name="FL1-A" />
         <data-type:parameter data-type:name="FL2-A" />
       </data-type:parameters>
       <transforms:spillover data-type:parameter="FL1-A" >
         <transforms:coefficient data-type:parameter="FL1-A"  transforms:value="1" />
         <transforms:coefficient data-type:parameter="FL2-A"  transforms:value="0.0886782983" />
       </transforms:spillover>
       <transforms:spillover data-type:parameter="FL2-A" >
         <transforms:coefficient data-type:parameter="FL1-A"  transforms:value="0.0050262208" />
         <transforms:coefficient data-type:parameter="FL2-A"  transforms:value="1" />
       </transforms:spillover>
       <SSM isCalculated="1" >
         <Parameters>
           <Parameter name="FL1-A"  description="FITC-A"  index="0" />
           <Parameter name="FL2-A"  description="PE-A"  index="0" />
         </Parameters>
         <Coefficients>
           <coeff row="0"  col="0"  value="0" />
           <coeff row="0"  col="1"  value="0.6512538562" />
           <coeff row="1"  col="0"  value="0" />
           <coeff row="1"  col="1"  value="0" />
         </Coefficients>
       </SSM>
     </transforms:spilloverMatrix>
   </Matrices>
   <Cytometers>
     <Cytometer name="GENERIC"  cyt="BriCyteE6"  useFCS3="1"  extraNegs="0"  widthBasis="-10"  linMin="0"  logMin="1"  linMax="10000"  logMax="10000"  linearRescale="1"  logRescale="1"  linFromKW="1"  logFromKW="1"  useGain="0"  useTransform="0"  transformType="LOG"  manufacturer=""  serialnumber=""  homepage="workspaces-and-samples/flowjo-and-your-cytometer/ws-instrumentation/"  icon="generic.png" >
       <LinParams>
         <Param>time</Param>
       </LinParams>
       <LogParams/>
       <FilterParams/>
       <TransformStore>
         <MatrixID matrixId="7521ca69-caff-4f99-96d6-b31b001ad058" >
           <Transforms>
             <transforms:linear transforms:minRange="0"  transforms:maxRange="1048576"  gain="1" >
               <data-type:parameter data-type:name="FSC-W" />
             </transforms:linear>
             <transforms:log transforms:offset="1"  transforms:decades="6.0205999133" >
               <data-type:parameter data-type:name="FL1-A" />
             </transforms:log>
             <transforms:linear transforms:minRange="0"  transforms:maxRange="1048576"  gain="1" >
               <data-type:parameter data-type:name="FL4-W" />
             </transforms:linear>
             <transforms:linear transforms:minRange="0"  transforms:maxRange="1048576"  gain="1" >
               <data-type:parameter data-type:name="SSC-H" />
             </transforms:linear>
             <transforms:linear transforms:minRange="0"  transforms:maxRange="1048576"  gain="1" >
               <data-type:parameter data-type:name="FL1-W" />
             </transforms:linear>
             <transforms:linear transforms:minRange="0"  transforms:maxRange="1048576"  gain="1" >
               <data-type:parameter data-type:name="FL3-W" />
             </transforms:linear>
             <transforms:linear transforms:minRange="0"  transforms:maxRange="1268776.9600000002"  gain="1" >
               <data-type:parameter data-type:name="FSC-A" />
             </transforms:linear>
             <transforms:linear transforms:minRange="0"  transforms:maxRange="1048576"  gain="1" >
               <data-type:parameter data-type:name="FL2-W" />
             </transforms:linear>
             <transforms:linear transforms:minRange="0"  transforms:maxRange="1048576"  gain="1" >
               <data-type:parameter data-type:name="SSC-A" />
             </transforms:linear>
             <transforms:linear transforms:minRange="0"  transforms:maxRange="1048576"  gain="1" >
               <data-type:parameter data-type:name="FSC-H" />
             </transforms:linear>
             <transforms:log transforms:offset="1"  transforms:decades="6.0205999133" >
               <data-type:parameter data-type:name="FL4-H" />
             </transforms:log>
             <transforms:linear transforms:minRange="0"  transforms:maxRange="1048576"  gain="1" >
               <data-type:parameter data-type:name="SSC-W" />
             </transforms:linear>
             <transforms:log transforms:offset="1"  transforms:decades="6.0205999133" >
               <data-type:parameter data-type:name="FL3-H" />
             </transforms:log>
             <transforms:log transforms:offset="1"  transforms:decades="6.0205999133" >
               <data-type:parameter data-type:name="FL2-H" />
             </transforms:log>
             <transforms:log transforms:offset="1"  transforms:decades="6.0205999133" >
               <data-type:parameter data-type:name="FL1-H" />
             </transforms:log>
             <transforms:log transforms:offset="1"  transforms:decades="6.0205999133" >
               <data-type:parameter data-type:name="FL3-A" />
             </transforms:log>
             <transforms:log transforms:offset="1"  transforms:decades="6.0205999133" >
               <data-type:parameter data-type:name="FL2-A" />
             </transforms:log>
             <transforms:log transforms:offset="1"  transforms:decades="6.0205999133" >
               <data-type:parameter data-type:name="FL4-A" />
             </transforms:log>
           </Transforms>
         </MatrixID>
         <MatrixID matrixId="3b9ff154-3bb8-4688-9d40-a1679ded5332" >
           <Transforms>
             <transforms:linear transforms:minRange="0"  transforms:maxRange="1048576"  gain="1" >
               <data-type:parameter data-type:name="FSC-W" />
             </transforms:linear>
             <transforms:log transforms:offset="1"  transforms:decades="6.0205999133" >
               <data-type:parameter data-type:name="FL1-A" />
             </transforms:log>
             <transforms:linear transforms:minRange="0"  transforms:maxRange="1048576"  gain="1" >
               <data-type:parameter data-type:name="FL4-W" />
             </transforms:linear>
             <transforms:linear transforms:minRange="0"  transforms:maxRange="1048576"  gain="1" >
               <data-type:parameter data-type:name="SSC-H" />
             </transforms:linear>
             <transforms:linear transforms:minRange="0"  transforms:maxRange="1048576"  gain="1" >
               <data-type:parameter data-type:name="FL1-W" />
             </transforms:linear>
             <transforms:linear transforms:minRange="0"  transforms:maxRange="1048576"  gain="1" >
               <data-type:parameter data-type:name="FL3-W" />
             </transforms:linear>
             <transforms:linear transforms:minRange="0"  transforms:maxRange="1268776.9600000002"  gain="1" >
               <data-type:parameter data-type:name="FSC-A" />
             </transforms:linear>
             <transforms:linear transforms:minRange="0"  transforms:maxRange="1048576"  gain="1" >
               <data-type:parameter data-type:name="FL2-W" />
             </transforms:linear>
             <transforms:linear transforms:minRange="0"  transforms:maxRange="1048576"  gain="1" >
               <data-type:parameter data-type:name="SSC-A" />
             </transforms:linear>
             <transforms:linear transforms:minRange="0"  transforms:maxRange="1048576"  gain="1" >
               <data-type:parameter data-type:name="FSC-H" />
             </transforms:linear>
             <transforms:log transforms:offset="1"  transforms:decades="6.0205999133" >
               <data-type:parameter data-type:name="FL4-H" />
             </transforms:log>
             <transforms:linear transforms:minRange="0"  transforms:maxRange="1048576"  gain="1" >
               <data-type:parameter data-type:name="SSC-W" />
             </transforms:linear>
             <transforms:log transforms:offset="1"  transforms:decades="6.0205999133" >
               <data-type:parameter data-type:name="FL3-H" />
             </transforms:log>
             <transforms:log transforms:offset="1"  transforms:decades="6.0205999133" >
               <data-type:parameter data-type:name="FL2-H" />
             </transforms:log>
             <transforms:log transforms:offset="1"  transforms:decades="6.0205999133" >
               <data-type:parameter data-type:name="FL1-H" />
             </transforms:log>
             <transforms:log transforms:offset="1"  transforms:decades="6.0205999133" >
               <data-type:parameter data-type:name="FL3-A" />
             </transforms:log>
             <transforms:log transforms:offset="1"  transforms:decades="6.0205999133" >
               <data-type:parameter data-type:name="FL2-A" />
             </transforms:log>
             <transforms:log transforms:offset="1"  transforms:decades="6.0205999133" >
               <data-type:parameter data-type:name="FL4-A" />
             </transforms:log>
           </Transforms>
         </MatrixID>
         <MatrixID matrixId="469541bf-eec9-445a-bd5a-23ccc8684050" >
           <Transforms>
             <transforms:linear transforms:minRange="0"  transforms:maxRange="1048576"  gain="1" >
               <data-type:parameter data-type:name="FSC-W" />
             </transforms:linear>
             <transforms:log transforms:offset="1"  transforms:decades="6.0205999133" >
               <data-type:parameter data-type:name="FL1-A" />
             </transforms:log>
             <transforms:linear transforms:minRange="0"  transforms:maxRange="1048576"  gain="1" >
               <data-type:parameter data-type:name="FL4-W" />
             </transforms:linear>
             <transforms:linear transforms:minRange="0"  transforms:maxRange="1048576"  gain="1" >
               <data-type:parameter data-type:name="SSC-H" />
             </transforms:linear>
             <transforms:linear transforms:minRange="0"  transforms:maxRange="1048576"  gain="1" >
               <data-type:parameter data-type:name="FL1-W" />
             </transforms:linear>
             <transforms:linear transforms:minRange="0"  transforms:maxRange="1048576"  gain="1" >
               <data-type:parameter data-type:name="FL3-W" />
             </transforms:linear>
             <transforms:linear transforms:minRange="0"  transforms:maxRange="1268776.9600000002"  gain="1" >
               <data-type:parameter data-type:name="FSC-A" />
             </transforms:linear>
             <transforms:linear transforms:minRange="0"  transforms:maxRange="1048576"  gain="1" >
               <data-type:parameter data-type:name="FL2-W" />
             </transforms:linear>
             <transforms:linear transforms:minRange="0"  transforms:maxRange="1048576"  gain="1" >
               <data-type:parameter data-type:name="SSC-A" />
             </transforms:linear>
             <transforms:linear transforms:minRange="0"  transforms:maxRange="1048576"  gain="1" >
               <data-type:parameter data-type:name="FSC-H" />
             </transforms:linear>
             <transforms:log transforms:offset="1"  transforms:decades="6.0205999133" >
               <data-type:parameter data-type:name="FL4-H" />
             </transforms:log>
             <transforms:linear transforms:minRange="0"  transforms:maxRange="1048576"  gain="1" >
               <data-type:parameter data-type:name="SSC-W" />
             </transforms:linear>
             <transforms:log transforms:offset="1"  transforms:decades="6.0205999133" >
               <data-type:parameter data-type:name="FL3-H" />
             </transforms:log>
             <transforms:log transforms:offset="1"  transforms:decades="6.0205999133" >
               <data-type:parameter data-type:name="FL2-H" />
             </transforms:log>
             <transforms:log transforms:offset="1"  transforms:decades="6.0205999133" >
               <data-type:parameter data-type:name="FL1-H" />
             </transforms:log>
             <transforms:log transforms:offset="1"  transforms:decades="6.0205999133" >
               <data-type:parameter data-type:name="FL3-A" />
             </transforms:log>
             <transforms:log transforms:offset="1"  transforms:decades="6.0205999133" >
               <data-type:parameter data-type:name="FL2-A" />
             </transforms:log>
             <transforms:log transforms:offset="1"  transforms:decades="6.0205999133" >
               <data-type:parameter data-type:name="FL4-A" />
             </transforms:log>
           </Transforms>
         </MatrixID>
         <MatrixID matrixId="26c0afd9-cce3-4711-bb08-c56c3fad5b2b" >
           <Transforms>
             <transforms:linear transforms:minRange="0"  transforms:maxRange="1048576"  gain="1" >
               <data-type:parameter data-type:name="FSC-W" />
             </transforms:linear>
             <transforms:log transforms:offset="10"  transforms:decades="7.5205999133" >
               <data-type:parameter data-type:name="FL1-A" />
             </transforms:log>
             <transforms:linear transforms:minRange="0"  transforms:maxRange="1048576"  gain="1" >
               <data-type:parameter data-type:name="FL4-W" />
             </transforms:linear>
             <transforms:linear transforms:minRange="0"  transforms:maxRange="1048576"  gain="1" >
               <data-type:parameter data-type:name="SSC-H" />
             </transforms:linear>
             <transforms:linear transforms:minRange="0"  transforms:maxRange="1048576"  gain="1" >
               <data-type:parameter data-type:name="FL1-W" />
             </transforms:linear>
             <transforms:linear transforms:minRange="0"  transforms:maxRange="1048576"  gain="1" >
               <data-type:parameter data-type:name="FL3-W" />
             </transforms:linear>
             <transforms:linear transforms:minRange="0"  transforms:maxRange="1268776.9600000002"  gain="1" >
               <data-type:parameter data-type:name="FSC-A" />
             </transforms:linear>
             <transforms:linear transforms:minRange="0"  transforms:maxRange="1048576"  gain="1" >
               <data-type:parameter data-type:name="FL2-W" />
             </transforms:linear>
             <transforms:linear transforms:minRange="0"  transforms:maxRange="1048576"  gain="1" >
               <data-type:parameter data-type:name="SSC-A" />
             </transforms:linear>
             <transforms:linear transforms:minRange="0"  transforms:maxRange="1048576"  gain="1" >
               <data-type:parameter data-type:name="FSC-H" />
             </transforms:linear>
             <transforms:log transforms:offset="1"  transforms:decades="6.0205999133" >
               <data-type:parameter data-type:name="FL4-H" />
             </transforms:log>
             <transforms:linear transforms:minRange="0"  transforms:maxRange="1048576"  gain="1" >
               <data-type:parameter data-type:name="SSC-W" />
             </transforms:linear>
             <transforms:log transforms:offset="1"  transforms:decades="6.0205999133" >
               <data-type:parameter data-type:name="FL3-H" />
             </transforms:log>
             <transforms:log transforms:offset="1"  transforms:decades="6.0205999133" >
               <data-type:parameter data-type:name="FL2-H" />
             </transforms:log>
             <transforms:log transforms:offset="1"  transforms:decades="6.0205999133" >
               <data-type:parameter data-type:name="FL1-H" />
             </transforms:log>
             <transforms:log transforms:offset="1"  transforms:decades="6.0205999133" >
               <data-type:parameter data-type:name="FL3-A" />
             </transforms:log>
             <transforms:log transforms:offset="10"  transforms:decades="4.5205999133" >
               <data-type:parameter data-type:name="FL2-A" />
             </transforms:log>
             <transforms:log transforms:offset="1"  transforms:decades="6.0205999133" >
               <data-type:parameter data-type:name="FL4-A" />
             </transforms:log>
           </Transforms>
         </MatrixID>
         <MatrixID matrixId="4a970e71-8e3f-4c39-a473-e8b51d776dd8" >
           <Transforms>
             <transforms:linear transforms:minRange="0"  transforms:maxRange="1048576"  gain="1" >
               <data-type:parameter data-type:name="FSC-W" />
             </transforms:linear>
             <transforms:log transforms:offset="1"  transforms:decades="6.0205999133" >
               <data-type:parameter data-type:name="FL1-A" />
             </transforms:log>
             <transforms:linear transforms:minRange="0"  transforms:maxRange="1048576"  gain="1" >
               <data-type:parameter data-type:name="FL4-W" />
             </transforms:linear>
             <transforms:linear transforms:minRange="0"  transforms:maxRange="1048576"  gain="1" >
               <data-type:parameter data-type:name="SSC-H" />
             </transforms:linear>
             <transforms:linear transforms:minRange="0"  transforms:maxRange="1048576"  gain="1" >
               <data-type:parameter data-type:name="FL1-W" />
             </transforms:linear>
             <transforms:linear transforms:minRange="0"  transforms:maxRange="1048576"  gain="1" >
               <data-type:parameter data-type:name="FL3-W" />
             </transforms:linear>
             <transforms:linear transforms:minRange="0"  transforms:maxRange="1268776.9600000002"  gain="1" >
               <data-type:parameter data-type:name="FSC-A" />
             </transforms:linear>
             <transforms:linear transforms:minRange="0"  transforms:maxRange="1048576"  gain="1" >
               <data-type:parameter data-type:name="FL2-W" />
             </transforms:linear>
             <transforms:linear transforms:minRange="0"  transforms:maxRange="1048576"  gain="1" >
               <data-type:parameter data-type:name="SSC-A" />
             </transforms:linear>
             <transforms:linear transforms:minRange="0"  transforms:maxRange="1048576"  gain="1" >
               <data-type:parameter data-type:name="FSC-H" />
             </transforms:linear>
             <transforms:log transforms:offset="1"  transforms:decades="6.0205999133" >
               <data-type:parameter data-type:name="FL4-H" />
             </transforms:log>
             <transforms:linear transforms:minRange="0"  transforms:maxRange="1048576"  gain="1" >
               <data-type:parameter data-type:name="SSC-W" />
             </transforms:linear>
             <transforms:log transforms:offset="1"  transforms:decades="6.0205999133" >
               <data-type:parameter data-type:name="FL3-H" />
             </transforms:log>
             <transforms:log transforms:offset="1"  transforms:decades="6.0205999133" >
               <data-type:parameter data-type:name="FL2-H" />
             </transforms:log>
             <transforms:log transforms:offset="1"  transforms:decades="6.0205999133" >
               <data-type:parameter data-type:name="FL1-H" />
             </transforms:log>
             <transforms:log transforms:offset="1"  transforms:decades="6.0205999133" >
               <data-type:parameter data-type:name="FL3-A" />
             </transforms:log>
             <transforms:log transforms:offset="1"  transforms:decades="6.0205999133" >
               <data-type:parameter data-type:name="FL2-A" />
             </transforms:log>
             <transforms:log transforms:offset="1"  transforms:decades="6.0205999133" >
               <data-type:parameter data-type:name="FL4-A" />
             </transforms:log>
           </Transforms>
         </MatrixID>
         <MatrixID matrixId="ec4e28dd-7bf4-4a8b-bdc7-bf017d85e7f1" >
           <Transforms>
             <transforms:linear transforms:minRange="0"  transforms:maxRange="1048576"  gain="1" >
               <data-type:parameter data-type:name="FSC-W" />
             </transforms:linear>
             <transforms:log transforms:offset="31.6227766017"  transforms:decades="5.0205999133" >
               <data-type:parameter data-type:name="FL1-A" />
             </transforms:log>
             <transforms:linear transforms:minRange="0"  transforms:maxRange="1048576"  gain="1" >
               <data-type:parameter data-type:name="FL4-W" />
             </transforms:linear>
             <transforms:linear transforms:minRange="0"  transforms:maxRange="1048576"  gain="1" >
               <data-type:parameter data-type:name="SSC-H" />
             </transforms:linear>
             <transforms:linear transforms:minRange="0"  transforms:maxRange="1048576"  gain="1" >
               <data-type:parameter data-type:name="FL1-W" />
             </transforms:linear>
             <transforms:linear transforms:minRange="0"  transforms:maxRange="1048576"  gain="1" >
               <data-type:parameter data-type:name="FL3-W" />
             </transforms:linear>
             <transforms:linear transforms:minRange="0"  transforms:maxRange="1268776.9600000002"  gain="1" >
               <data-type:parameter data-type:name="FSC-A" />
             </transforms:linear>
             <transforms:linear transforms:minRange="0"  transforms:maxRange="1048576"  gain="1" >
               <data-type:parameter data-type:name="FL2-W" />
             </transforms:linear>
             <transforms:linear transforms:minRange="0"  transforms:maxRange="1048576"  gain="1" >
               <data-type:parameter data-type:name="SSC-A" />
             </transforms:linear>
             <transforms:linear transforms:minRange="0"  transforms:maxRange="1048576"  gain="1" >
               <data-type:parameter data-type:name="FSC-H" />
             </transforms:linear>
             <transforms:log transforms:offset="1"  transforms:decades="6.0205999133" >
               <data-type:parameter data-type:name="FL4-H" />
             </transforms:log>
             <transforms:linear transforms:minRange="0"  transforms:maxRange="1048576"  gain="1" >
               <data-type:parameter data-type:name="SSC-W" />
             </transforms:linear>
             <transforms:log transforms:offset="1"  transforms:decades="6.0205999133" >
               <data-type:parameter data-type:name="FL3-H" />
             </transforms:log>
             <transforms:log transforms:offset="1"  transforms:decades="6.0205999133" >
               <data-type:parameter data-type:name="FL2-H" />
             </transforms:log>
             <transforms:log transforms:offset="1"  transforms:decades="6.0205999133" >
               <data-type:parameter data-type:name="FL1-H" />
             </transforms:log>
             <transforms:log transforms:offset="1"  transforms:decades="6.0205999133" >
               <data-type:parameter data-type:name="FL3-A" />
             </transforms:log>
             <transforms:log transforms:offset="1"  transforms:decades="5.0205999133" >
               <data-type:parameter data-type:name="FL2-A" />
             </transforms:log>
             <transforms:log transforms:offset="1"  transforms:decades="6.0205999133" >
               <data-type:parameter data-type:name="FL4-A" />
             </transforms:log>
           </Transforms>
         </MatrixID>
         <MatrixID matrixId="495ccc7c-b378-4a86-acb5-210ee0826078" >
           <Transforms>
             <transforms:linear transforms:minRange="0"  transforms:maxRange="1048576"  gain="1" >
               <data-type:parameter data-type:name="FSC-W" />
             </transforms:linear>
             <transforms:log transforms:offset="31.6227766017"  transforms:decades="4.5205999133" >
               <data-type:parameter data-type:name="FL1-A" />
             </transforms:log>
             <transforms:linear transforms:minRange="0"  transforms:maxRange="1048576"  gain="1" >
               <data-type:parameter data-type:name="FL4-W" />
             </transforms:linear>
             <transforms:linear transforms:minRange="0"  transforms:maxRange="1048576"  gain="1" >
               <data-type:parameter data-type:name="SSC-H" />
             </transforms:linear>
             <transforms:linear transforms:minRange="0"  transforms:maxRange="1048576"  gain="1" >
               <data-type:parameter data-type:name="FL1-W" />
             </transforms:linear>
             <transforms:linear transforms:minRange="0"  transforms:maxRange="1048576"  gain="1" >
               <data-type:parameter data-type:name="FL3-W" />
             </transforms:linear>
             <transforms:linear transforms:minRange="0"  transforms:maxRange="1268776.9600000002"  gain="1" >
               <data-type:parameter data-type:name="FSC-A" />
             </transforms:linear>
             <transforms:linear transforms:minRange="0"  transforms:maxRange="1048576"  gain="1" >
               <data-type:parameter data-type:name="FL2-W" />
             </transforms:linear>
             <transforms:linear transforms:minRange="0"  transforms:maxRange="1048576"  gain="1" >
               <data-type:parameter data-type:name="SSC-A" />
             </transforms:linear>
             <transforms:linear transforms:minRange="0"  transforms:maxRange="1048576"  gain="1" >
               <data-type:parameter data-type:name="FSC-H" />
             </transforms:linear>
             <transforms:log transforms:offset="1"  transforms:decades="6.0205999133" >
               <data-type:parameter data-type:name="FL4-H" />
             </transforms:log>
             <transforms:linear transforms:minRange="0"  transforms:maxRange="1048576"  gain="1" >
               <data-type:parameter data-type:name="SSC-W" />
             </transforms:linear>
             <transforms:log transforms:offset="1"  transforms:decades="6.0205999133" >
               <data-type:parameter data-type:name="FL3-H" />
             </transforms:log>
             <transforms:log transforms:offset="1"  transforms:decades="6.0205999133" >
               <data-type:parameter data-type:name="FL2-H" />
             </transforms:log>
             <transforms:log transforms:offset="1"  transforms:decades="6.0205999133" >
               <data-type:parameter data-type:name="FL1-H" />
             </transforms:log>
             <transforms:log transforms:offset="1"  transforms:decades="6.0205999133" >
               <data-type:parameter data-type:name="FL3-A" />
             </transforms:log>
             <transforms:log transforms:offset="1"  transforms:decades="5.0205999133" >
               <data-type:parameter data-type:name="FL2-A" />
             </transforms:log>
             <transforms:log transforms:offset="1"  transforms:decades="6.0205999133" >
               <data-type:parameter data-type:name="FL4-A" />
             </transforms:log>
           </Transforms>
         </MatrixID>
       </TransformStore>
     </Cytometer>
   </Cytometers>
   <Groups>
     <GroupNode name="All Samples"  annotation=""  owningGroup="All Samples"  expanded="1"  sortPriority="10"  count="-1" >
       <Graph smoothing="0"  backColor="#ffffff"  foreColor="#000000"  type="Pseudocolor"  fast="1" >
         <Axis dimension="x"  name=""  label=""  auto="auto" />
         <Axis dimension="y"  name=""  label=""  auto="auto" />
         <GraphSettings level="5%"  smoothingHighResolution="1"  contourHighResolution="1"  histogramSmoothingCount="0"  graphResolution="256"  showOutliers="0"  drawLargeDots="0"  dotsToDraw="8000"  tint="le.chartfill.tinted.40"  lineWeight="le.lineweight.normal"  lineStyle="le.linestyle.solid" />
         <GraphEnvironment showGrid="0"  showAxes="tnlTNL"  showGates="1"  showFreqOnPlots="1"  showGateNameOnPlots="1"  showMedians="0"  showUncomped="0"  addEventParam="0"  lastYAxisName="" >
           <TextTraits font="SansSerif"  size="11"  name="Labels"  style="plain"  color="#000000"  background="#00ffffff"  just="left" />
           <TextTraits font="SansSerif"  size="11"  name="LayoutGates"  style="plain"  color="#000000"  background="#00ffffff"  just="left" />
           <TextTraits font="SansSerif"  size="9"  name="Numbers"  style="plain"  color="#000000"  background="#00ffffff"  just="left" />
           <TextTraits font="SansSerif"  size="9"  name="Legend"  style="plain"  color="#000000"  background="#00ffffff"  just="left" />
         </GraphEnvironment>
       </Graph>
       <Group name="All Samples"  live="1"  role="ws.group.dlog.test"  key=""  synchronized="0"  foreground="#000000"  fontStyle="bold" >
         <Criteria/>
         <SampleRefs>
           <SampleRef sampleID="1" />
           <SampleRef sampleID="2" />
           <SampleRef sampleID="3" />
           <SampleRef sampleID="4" />
           <SampleRef sampleID="26" />
           <SampleRef sampleID="27" />
           <SampleRef sampleID="28" />
           <SampleRef sampleID="29" />
           <SampleRef sampleID="30" />
           <SampleRef sampleID="31" />
           <SampleRef sampleID="32" />
           <SampleRef sampleID="33" />
           <SampleRef sampleID="34" />
           <SampleRef sampleID="35" />
           <SampleRef sampleID="36" />
           <SampleRef sampleID="37" />
           <SampleRef sampleID="38" />
           <SampleRef sampleID="39" />
           <SampleRef sampleID="40" />
           <SampleRef sampleID="41" />
           <SampleRef sampleID="42" />
           <SampleRef sampleID="43" />
           <SampleRef sampleID="44" />
           <SampleRef sampleID="45" />
           <SampleRef sampleID="46" />
         </SampleRefs>
         <Keywords/>
       </Group>
     </GroupNode>
     <GroupNode name="Compensation"  annotation=""  owningGroup="Compensation"  expanded="1"  sortPriority="10"  count="-1" >
       <Graph smoothing="0"  backColor="#ffffff"  foreColor="#000000"  type="Pseudocolor"  fast="1" >
         <Axis dimension="x"  name=""  label=""  auto="auto" />
         <Axis dimension="y"  name=""  label=""  auto="auto" />
         <GraphSettings level="5%"  smoothingHighResolution="1"  contourHighResolution="1"  histogramSmoothingCount="0"  graphResolution="256"  showOutliers="0"  drawLargeDots="0"  dotsToDraw="8000"  tint="le.chartfill.tinted.40"  lineWeight="le.lineweight.normal"  lineStyle="le.linestyle.solid" />
         <GraphEnvironment showGrid="0"  showAxes="tnlTNL"  showGates="1"  showFreqOnPlots="1"  showGateNameOnPlots="1"  showMedians="0"  showUncomped="0"  addEventParam="0"  lastYAxisName="" >
           <TextTraits font="SansSerif"  size="11"  name="Labels"  style="plain"  color="#000000"  background="#00ffffff"  just="left" />
           <TextTraits font="SansSerif"  size="11"  name="LayoutGates"  style="plain"  color="#000000"  background="#00ffffff"  just="left" />
           <TextTraits font="SansSerif"  size="9"  name="Numbers"  style="plain"  color="#000000"  background="#00ffffff"  just="left" />
           <TextTraits font="SansSerif"  size="9"  name="Legend"  style="plain"  color="#000000"  background="#00ffffff"  just="left" />
         </GraphEnvironment>
       </Graph>
       <Subpopulations>
         <Compensation name="Compensation"  annotation=""  owningGroup="Compensation"  expanded="1"  sortPriority="7"  compensationGroup="Compensation"  color="#00ccff"  status="FINALIZED" >
           <ParameterList>
             <Parameter parameterName="FL1-A"  negativeSample="1"  negativeGate="all"  positiveSample="3"  positiveGate="all/FL1-A+"  negativeEdited="1"  positiveEdited="1"  displayed="1"  positiveMedian="38941.56640625"  positiveCV="25.353263855"  negativeMedian="934.573242188"  negativeCV="33.241756439"  separationIndex="1143.350930743" />
             <Parameter parameterName="FL2-A"  negativeSample="1"  negativeGate="all"  positiveSample="4"  positiveGate="all/FL2-A+"  negativeEdited="1"  positiveEdited="1"  displayed="1"  positiveMedian="17401.376953125"  positiveCV="26.938924789"  negativeMedian="297.71194458"  negativeCV="29.718763351"  separationIndex="575.5173863239" />
           </ParameterList>
           <transforms:spilloverMatrix prefix="Comp-"  name="Compensation-4"  editable="0"  color="#00ccff"  version="FlowJo-10.4"  status="FINALIZED"  transforms:id="df71ad07-5c88-4d8d-9f7f-075fe5ff765c"  suffix="" >
             <data-type:parameters>
               <data-type:parameter data-type:name="FL1-A" />
               <data-type:parameter data-type:name="FL2-A" />
             </data-type:parameters>
             <transforms:spillover data-type:parameter="FL1-A" >
               <transforms:coefficient data-type:parameter="FL1-A"  transforms:value="1" />
               <transforms:coefficient data-type:parameter="FL2-A"  transforms:value="0.0886782983" />
             </transforms:spillover>
             <transforms:spillover data-type:parameter="FL2-A" >
               <transforms:coefficient data-type:parameter="FL1-A"  transforms:value="0.0050262208" />
               <transforms:coefficient data-type:parameter="FL2-A"  transforms:value="1" />
             </transforms:spillover>
             <SSM isCalculated="1" >
               <Parameters>
                 <Parameter name="FL1-A"  description="FITC-A"  index="0" />
                 <Parameter name="FL2-A"  description="PE-A"  index="0" />
               </Parameters>
               <Coefficients>
                 <coeff row="0"  col="0"  value="0" />
                 <coeff row="0"  col="1"  value="0.6512538562" />
                 <coeff row="1"  col="0"  value="0" />
                 <coeff row="1"  col="1"  value="0" />
               </Coefficients>
             </SSM>
           </transforms:spilloverMatrix>
         </Compensation>
         <Population name="all"  annotation=""  owningGroup="Compensation"  expanded="0"  sortPriority="10"  count="1343" >
           <Graph smoothing="0"  backColor="#ffffff"  foreColor="#000000"  heatMapStatParameter="FL1-A"  type="Pseudocolor"  fast="1" >
             <Axis dimension="x"  name="FSC-A"  label=""  auto="auto" />
             <Axis dimension="y"  name="SSC-A"  label=""  auto="auto" />
             <GraphSettings level="5%"  smoothingHighResolution="1"  contourHighResolution="1"  histogramSmoothingCount="0"  graphResolution="256"  showOutliers="0"  drawLargeDots="0"  dotsToDraw="8000"  tint="le.chartfill.tinted.40"  lineWeight="le.lineweight.normal"  lineStyle="le.linestyle.solid" />
             <GraphEnvironment showGrid="0"  showAxes="tnlTNL"  showGates="1"  showFreqOnPlots="1"  showGateNameOnPlots="1"  showMedians="0"  showUncomped="0"  addEventParam="0"  lastYAxisName="" >
               <TextTraits font="SansSerif"  size="11"  name="Labels"  style="plain"  color="#000000"  background="#00ffffff"  just="left" />
               <TextTraits font="SansSerif"  size="11"  name="LayoutGates"  style="plain"  color="#000000"  background="#00ffffff"  just="left" />
               <TextTraits font="SansSerif"  size="9"  name="Numbers"  style="plain"  color="#000000"  background="#00ffffff"  just="left" />
               <TextTraits font="SansSerif"  size="9"  name="Legend"  style="plain"  color="#000000"  background="#00ffffff"  just="left" />
               <WindowPosition x="620"  y="20"  width="390"  height="622"  displayed="1"  panelState="---" />
             </GraphEnvironment>
           </Graph>
           <Gate gating:id="ID362432678" >
             <gating:PolygonGate eventsInside="1"  annoOffsetX="0"  annoOffsetY="0"  tint="#000000"  isTinted="0"  lineWeight="Normal"  userDefined="1"  quadId="-1"  gateResolution="256" >
               <gating:dimension>
                 <data-type:fcs-dimension data-type:name="FSC-A" />
               </gating:dimension>
               <gating:dimension>
                 <data-type:fcs-dimension data-type:name="SSC-A" />
               </gating:dimension>
               <gating:vertex>
                 <gating:coordinate data-type:value="768486.857886179" />
                 <gating:coordinate data-type:value="880226.6422018348" />
               </gating:vertex>
               <gating:vertex>
                 <gating:coordinate data-type:value="412610.393495935" />
                 <gating:coordinate data-type:value="596437.7247706422" />
               </gating:vertex>
               <gating:vertex>
                 <gating:coordinate data-type:value="345561.2045528456" />
                 <gating:coordinate data-type:value="322268.7706422018" />
               </gating:vertex>
               <gating:vertex>
                 <gating:coordinate data-type:value="520920.621788618" />
                 <gating:coordinate data-type:value="81769.6880733945" />
               </gating:vertex>
               <gating:vertex>
                 <gating:coordinate data-type:value="876797.086178862" />
                 <gating:coordinate data-type:value="153919.4128440367" />
               </gating:vertex>
               <gating:vertex>
                 <gating:coordinate data-type:value="1134678.5821138213" />
                 <gating:coordinate data-type:value="529097.9816513761" />
               </gating:vertex>
               <gating:vertex>
                 <gating:coordinate data-type:value="1093417.5427642278" />
                 <gating:coordinate data-type:value="817696.8807339449" />
               </gating:vertex>
             </gating:PolygonGate>
           </Gate>
         </Population>
       </Subpopulations>
       <Group name="Compensation"  live="1"  role="ws.group.dlog.compensation"  key=""  synchronized="0"  foreground="#bc1900"  fontStyle="bold" >
         <Criteria>
           <Criterion connector="And"  keyword="$FIL"  function="Contains"  value="comp" />
           <Criterion connector="Or"  keyword="$FIL"  function="Contains"  value="unstained" />
         </Criteria>
         <SampleRefs>
           <SampleRef sampleID="1" />
           <SampleRef sampleID="2" />
           <SampleRef sampleID="3" />
           <SampleRef sampleID="4" />
         </SampleRefs>
         <Keywords/>
       </Group>
     </GroupNode>
     <GroupNode name="Hela"  annotation=""  owningGroup="Hela"  expanded="1"  sortPriority="10"  count="-1" >
       <Graph smoothing="0"  backColor="#ffffff"  foreColor="#000000"  type="Pseudocolor"  fast="1" >
         <Axis dimension="x"  name=""  label=""  auto="auto" />
         <Axis dimension="y"  name=""  label=""  auto="auto" />
         <GraphSettings level="5%"  smoothingHighResolution="1"  contourHighResolution="1"  histogramSmoothingCount="0"  graphResolution="256"  showOutliers="0"  drawLargeDots="0"  dotsToDraw="8000"  tint="le.chartfill.tinted.40"  lineWeight="le.lineweight.normal"  lineStyle="le.linestyle.solid" />
         <GraphEnvironment showGrid="0"  showAxes="tnlTNL"  showGates="1"  showFreqOnPlots="1"  showGateNameOnPlots="1"  showMedians="0"  showUncomped="0"  addEventParam="0"  lastYAxisName="" >
           <TextTraits font="SansSerif"  size="11"  name="Labels"  style="plain"  color="#000000"  background="#00ffffff"  just="left" />
           <TextTraits font="SansSerif"  size="11"  name="LayoutGates"  style="plain"  color="#000000"  background="#00ffffff"  just="left" />
           <TextTraits font="SansSerif"  size="9"  name="Numbers"  style="plain"  color="#000000"  background="#00ffffff"  just="left" />
           <TextTraits font="SansSerif"  size="9"  name="Legend"  style="plain"  color="#000000"  background="#00ffffff"  just="left" />
           <WindowPosition x="0"  y="0"  width="0"  height="0"  displayed="0"  panelState="" />
         </GraphEnvironment>
       </Graph>
       <Subpopulations>
         <Population name="all"  annotation=""  owningGroup="Hela"  expanded="1"  sortPriority="10"  count="8991" >
           <Graph smoothing="0"  backColor="#ffffff"  foreColor="#000000"  heatMapStatParameter="FL1-A"  type="Pseudocolor"  fast="1" >
             <Axis dimension="x"  name="FSC-A"  label=""  auto="auto" />
             <Axis dimension="y"  name="FSC-H"  label=""  auto="auto" />
             <GraphSettings level="5%"  smoothingHighResolution="1"  contourHighResolution="1"  histogramSmoothingCount="0"  graphResolution="256"  showOutliers="0"  drawLargeDots="0"  dotsToDraw="8000"  tint="le.chartfill.tinted.40"  lineWeight="le.lineweight.normal"  lineStyle="le.linestyle.solid" />
             <GraphEnvironment showGrid="0"  showAxes="tnlTNL"  showGates="1"  showFreqOnPlots="1"  showGateNameOnPlots="1"  showMedians="0"  showUncomped="0"  addEventParam="0"  lastYAxisName="" >
               <TextTraits font="SansSerif"  size="11"  name="Labels"  style="plain"  color="#000000"  background="#00ffffff"  just="left" />
               <TextTraits font="SansSerif"  size="11"  name="LayoutGates"  style="plain"  color="#000000"  background="#00ffffff"  just="left" />
               <TextTraits font="SansSerif"  size="9"  name="Numbers"  style="plain"  color="#000000"  background="#00ffffff"  just="left" />
               <TextTraits font="SansSerif"  size="9"  name="Legend"  style="plain"  color="#000000"  background="#00ffffff"  just="left" />
               <WindowPosition x="620"  y="20"  width="390"  height="622"  displayed="1"  panelState="---" />
             </GraphEnvironment>
           </Graph>
           <Gate gating:id="ID505597017" >
             <gating:PolygonGate eventsInside="1"  annoOffsetX="0"  annoOffsetY="0"  tint="#000000"  isTinted="0"  lineWeight="Normal"  userDefined="1"  quadId="-1"  gateResolution="256" >
               <gating:dimension>
                 <data-type:fcs-dimension data-type:name="FSC-A" />
               </gating:dimension>
               <gating:dimension>
                 <data-type:fcs-dimension data-type:name="SSC-A" />
               </gating:dimension>
               <gating:vertex>
                 <gating:coordinate data-type:value="716910.5586991871" />
                 <gating:coordinate data-type:value="788836.9908256881" />
               </gating:vertex>
               <gating:vertex>
                 <gating:coordinate data-type:value="149571.2676422764" />
                 <gating:coordinate data-type:value="466568.2201834862" />
               </gating:vertex>
               <gating:vertex>
                 <gating:coordinate data-type:value="237250.9762601627" />
                 <gating:coordinate data-type:value="163539.376146789" />
               </gating:vertex>
               <gating:vertex>
                 <gating:coordinate data-type:value="618915.5902439025" />
                 <gating:coordinate data-type:value="81769.6880733945" />
               </gating:vertex>
               <gating:vertex>
                 <gating:coordinate data-type:value="1046998.8734959351" />
                 <gating:coordinate data-type:value="336698.7155963303" />
               </gating:vertex>
               <gating:vertex>
                 <gating:coordinate data-type:value="1005737.8341463417" />
                 <gating:coordinate data-type:value="610867.6697247706" />
               </gating:vertex>
             </gating:PolygonGate>
           </Gate>
           <Subpopulations>
             <Population name="Single Cells"  annotation=""  owningGroup="Hela"  expanded="1"  sortPriority="10"  count="8573" >
               <Graph smoothing="0"  backColor="#ffffff"  foreColor="#000000"  heatMapStatParameter="FL1-A"  type="Pseudocolor"  fast="1" >
                 <Axis dimension="x"  name="FL2-A"  label=""  auto="auto" />
                 <Axis dimension="y"  name="FL1-A"  label=""  auto="auto" />
                 <GraphSettings level="5%"  smoothingHighResolution="1"  contourHighResolution="1"  histogramSmoothingCount="0"  graphResolution="256"  showOutliers="0"  drawLargeDots="0"  dotsToDraw="8000"  tint="le.chartfill.tinted.40"  lineWeight="le.lineweight.normal"  lineStyle="le.linestyle.solid" />
                 <GraphEnvironment showGrid="0"  showAxes="tnlTNL"  showGates="1"  showFreqOnPlots="1"  showGateNameOnPlots="1"  showMedians="0"  showUncomped="0"  addEventParam="0"  lastYAxisName="" >
                   <TextTraits font="SansSerif"  size="11"  name="Labels"  style="plain"  color="#000000"  background="#00ffffff"  just="left" />
                   <TextTraits font="SansSerif"  size="11"  name="LayoutGates"  style="plain"  color="#000000"  background="#00ffffff"  just="left" />
                   <TextTraits font="SansSerif"  size="9"  name="Numbers"  style="plain"  color="#000000"  background="#00ffffff"  just="left" />
                   <TextTraits font="SansSerif"  size="9"  name="Legend"  style="plain"  color="#000000"  background="#00ffffff"  just="left" />
                   <WindowPosition x="620"  y="20"  width="390"  height="622"  displayed="1"  panelState="---" />
                 </GraphEnvironment>
               </Graph>
               <Gate gating:id="ID189614154"  gating:parent_id="ID505597017" >
                 <gating:PolygonGate eventsInside="1"  annoOffsetX="0"  annoOffsetY="0"  tint="#000000"  isTinted="0"  lineWeight="Normal"  userDefined="1"  quadId="-1"  gateResolution="256" >
                   <gating:dimension>
                     <data-type:fcs-dimension data-type:name="FSC-A" />
                   </gating:dimension>
                   <gating:dimension>
                     <data-type:fcs-dimension data-type:name="FSC-H" />
                   </gating:dimension>
                   <gating:vertex>
                     <gating:coordinate data-type:value="892269.9759349595" />
                     <gating:coordinate data-type:value="553147.8899082568" />
                   </gating:vertex>
                   <gating:vertex>
                     <gating:coordinate data-type:value="216620.4565853659" />
                     <gating:coordinate data-type:value="307838.8256880734" />
                   </gating:vertex>
                   <gating:vertex>
                     <gating:coordinate data-type:value="283669.6455284553" />
                     <gating:coordinate data-type:value="197209.247706422" />
                   </gating:vertex>
                   <gating:vertex>
                     <gating:coordinate data-type:value="1083102.2829268295" />
                     <gating:coordinate data-type:value="514668.0366972477" />
                   </gating:vertex>
                   <gating:vertex>
                     <gating:coordinate data-type:value="1052156.5034146344" />
                     <gating:coordinate data-type:value="596437.7247706422" />
                   </gating:vertex>
                 </gating:PolygonGate>
               </Gate>
               <Subpopulations>
                 <Population name="Q1: PE-A- , FITC-A+"  annotation=""  owningGroup="Hela"  expanded="1"  sortPriority="10"  count="85" >
                   <Graph smoothing="0"  backColor="#ffffff"  foreColor="#000000"  heatMapStatParameter="FL1-A"  type="Pseudocolor"  fast="1" >
                     <Axis dimension="x"  name="Comp-FL2-A"  label=""  auto="auto" />
                     <Axis dimension="y"  name="Comp-FL1-A"  label=""  auto="auto" />
                     <GraphSettings level="5%"  smoothingHighResolution="1"  contourHighResolution="1"  histogramSmoothingCount="0"  graphResolution="256"  showOutliers="0"  drawLargeDots="0"  dotsToDraw="8000"  tint="le.chartfill.tinted.40"  lineWeight="le.lineweight.normal"  lineStyle="le.linestyle.solid" />
                     <GraphEnvironment showGrid="0"  showAxes="tnlTNL"  showGates="1"  showFreqOnPlots="1"  showGateNameOnPlots="1"  showMedians="0"  showUncomped="0"  addEventParam="0"  lastYAxisName="" >
                       <TextTraits font="SansSerif"  size="11"  name="Labels"  style="plain"  color="#000000"  background="#00ffffff"  just="left" />
                       <TextTraits font="SansSerif"  size="11"  name="LayoutGates"  style="plain"  color="#000000"  background="#00ffffff"  just="left" />
                       <TextTraits font="SansSerif"  size="9"  name="Numbers"  style="plain"  color="#000000"  background="#00ffffff"  just="left" />
                       <TextTraits font="SansSerif"  size="9"  name="Legend"  style="plain"  color="#000000"  background="#00ffffff"  just="left" />
                       <WindowPosition x="580"  y="117"  width="390"  height="622"  displayed="1"  panelState="---" />
                     </GraphEnvironment>
                   </Graph>
                   <Gate gating:id="ID1989621581"  gating:parent_id="ID189614154" >
                     <gating:RectangleGate eventsInside="1"  annoOffsetX="0"  annoOffsetY="0"  tint="#000000"  isTinted="0"  lineWeight="Normal"  userDefined="1"  percentX="0"  percentY="0" >
                       <gating:dimension gating:max="449.94823835511556" >
                         <data-type:fcs-dimension data-type:name="Comp-FL2-A" />
                       </gating:dimension>
                       <gating:dimension gating:min="9711.12807421699" >
                         <data-type:fcs-dimension data-type:name="Comp-FL1-A" />
                       </gating:dimension>
                     </gating:RectangleGate>
                   </Gate>
                 </Population>
                 <Population name="Q2: PE-A+ , FITC-A+"  annotation=""  owningGroup="Hela"  expanded="1"  sortPriority="10"  count="618" >
                   <Graph smoothing="0"  backColor="#ffffff"  foreColor="#000000"  heatMapStatParameter="FL1-A"  type="Pseudocolor"  fast="1" >
                     <Axis dimension="x"  name="Comp-FL2-A"  label=""  auto="auto" />
                     <Axis dimension="y"  name="Comp-FL1-A"  label=""  auto="auto" />
                     <GraphSettings level="5%"  smoothingHighResolution="1"  contourHighResolution="1"  histogramSmoothingCount="0"  graphResolution="256"  showOutliers="0"  drawLargeDots="0"  dotsToDraw="8000"  tint="le.chartfill.tinted.40"  lineWeight="le.lineweight.normal"  lineStyle="le.linestyle.solid" />
                     <GraphEnvironment showGrid="0"  showAxes="tnlTNL"  showGates="1"  showFreqOnPlots="1"  showGateNameOnPlots="1"  showMedians="0"  showUncomped="0"  addEventParam="0"  lastYAxisName="" >
                       <TextTraits font="SansSerif"  size="11"  name="Labels"  style="plain"  color="#000000"  background="#00ffffff"  just="left" />
                       <TextTraits font="SansSerif"  size="11"  name="LayoutGates"  style="plain"  color="#000000"  background="#00ffffff"  just="left" />
                       <TextTraits font="SansSerif"  size="9"  name="Numbers"  style="plain"  color="#000000"  background="#00ffffff"  just="left" />
                       <TextTraits font="SansSerif"  size="9"  name="Legend"  style="plain"  color="#000000"  background="#00ffffff"  just="left" />
                       <WindowPosition x="580"  y="117"  width="390"  height="622"  displayed="0"  panelState="---" />
                     </GraphEnvironment>
                   </Graph>
                   <Gate gating:id="ID1094447010"  gating:parent_id="ID189614154" >
                     <gating:RectangleGate eventsInside="1"  annoOffsetX="0"  annoOffsetY="0"  tint="#000000"  isTinted="0"  lineWeight="Normal"  userDefined="1"  percentX="0"  percentY="0" >
                       <gating:dimension gating:min="449.94823835511556" >
                         <data-type:fcs-dimension data-type:name="Comp-FL2-A" />
                       </gating:dimension>
                       <gating:dimension gating:min="9711.12807421699" >
                         <data-type:fcs-dimension data-type:name="Comp-FL1-A" />
                       </gating:dimension>
                     </gating:RectangleGate>
                   </Gate>
                 </Population>
                 <Population name="Q3: PE-A+ , FITC-A-"  annotation=""  owningGroup="Hela"  expanded="1"  sortPriority="10"  count="274" >
                   <Graph smoothing="0"  backColor="#ffffff"  foreColor="#000000"  heatMapStatParameter="FL1-A"  type="Pseudocolor"  fast="1" >
                     <Axis dimension="x"  name="Comp-FL2-A"  label=""  auto="auto" />
                     <Axis dimension="y"  name="Comp-FL1-A"  label=""  auto="auto" />
                     <GraphSettings level="5%"  smoothingHighResolution="1"  contourHighResolution="1"  histogramSmoothingCount="0"  graphResolution="256"  showOutliers="0"  drawLargeDots="0"  dotsToDraw="8000"  tint="le.chartfill.tinted.40"  lineWeight="le.lineweight.normal"  lineStyle="le.linestyle.solid" />
                     <GraphEnvironment showGrid="0"  showAxes="tnlTNL"  showGates="1"  showFreqOnPlots="1"  showGateNameOnPlots="1"  showMedians="0"  showUncomped="0"  addEventParam="0"  lastYAxisName="" >
                       <TextTraits font="SansSerif"  size="11"  name="Labels"  style="plain"  color="#000000"  background="#00ffffff"  just="left" />
                       <TextTraits font="SansSerif"  size="11"  name="LayoutGates"  style="plain"  color="#000000"  background="#00ffffff"  just="left" />
                       <TextTraits font="SansSerif"  size="9"  name="Numbers"  style="plain"  color="#000000"  background="#00ffffff"  just="left" />
                       <TextTraits font="SansSerif"  size="9"  name="Legend"  style="plain"  color="#000000"  background="#00ffffff"  just="left" />
                       <WindowPosition x="580"  y="117"  width="390"  height="622"  displayed="1"  panelState="---" />
                     </GraphEnvironment>
                   </Graph>
                   <Gate gating:id="ID1232315352"  gating:parent_id="ID189614154" >
                     <gating:RectangleGate eventsInside="1"  annoOffsetX="0"  annoOffsetY="0"  tint="#000000"  isTinted="0"  lineWeight="Normal"  userDefined="1"  percentX="0"  percentY="0" >
                       <gating:dimension gating:min="449.94823835511556" >
                         <data-type:fcs-dimension data-type:name="Comp-FL2-A" />
                       </gating:dimension>
                       <gating:dimension gating:max="9711.12807421699" >
                         <data-type:fcs-dimension data-type:name="Comp-FL1-A" />
                       </gating:dimension>
                     </gating:RectangleGate>
                   </Gate>
                 </Population>
                 <Population name="Q4: PE-A- , FITC-A-"  annotation=""  owningGroup="Hela"  expanded="1"  sortPriority="10"  count="7511" >
                   <Graph smoothing="0"  backColor="#ffffff"  foreColor="#000000"  heatMapStatParameter="FL1-A"  type="Pseudocolor"  fast="1" >
                     <Axis dimension="x"  name="Comp-FL2-A"  label=""  auto="auto" />
                     <Axis dimension="y"  name="Comp-FL1-A"  label=""  auto="auto" />
                     <GraphSettings level="5%"  smoothingHighResolution="1"  contourHighResolution="1"  histogramSmoothingCount="0"  graphResolution="256"  showOutliers="0"  drawLargeDots="0"  dotsToDraw="8000"  tint="le.chartfill.tinted.40"  lineWeight="le.lineweight.normal"  lineStyle="le.linestyle.solid" />
                     <GraphEnvironment showGrid="0"  showAxes="tnlTNL"  showGates="1"  showFreqOnPlots="1"  showGateNameOnPlots="1"  showMedians="0"  showUncomped="0"  addEventParam="0"  lastYAxisName="" >
                       <TextTraits font="SansSerif"  size="11"  name="Labels"  style="plain"  color="#000000"  background="#00ffffff"  just="left" />
                       <TextTraits font="SansSerif"  size="11"  name="LayoutGates"  style="plain"  color="#000000"  background="#00ffffff"  just="left" />
                       <TextTraits font="SansSerif"  size="9"  name="Numbers"  style="plain"  color="#000000"  background="#00ffffff"  just="left" />
                       <TextTraits font="SansSerif"  size="9"  name="Legend"  style="plain"  color="#000000"  background="#00ffffff"  just="left" />
                       <WindowPosition x="580"  y="117"  width="390"  height="622"  displayed="1"  panelState="---" />
                     </GraphEnvironment>
                   </Graph>
                   <Gate gating:id="ID681426340"  gating:parent_id="ID189614154" >
                     <gating:RectangleGate eventsInside="1"  annoOffsetX="0"  annoOffsetY="0"  tint="#000000"  isTinted="0"  lineWeight="Normal"  userDefined="1"  percentX="0"  percentY="0" >
                       <gating:dimension gating:max="449.94823835511556" >
                         <data-type:fcs-dimension data-type:name="Comp-FL2-A" />
                       </gating:dimension>
                       <gating:dimension gating:max="9711.12807421699" >
                         <data-type:fcs-dimension data-type:name="Comp-FL1-A" />
                       </gating:dimension>
                     </gating:RectangleGate>
                   </Gate>
                 </Population>
               </Subpopulations>
             </Population>
           </Subpopulations>
         </Population>
       </Subpopulations>
       <Group name="Hela"  live="1"  role="ws.group.dlog.undefined"  key=""  synchronized="0"  foreground="#0000d0"  fontStyle="plain" >
         <Criteria/>
         <SampleRefs>
           <SampleRef sampleID="26" />
           <SampleRef sampleID="27" />
           <SampleRef sampleID="28" />
           <SampleRef sampleID="29" />
           <SampleRef sampleID="30" />
           <SampleRef sampleID="31" />
           <SampleRef sampleID="32" />
           <SampleRef sampleID="33" />
           <SampleRef sampleID="34" />
           <SampleRef sampleID="35" />
           <SampleRef sampleID="36" />
           <SampleRef sampleID="37" />
           <SampleRef sampleID="38" />
           <SampleRef sampleID="39" />
           <SampleRef sampleID="40" />
           <SampleRef sampleID="41" />
           <SampleRef sampleID="42" />
           <SampleRef sampleID="43" />
           <SampleRef sampleID="44" />
           <SampleRef sampleID="45" />
           <SampleRef sampleID="46" />
         </SampleRefs>
         <Keywords/>
       </Group>
     </GroupNode>
   </Groups>
   <SampleList>
     <Sample>
       <DataSet uri="file:/E:/坚果云/我的坚果云/毛龙飞20210324/e4%20e12%20凋亡/20211031/2_e12%2012um_2021_10_31_16_36_12.fcs"  sampleID="44" />
       <transforms:spilloverMatrix prefix="Comp-"  name="Compensation-5-copy"  editable="1"  color="#336600"  version="FlowJo-10.4"  status="FINALIZED"  transforms:id="ec4e28dd-7bf4-4a8b-bdc7-bf017d85e7f1"  suffix="" >
         <data-type:parameters>
           <data-type:parameter data-type:name="FL1-A" />
           <data-type:parameter data-type:name="FL2-A" />
         </data-type:parameters>
         <transforms:spillover data-type:parameter="FL1-A" >
           <transforms:coefficient data-type:parameter="FL1-A"  transforms:value="1" />
           <transforms:coefficient data-type:parameter="FL2-A"  transforms:value="0.0872829208" />
         </transforms:spillover>
         <transforms:spillover data-type:parameter="FL2-A" >
           <transforms:coefficient data-type:parameter="FL1-A"  transforms:value="0.8" />
           <transforms:coefficient data-type:parameter="FL2-A"  transforms:value="1" />
         </transforms:spillover>
       </transforms:spilloverMatrix>
       <Transformations>
         <transforms:linear transforms:minRange="0"  transforms:maxRange="1268776.9600000002"  gain="1" >
           <data-type:parameter data-type:name="FSC-A" />
         </transforms:linear>
         <transforms:linear transforms:minRange="0"  transforms:maxRange="1048576"  gain="1" >
           <data-type:parameter data-type:name="FSC-W" />
         </transforms:linear>
         <transforms:linear transforms:minRange="0"  transforms:maxRange="1048576"  gain="1" >
           <data-type:parameter data-type:name="FSC-H" />
         </transforms:linear>
         <transforms:linear transforms:minRange="0"  transforms:maxRange="1048576"  gain="1" >
           <data-type:parameter data-type:name="SSC-A" />
         </transforms:linear>
         <transforms:linear transforms:minRange="0"  transforms:maxRange="1048576"  gain="1" >
           <data-type:parameter data-type:name="SSC-W" />
         </transforms:linear>
         <transforms:linear transforms:minRange="0"  transforms:maxRange="1048576"  gain="1" >
           <data-type:parameter data-type:name="SSC-H" />
         </transforms:linear>
         <transforms:log transforms:offset="31.6227766017"  transforms:decades="5.0205999133" >
           <data-type:parameter data-type:name="FL1-A" />
         </transforms:log>
         <transforms:linear transforms:minRange="0"  transforms:maxRange="1048576"  gain="1" >
           <data-type:parameter data-type:name="FL1-W" />
         </transforms:linear>
         <transforms:log transforms:offset="1"  transforms:decades="6.0205999133" >
           <data-type:parameter data-type:name="FL1-H" />
         </transforms:log>
         <transforms:log transforms:offset="1"  transforms:decades="5.0205999133" >
           <data-type:parameter data-type:name="FL2-A" />
         </transforms:log>
         <transforms:linear transforms:minRange="0"  transforms:maxRange="1048576"  gain="1" >
           <data-type:parameter data-type:name="FL2-W" />
         </transforms:linear>
         <transforms:log transforms:offset="1"  transforms:decades="6.0205999133" >
           <data-type:parameter data-type:name="FL2-H" />
         </transforms:log>
         <transforms:log transforms:offset="1"  transforms:decades="6.0205999133" >
           <data-type:parameter data-type:name="FL3-A" />
         </transforms:log>
         <transforms:linear transforms:minRange="0"  transforms:maxRange="1048576"  gain="1" >
           <data-type:parameter data-type:name="FL3-W" />
         </transforms:linear>
         <transforms:log transforms:offset="1"  transforms:decades="6.0205999133" >
           <data-type:parameter data-type:name="FL3-H" />
         </transforms:log>
         <transforms:log transforms:offset="1"  transforms:decades="6.0205999133" >
           <data-type:parameter data-type:name="FL4-A" />
         </transforms:log>
         <transforms:linear transforms:minRange="0"  transforms:maxRange="1048576"  gain="1" >
           <data-type:parameter data-type:name="FL4-W" />
         </transforms:linear>
         <transforms:log transforms:offset="1"  transforms:decades="6.0205999133" >
           <data-type:parameter data-type:name="FL4-H" />
         </transforms:log>
         <transforms:linear transforms:minRange="0"  transforms:maxRange="26.027"  gain="0.01" >
           <data-type:parameter data-type:name="Time" />
         </transforms:linear>
         <transforms:log transforms:offset="31.6227766017"  transforms:decades="5.0205999133" >
           <data-type:parameter data-type:name="Comp-FL1-A" />
         </transforms:log>
         <transforms:log transforms:offset="1"  transforms:decades="5.0205999133" >
           <data-type:parameter data-type:name="Comp-FL2-A" />
         </transforms:log>
       </Transformations>
       <Keywords>
         <Keyword name="TubeName"  value="e12 12um" />
         <Keyword name="TemplateName"  value="Empty" />
         <Keyword name="$UNICODE"  value="65001,TemplateName,TubeName" />
         <Keyword name="$TIMESTEP"  value="0.01" />
         <Keyword name="$P19E"  value="0,0" />
         <Keyword name="$P19B"  value="32" />
         <Keyword name="$P19R"  value="1048576" />
         <Keyword name="$P19S"  value="Time" />
         <Keyword name="$P19N"  value="Time" />
         <Keyword name="P18DISPLAY"  value="LOG" />
         <Keyword name="$P18V"  value="452" />
         <Keyword name="$P18E"  value="0,0" />
         <Keyword name="$P18B"  value="32" />
         <Keyword name="$P18R"  value="1048576" />
         <Keyword name="$P18S"  value="APC-H" />
         <Keyword name="$P18N"  value="FL4-H" />
         <Keyword name="P17DISPLAY"  value="LIN" />
         <Keyword name="$P17V"  value="452" />
         <Keyword name="$P17E"  value="0,0" />
         <Keyword name="$P17B"  value="32" />
         <Keyword name="$P17R"  value="1048576" />
         <Keyword name="$P17S"  value="APC-W" />
         <Keyword name="$P17N"  value="FL4-W" />
         <Keyword name="P16DISPLAY"  value="LOG" />
         <Keyword name="$P16V"  value="452" />
         <Keyword name="$P16E"  value="0,0" />
         <Keyword name="$P16B"  value="32" />
         <Keyword name="$P16R"  value="1048576" />
         <Keyword name="$P16S"  value="APC-A" />
         <Keyword name="$P16N"  value="FL4-A" />
         <Keyword name="P15DISPLAY"  value="LOG" />
         <Keyword name="$P15V"  value="555" />
         <Keyword name="$P15E"  value="0,0" />
         <Keyword name="$P15B"  value="32" />
         <Keyword name="$P15R"  value="1048576" />
         <Keyword name="$P15S"  value="PerCP-H" />
         <Keyword name="$P15N"  value="FL3-H" />
         <Keyword name="P14DISPLAY"  value="LIN" />
         <Keyword name="$P14V"  value="555" />
         <Keyword name="$P14E"  value="0,0" />
         <Keyword name="$P14B"  value="32" />
         <Keyword name="$P14R"  value="1048576" />
         <Keyword name="$P14S"  value="PerCP-W" />
         <Keyword name="$P14N"  value="FL3-W" />
         <Keyword name="P13DISPLAY"  value="LOG" />
         <Keyword name="$P13V"  value="555" />
         <Keyword name="$P13E"  value="0,0" />
         <Keyword name="$P13B"  value="32" />
         <Keyword name="$P13R"  value="1048576" />
         <Keyword name="$P13S"  value="PerCP-A" />
         <Keyword name="$P13N"  value="FL3-A" />
         <Keyword name="P12DISPLAY"  value="LOG" />
         <Keyword name="$P12V"  value="280" />
         <Keyword name="$P12E"  value="0,0" />
         <Keyword name="$P12B"  value="32" />
         <Keyword name="$P12R"  value="1048576" />
         <Keyword name="$P12S"  value="PE-H" />
         <Keyword name="$P12N"  value="FL2-H" />
         <Keyword name="P11DISPLAY"  value="LIN" />
         <Keyword name="$P11V"  value="280" />
         <Keyword name="$P11E"  value="0,0" />
         <Keyword name="$P11B"  value="32" />
         <Keyword name="$P11R"  value="1048576" />
         <Keyword name="$P11S"  value="PE-W" />
         <Keyword name="$P11N"  value="FL2-W" />
         <Keyword name="P10DISPLAY"  value="LOG" />
         <Keyword name="$P10V"  value="280" />
         <Keyword name="$P10E"  value="0,0" />
         <Keyword name="$P10B"  value="32" />
         <Keyword name="$P10R"  value="1048576" />
         <Keyword name="$P10S"  value="PE-A" />
         <Keyword name="$P10N"  value="FL2-A" />
         <Keyword name="P9DISPLAY"  value="LOG" />
         <Keyword name="$P9V"  value="320" />
         <Keyword name="$P9E"  value="0,0" />
         <Keyword name="$P9B"  value="32" />
         <Keyword name="$P9R"  value="1048576" />
         <Keyword name="$P9S"  value="FITC-H" />
         <Keyword name="$P9N"  value="FL1-H" />
         <Keyword name="P8DISPLAY"  value="LIN" />
         <Keyword name="$P8V"  value="320" />
         <Keyword name="$P8E"  value="0,0" />
         <Keyword name="$P8B"  value="32" />
         <Keyword name="$P8R"  value="1048576" />
         <Keyword name="$P8S"  value="FITC-W" />
         <Keyword name="$P8N"  value="FL1-W" />
         <Keyword name="P7DISPLAY"  value="LOG" />
         <Keyword name="$P7V"  value="320" />
         <Keyword name="$P7E"  value="0,0" />
         <Keyword name="$P7B"  value="32" />
         <Keyword name="$P7R"  value="1048576" />
         <Keyword name="$P7S"  value="FITC-A" />
         <Keyword name="$P7N"  value="FL1-A" />
         <Keyword name="P6DISPLAY"  value="LIN" />
         <Keyword name="$P6V"  value="250" />
         <Keyword name="$P6E"  value="0,0" />
         <Keyword name="$P6B"  value="32" />
         <Keyword name="$P6R"  value="1048576" />
         <Keyword name="$P6S"  value="SSC-H" />
         <Keyword name="$P6N"  value="SSC-H" />
         <Keyword name="P5DISPLAY"  value="LIN" />
         <Keyword name="$P5V"  value="250" />
         <Keyword name="$P5E"  value="0,0" />
         <Keyword name="$P5B"  value="32" />
         <Keyword name="$P5R"  value="1048576" />
         <Keyword name="$P5S"  value="SSC-W" />
         <Keyword name="$P5N"  value="SSC-W" />
         <Keyword name="P4DISPLAY"  value="LIN" />
         <Keyword name="$P4V"  value="250" />
         <Keyword name="$P4E"  value="0,0" />
         <Keyword name="$P4B"  value="32" />
         <Keyword name="$P4R"  value="1048576" />
         <Keyword name="$P4S"  value="SSC-A" />
         <Keyword name="$P4N"  value="SSC-A" />
         <Keyword name="P3DISPLAY"  value="LIN" />
         <Keyword name="$P3V"  value="80" />
         <Keyword name="$P3E"  value="0,0" />
         <Keyword name="$P3B"  value="32" />
         <Keyword name="$P3R"  value="1048576" />
         <Keyword name="$P3S"  value="FSC-H" />
         <Keyword name="$P3N"  value="FSC-H" />
         <Keyword name="P2DISPLAY"  value="LIN" />
         <Keyword name="$P2V"  value="80" />
         <Keyword name="$P2E"  value="0,0" />
         <Keyword name="$P2B"  value="32" />
         <Keyword name="$P2R"  value="1048576" />
         <Keyword name="$P2S"  value="FSC-W" />
         <Keyword name="$P2N"  value="FSC-W" />
         <Keyword name="P1DISPLAY"  value="LIN" />
         <Keyword name="$P1V"  value="80" />
         <Keyword name="$P1E"  value="0,0" />
         <Keyword name="$P1B"  value="32" />
         <Keyword name="$P1R"  value="1048576" />
         <Keyword name="$P1S"  value="FSC-A" />
         <Keyword name="$P1N"  value="FSC-A" />
         <Keyword name="$TOT"  value="10000" />
         <Keyword name="$PAR"  value="19" />
         <Keyword name="$BYTEORD"  value="1,2,3,4" />
         <Keyword name="$DATATYPE"  value="F" />
         <Keyword name="$MODE"  value="L" />
         <Keyword name="THRESHOLD"  value="FSC,100000" />
         <Keyword name="SPILL"  value="4,FL1-A,FL2-A,FL3-A,FL4-A,1,0,0,0,0,1,0,0,0,0,1,0,0,0,0,1" />
         <Keyword name="$CYT"  value="BriCyteE6" />
         <Keyword name="$ETIM"  value="16:44:12" />
         <Keyword name="$DATE"  value="31-Oct-2021" />
         <Keyword name="SPEED"  value="high" />
         <Keyword name="DILUTE"  value="1" />
         <Keyword name="VOLUME"  value="43.03973ul" />
         <Keyword name="$SMNO"  value="2" />
         <Keyword name="SoftWare Version"  value="01.11.00.8976" />
         <Keyword name="$NEXTDATA"  value="0               " />
         <Keyword name="$ENDSTEXT"  value="0       " />
         <Keyword name="$BEGINSTEXT"  value="0       " />
         <Keyword name="$ENDDATA"  value="762255          " />
         <Keyword name="$BEGINDATA"  value="2256    " />
         <Keyword name="$ENDANALYSIS"  value="0       " />
         <Keyword name="$BEGINANALYSIS"  value="0       " />
         <Keyword name="FJ_FCS_VERSION"  value="3" />
         <Keyword name="$P21N"  value="Comp-FL2-A" />
         <Keyword name="$P21S"  value="PE-A" />
         <Keyword name="$P21R"  value="104857" />
         <Keyword name="$P20N"  value="Comp-FL1-A" />
         <Keyword name="$P20S"  value="FITC-A" />
         <Keyword name="$P20R"  value="3315888" />
       </Keywords>
       <SampleNode name="2_e12 12um_2021_10_31_16_36_12.fcs"  annotation=""  owningGroup=""  expanded="1"  sortPriority="10"  count="10000"  sampleID="44" >
         <Graph smoothing="0"  backColor="#ffffff"  foreColor="#000000"  type="Histogram"  fast="1" >
           <Axis dimension="x"  name="FL1-A"  label=""  auto="auto" />
           <Axis dimension="y"  name=""  label=""  auto="auto" />
           <GraphSettings level="5%"  smoothingHighResolution="1"  contourHighResolution="1"  histogramSmoothingCount="0"  graphResolution="256"  showOutliers="0"  drawLargeDots="0"  dotsToDraw="8000"  tint="le.chartfill.tinted.40"  lineWeight="le.lineweight.normal"  lineStyle="le.linestyle.solid" />
           <GraphEnvironment showGrid="0"  showAxes="H"  showGates="1"  showFreqOnPlots="1"  showGateNameOnPlots="1"  showMedians="0"  showUncomped="0"  addEventParam="0"  lastYAxisName="" >
             <TextTraits font="SansSerif"  size="11"  name="Labels"  style="plain"  color="#000000"  background="#00ffffff"  just="left" />
             <TextTraits font="SansSerif"  size="11"  name="LayoutGates"  style="plain"  color="#000000"  background="#00ffffff"  just="left" />
             <TextTraits font="SansSerif"  size="9"  name="Numbers"  style="plain"  color="#000000"  background="#00ffffff"  just="left" />
             <TextTraits font="SansSerif"  size="9"  name="Legend"  style="plain"  color="#000000"  background="#00ffffff"  just="left" />
             <WindowPosition x="0"  y="0"  width="665"  height="712"  displayed="0"  panelState="++" />
           </GraphEnvironment>
         </Graph>
         <Subpopulations>
           <Population name="all"  annotation=""  owningGroup=""  expanded="1"  sortPriority="10"  count="6317" >
             <Graph smoothing="0"  backColor="#ffffff"  foreColor="#000000"  heatMapStatParameter="FL1-A"  type="Pseudocolor"  fast="1" >
               <Axis dimension="x"  name="FSC-A"  label=""  auto="auto" />
               <Axis dimension="y"  name="FSC-H"  label=""  auto="auto" />
               <GraphSettings level="5%"  smoothingHighResolution="1"  contourHighResolution="1"  histogramSmoothingCount="0"  graphResolution="256"  showOutliers="0"  drawLargeDots="0"  dotsToDraw="8000"  tint="le.chartfill.tinted.40"  lineWeight="le.lineweight.normal"  lineStyle="le.linestyle.solid" />
               <GraphEnvironment showGrid="0"  showAxes="tnlTNL"  showGates="1"  showFreqOnPlots="1"  showGateNameOnPlots="1"  showMedians="0"  showUncomped="0"  addEventParam="0"  lastYAxisName="" >
                 <TextTraits font="SansSerif"  size="11"  name="Labels"  style="plain"  color="#000000"  background="#00ffffff"  just="left" />
                 <TextTraits font="SansSerif"  size="11"  name="LayoutGates"  style="plain"  color="#000000"  background="#00ffffff"  just="left" />
                 <TextTraits font="SansSerif"  size="9"  name="Numbers"  style="plain"  color="#000000"  background="#00ffffff"  just="left" />
                 <TextTraits font="SansSerif"  size="9"  name="Legend"  style="plain"  color="#000000"  background="#00ffffff"  just="left" />
                 <WindowPosition x="620"  y="20"  width="390"  height="622"  displayed="0"  panelState="---" />
               </GraphEnvironment>
             </Graph>
             <Gate gating:id="ID1744820901" >
               <gating:PolygonGate eventsInside="1"  annoOffsetX="0"  annoOffsetY="0"  tint="#000000"  isTinted="0"  lineWeight="Normal"  userDefined="1"  quadId="-1"  gateResolution="256" >
                 <gating:dimension>
                   <data-type:fcs-dimension data-type:name="FSC-A" />
                 </gating:dimension>
                 <gating:dimension>
                   <data-type:fcs-dimension data-type:name="SSC-A" />
                 </gating:dimension>
                 <gating:vertex>
                   <gating:coordinate data-type:value="753013.9681300814" />
                   <gating:coordinate data-type:value="981236.256880734" />
                 </gating:vertex>
                 <gating:vertex>
                   <gating:coordinate data-type:value="257881.4959349594" />
                   <gating:coordinate data-type:value="548337.9082568807" />
                 </gating:vertex>
                 <gating:vertex>
                   <gating:coordinate data-type:value="201147.5668292683" />
                   <gating:coordinate data-type:value="226069.1376146789" />
                 </gating:vertex>
                 <gating:vertex>
                   <gating:coordinate data-type:value="459029.0627642277" />
                   <gating:coordinate data-type:value="96199.6330275229" />
                 </gating:vertex>
                 <gating:vertex>
                   <gating:coordinate data-type:value="1010895.4640650408" />
                   <gating:coordinate data-type:value="399228.4770642202" />
                 </gating:vertex>
                 <gating:vertex>
                   <gating:coordinate data-type:value="1016053.09398374" />
                   <gating:coordinate data-type:value="803266.9357798165" />
                 </gating:vertex>
               </gating:PolygonGate>
             </Gate>
             <Subpopulations>
               <Population name="Single Cells"  annotation=""  owningGroup=""  expanded="1"  sortPriority="10"  count="5957" >
                 <Graph smoothing="0"  backColor="#ffffff"  foreColor="#000000"  heatMapStatParameter="FL1-A"  type="Pseudocolor"  fast="1" >
                   <Axis dimension="x"  name="Comp-FL2-A"  label=""  auto="auto" />
                   <Axis dimension="y"  name="Comp-FL1-A"  label=""  auto="auto" />
                   <GraphSettings level="5%"  smoothingHighResolution="1"  contourHighResolution="1"  histogramSmoothingCount="0"  graphResolution="256"  showOutliers="0"  drawLargeDots="0"  dotsToDraw="8000"  tint="le.chartfill.tinted.40"  lineWeight="le.lineweight.normal"  lineStyle="le.linestyle.solid" />
                   <GraphEnvironment showGrid="0"  showAxes="tnlTNL"  showGates="1"  showFreqOnPlots="1"  showGateNameOnPlots="1"  showMedians="0"  showUncomped="0"  addEventParam="0"  lastYAxisName="" >
                     <TextTraits font="SansSerif"  size="11"  name="Labels"  style="plain"  color="#000000"  background="#00ffffff"  just="left" />
                     <TextTraits font="SansSerif"  size="11"  name="LayoutGates"  style="plain"  color="#000000"  background="#00ffffff"  just="left" />
                     <TextTraits font="SansSerif"  size="9"  name="Numbers"  style="plain"  color="#000000"  background="#00ffffff"  just="left" />
                     <TextTraits font="SansSerif"  size="9"  name="Legend"  style="plain"  color="#000000"  background="#00ffffff"  just="left" />
                     <WindowPosition x="546"  y="117"  width="390"  height="622"  displayed="0"  panelState="---" />
                   </GraphEnvironment>
                 </Graph>
                 <Gate gating:id="ID2032631559"  gating:parent_id="ID1744820901" >
                   <gating:PolygonGate eventsInside="1"  annoOffsetX="56"  annoOffsetY="38"  tint="#000000"  isTinted="0"  lineWeight="Normal"  userDefined="1"  quadId="-1"  gateResolution="256" >
                     <gating:dimension>
                       <data-type:fcs-dimension data-type:name="FSC-A" />
                     </gating:dimension>
                     <gating:dimension>
                       <data-type:fcs-dimension data-type:name="FSC-H" />
                     </gating:dimension>
                     <gating:vertex>
                       <gating:coordinate data-type:value="1031525.9837398375" />
                       <gating:coordinate data-type:value="658967.4862385321" />
                     </gating:vertex>
                     <gating:vertex>
                       <gating:coordinate data-type:value="216620.4565853659" />
                       <gating:coordinate data-type:value="307838.8256880734" />
                     </gating:vertex>
                     <gating:vertex>
                       <gating:coordinate data-type:value="283669.6455284553" />
                       <gating:coordinate data-type:value="197209.247706422" />
                     </gating:vertex>
                     <gating:vertex>
                       <gating:coordinate data-type:value="1083102.2829268295" />
                       <gating:coordinate data-type:value="514668.0366972477" />
                     </gating:vertex>
                     <gating:vertex>
                       <gating:coordinate data-type:value="1052156.5034146344" />
                       <gating:coordinate data-type:value="596437.7247706422" />
                     </gating:vertex>
                   </gating:PolygonGate>
                 </Gate>
                 <Subpopulations>
                   <Population name="Q1: PE-A- , FITC-A+"  annotation=""  owningGroup="Hela"  expanded="1"  sortPriority="10"  count="70" >
                     <Graph smoothing="0"  backColor="#ffffff"  foreColor="#000000"  heatMapStatParameter="FL1-A"  type="Pseudocolor"  fast="1" >
                       <Axis dimension="x"  name="Comp-FL2-A"  label=""  auto="auto" />
                       <Axis dimension="y"  name="Comp-FL1-A"  label=""  auto="auto" />
                       <GraphSettings level="5%"  smoothingHighResolution="1"  contourHighResolution="1"  histogramSmoothingCount="0"  graphResolution="256"  showOutliers="0"  drawLargeDots="0"  dotsToDraw="8000"  tint="le.chartfill.tinted.40"  lineWeight="le.lineweight.normal"  lineStyle="le.linestyle.solid" />
                       <GraphEnvironment showGrid="0"  showAxes="tnlTNL"  showGates="1"  showFreqOnPlots="1"  showGateNameOnPlots="1"  showMedians="0"  showUncomped="0"  addEventParam="0"  lastYAxisName="" >
                         <TextTraits font="SansSerif"  size="11"  name="Labels"  style="plain"  color="#000000"  background="#00ffffff"  just="left" />
                         <TextTraits font="SansSerif"  size="11"  name="LayoutGates"  style="plain"  color="#000000"  background="#00ffffff"  just="left" />
                         <TextTraits font="SansSerif"  size="9"  name="Numbers"  style="plain"  color="#000000"  background="#00ffffff"  just="left" />
                         <TextTraits font="SansSerif"  size="9"  name="Legend"  style="plain"  color="#000000"  background="#00ffffff"  just="left" />
                         <WindowPosition x="580"  y="117"  width="390"  height="622"  displayed="1"  panelState="---" />
                       </GraphEnvironment>
                     </Graph>
                     <Gate gating:id="ID765361816"  gating:parent_id="ID2032631559" >
                       <gating:RectangleGate eventsInside="1"  annoOffsetX="0"  annoOffsetY="0"  tint="#000000"  isTinted="0"  lineWeight="Normal"  userDefined="1"  percentX="0"  percentY="0" >
                         <gating:dimension gating:max="449.94823835511556" >
                           <data-type:fcs-dimension data-type:name="Comp-FL2-A" />
                         </gating:dimension>
                         <gating:dimension gating:min="9711.12807421699" >
                           <data-type:fcs-dimension data-type:name="Comp-FL1-A" />
                         </gating:dimension>
                       </gating:RectangleGate>
                     </Gate>
                   </Population>
                   <Population name="Q2: PE-A+ , FITC-A+"  annotation=""  owningGroup="Hela"  expanded="1"  sortPriority="10"  count="722" >
                     <Graph smoothing="0"  backColor="#ffffff"  foreColor="#000000"  heatMapStatParameter="FL1-A"  type="Pseudocolor"  fast="1" >
                       <Axis dimension="x"  name="Comp-FL2-A"  label=""  auto="auto" />
                       <Axis dimension="y"  name="Comp-FL1-A"  label=""  auto="auto" />
                       <GraphSettings level="5%"  smoothingHighResolution="1"  contourHighResolution="1"  histogramSmoothingCount="0"  graphResolution="256"  showOutliers="0"  drawLargeDots="0"  dotsToDraw="8000"  tint="le.chartfill.tinted.40"  lineWeight="le.lineweight.normal"  lineStyle="le.linestyle.solid" />
                       <GraphEnvironment showGrid="0"  showAxes="tnlTNL"  showGates="1"  showFreqOnPlots="1"  showGateNameOnPlots="1"  showMedians="0"  showUncomped="0"  addEventParam="0"  lastYAxisName="" >
                         <TextTraits font="SansSerif"  size="11"  name="Labels"  style="plain"  color="#000000"  background="#00ffffff"  just="left" />
                         <TextTraits font="SansSerif"  size="11"  name="LayoutGates"  style="plain"  color="#000000"  background="#00ffffff"  just="left" />
                         <TextTraits font="SansSerif"  size="9"  name="Numbers"  style="plain"  color="#000000"  background="#00ffffff"  just="left" />
                         <TextTraits font="SansSerif"  size="9"  name="Legend"  style="plain"  color="#000000"  background="#00ffffff"  just="left" />
                         <WindowPosition x="580"  y="117"  width="390"  height="622"  displayed="0"  panelState="---" />
                       </GraphEnvironment>
                     </Graph>
                     <Gate gating:id="ID1756071442"  gating:parent_id="ID2032631559" >
                       <gating:RectangleGate eventsInside="1"  annoOffsetX="0"  annoOffsetY="0"  tint="#000000"  isTinted="0"  lineWeight="Normal"  userDefined="1"  percentX="0"  percentY="0" >
                         <gating:dimension gating:min="449.94823835511556" >
                           <data-type:fcs-dimension data-type:name="Comp-FL2-A" />
                         </gating:dimension>
                         <gating:dimension gating:min="9711.12807421699" >
                           <data-type:fcs-dimension data-type:name="Comp-FL1-A" />
                         </gating:dimension>
                       </gating:RectangleGate>
                     </Gate>
                   </Population>
                   <Population name="Q3: PE-A+ , FITC-A-"  annotation=""  owningGroup="Hela"  expanded="1"  sortPriority="10"  count="372" >
                     <Graph smoothing="0"  backColor="#ffffff"  foreColor="#000000"  heatMapStatParameter="FL1-A"  type="Pseudocolor"  fast="1" >
                       <Axis dimension="x"  name="Comp-FL2-A"  label=""  auto="auto" />
                       <Axis dimension="y"  name="Comp-FL1-A"  label=""  auto="auto" />
                       <GraphSettings level="5%"  smoothingHighResolution="1"  contourHighResolution="1"  histogramSmoothingCount="0"  graphResolution="256"  showOutliers="0"  drawLargeDots="0"  dotsToDraw="8000"  tint="le.chartfill.tinted.40"  lineWeight="le.lineweight.normal"  lineStyle="le.linestyle.solid" />
                       <GraphEnvironment showGrid="0"  showAxes="tnlTNL"  showGates="1"  showFreqOnPlots="1"  showGateNameOnPlots="1"  showMedians="0"  showUncomped="0"  addEventParam="0"  lastYAxisName="" >
                         <TextTraits font="SansSerif"  size="11"  name="Labels"  style="plain"  color="#000000"  background="#00ffffff"  just="left" />
                         <TextTraits font="SansSerif"  size="11"  name="LayoutGates"  style="plain"  color="#000000"  background="#00ffffff"  just="left" />
                         <TextTraits font="SansSerif"  size="9"  name="Numbers"  style="plain"  color="#000000"  background="#00ffffff"  just="left" />
                         <TextTraits font="SansSerif"  size="9"  name="Legend"  style="plain"  color="#000000"  background="#00ffffff"  just="left" />
                         <WindowPosition x="580"  y="117"  width="390"  height="622"  displayed="1"  panelState="---" />
                       </GraphEnvironment>
                     </Graph>
                     <Gate gating:id="ID1905804112"  gating:parent_id="ID2032631559" >
                       <gating:RectangleGate eventsInside="1"  annoOffsetX="0"  annoOffsetY="0"  tint="#000000"  isTinted="0"  lineWeight="Normal"  userDefined="1"  percentX="0"  percentY="0" >
                         <gating:dimension gating:min="449.94823835511556" >
                           <data-type:fcs-dimension data-type:name="Comp-FL2-A" />
                         </gating:dimension>
                         <gating:dimension gating:max="9711.12807421699" >
                           <data-type:fcs-dimension data-type:name="Comp-FL1-A" />
                         </gating:dimension>
                       </gating:RectangleGate>
                     </Gate>
                   </Population>
                   <Population name="Q4: PE-A- , FITC-A-"  annotation=""  owningGroup="Hela"  expanded="1"  sortPriority="10"  count="4793" >
                     <Graph smoothing="0"  backColor="#ffffff"  foreColor="#000000"  heatMapStatParameter="FL1-A"  type="Pseudocolor"  fast="1" >
                       <Axis dimension="x"  name="Comp-FL2-A"  label=""  auto="auto" />
                       <Axis dimension="y"  name="Comp-FL1-A"  label=""  auto="auto" />
                       <GraphSettings level="5%"  smoothingHighResolution="1"  contourHighResolution="1"  histogramSmoothingCount="0"  graphResolution="256"  showOutliers="0"  drawLargeDots="0"  dotsToDraw="8000"  tint="le.chartfill.tinted.40"  lineWeight="le.lineweight.normal"  lineStyle="le.linestyle.solid" />
                       <GraphEnvironment showGrid="0"  showAxes="tnlTNL"  showGates="1"  showFreqOnPlots="1"  showGateNameOnPlots="1"  showMedians="0"  showUncomped="0"  addEventParam="0"  lastYAxisName="" >
                         <TextTraits font="SansSerif"  size="11"  name="Labels"  style="plain"  color="#000000"  background="#00ffffff"  just="left" />
                         <TextTraits font="SansSerif"  size="11"  name="LayoutGates"  style="plain"  color="#000000"  background="#00ffffff"  just="left" />
                         <TextTraits font="SansSerif"  size="9"  name="Numbers"  style="plain"  color="#000000"  background="#00ffffff"  just="left" />
                         <TextTraits font="SansSerif"  size="9"  name="Legend"  style="plain"  color="#000000"  background="#00ffffff"  just="left" />
                         <WindowPosition x="580"  y="117"  width="390"  height="622"  displayed="1"  panelState="---" />
                       </GraphEnvironment>
                     </Graph>
                     <Gate gating:id="ID856016163"  gating:parent_id="ID2032631559" >
                       <gating:RectangleGate eventsInside="1"  annoOffsetX="0"  annoOffsetY="0"  tint="#000000"  isTinted="0"  lineWeight="Normal"  userDefined="1"  percentX="0"  percentY="0" >
                         <gating:dimension gating:max="449.94823835511556" >
                           <data-type:fcs-dimension data-type:name="Comp-FL2-A" />
                         </gating:dimension>
                         <gating:dimension gating:max="9711.12807421699" >
                           <data-type:fcs-dimension data-type:name="Comp-FL1-A" />
                         </gating:dimension>
                       </gating:RectangleGate>
                     </Gate>
                   </Population>
                 </Subpopulations>
               </Population>
             </Subpopulations>
           </Population>
         </Subpopulations>
       </SampleNode>
     </Sample>
     <Sample>
       <DataSet uri="file:/E:/坚果云/我的坚果云/毛龙飞20210324/e4%20e12%20凋亡/20211031/2_e12%2012um1_2021_10_31_16_36_12.fcs"  sampleID="45" />
       <transforms:spilloverMatrix prefix="Comp-"  name="Compensation-5-copy"  editable="1"  color="#336600"  version="FlowJo-10.4"  status="FINALIZED"  transforms:id="ec4e28dd-7bf4-4a8b-bdc7-bf017d85e7f1"  suffix="" >
         <data-type:parameters>
           <data-type:parameter data-type:name="FL1-A" />
           <data-type:parameter data-type:name="FL2-A" />
         </data-type:parameters>
         <transforms:spillover data-type:parameter="FL1-A" >
           <transforms:coefficient data-type:parameter="FL1-A"  transforms:value="1" />
           <transforms:coefficient data-type:parameter="FL2-A"  transforms:value="0.0872829208" />
         </transforms:spillover>
         <transforms:spillover data-type:parameter="FL2-A" >
           <transforms:coefficient data-type:parameter="FL1-A"  transforms:value="0.8" />
           <transforms:coefficient data-type:parameter="FL2-A"  transforms:value="1" />
         </transforms:spillover>
       </transforms:spilloverMatrix>
       <Transformations>
         <transforms:linear transforms:minRange="0"  transforms:maxRange="1268776.9600000002"  gain="1" >
           <data-type:parameter data-type:name="FSC-A" />
         </transforms:linear>
         <transforms:linear transforms:minRange="0"  transforms:maxRange="1048576"  gain="1" >
           <data-type:parameter data-type:name="FSC-W" />
         </transforms:linear>
         <transforms:linear transforms:minRange="0"  transforms:maxRange="1048576"  gain="1" >
           <data-type:parameter data-type:name="FSC-H" />
         </transforms:linear>
         <transforms:linear transforms:minRange="0"  transforms:maxRange="1048576"  gain="1" >
           <data-type:parameter data-type:name="SSC-A" />
         </transforms:linear>
         <transforms:linear transforms:minRange="0"  transforms:maxRange="1048576"  gain="1" >
           <data-type:parameter data-type:name="SSC-W" />
         </transforms:linear>
         <transforms:linear transforms:minRange="0"  transforms:maxRange="1048576"  gain="1" >
           <data-type:parameter data-type:name="SSC-H" />
         </transforms:linear>
         <transforms:log transforms:offset="31.6227766017"  transforms:decades="5.0205999133" >
           <data-type:parameter data-type:name="FL1-A" />
         </transforms:log>
         <transforms:linear transforms:minRange="0"  transforms:maxRange="1048576"  gain="1" >
           <data-type:parameter data-type:name="FL1-W" />
         </transforms:linear>
         <transforms:log transforms:offset="1"  transforms:decades="6.0205999133" >
           <data-type:parameter data-type:name="FL1-H" />
         </transforms:log>
         <transforms:log transforms:offset="1"  transforms:decades="5.0205999133" >
           <data-type:parameter data-type:name="FL2-A" />
         </transforms:log>
         <transforms:linear transforms:minRange="0"  transforms:maxRange="1048576"  gain="1" >
           <data-type:parameter data-type:name="FL2-W" />
         </transforms:linear>
         <transforms:log transforms:offset="1"  transforms:decades="6.0205999133" >
           <data-type:parameter data-type:name="FL2-H" />
         </transforms:log>
         <transforms:log transforms:offset="1"  transforms:decades="6.0205999133" >
           <data-type:parameter data-type:name="FL3-A" />
         </transforms:log>
         <transforms:linear transforms:minRange="0"  transforms:maxRange="1048576"  gain="1" >
           <data-type:parameter data-type:name="FL3-W" />
         </transforms:linear>
         <transforms:log transforms:offset="1"  transforms:decades="6.0205999133" >
           <data-type:parameter data-type:name="FL3-H" />
         </transforms:log>
         <transforms:log transforms:offset="1"  transforms:decades="6.0205999133" >
           <data-type:parameter data-type:name="FL4-A" />
         </transforms:log>
         <transforms:linear transforms:minRange="0"  transforms:maxRange="1048576"  gain="1" >
           <data-type:parameter data-type:name="FL4-W" />
         </transforms:linear>
         <transforms:log transforms:offset="1"  transforms:decades="6.0205999133" >
           <data-type:parameter data-type:name="FL4-H" />
         </transforms:log>
         <transforms:linear transforms:minRange="0"  transforms:maxRange="26.599"  gain="0.01" >
           <data-type:parameter data-type:name="Time" />
         </transforms:linear>
         <transforms:log transforms:offset="31.6227766017"  transforms:decades="5.0205999133" >
           <data-type:parameter data-type:name="Comp-FL1-A" />
         </transforms:log>
         <transforms:log transforms:offset="1"  transforms:decades="5.0205999133" >
           <data-type:parameter data-type:name="Comp-FL2-A" />
         </transforms:log>
       </Transformations>
       <Keywords>
         <Keyword name="TubeName"  value="e12 12um1" />
         <Keyword name="TemplateName"  value="Empty" />
         <Keyword name="$UNICODE"  value="65001,TemplateName,TubeName" />
         <Keyword name="$TIMESTEP"  value="0.01" />
         <Keyword name="$P19E"  value="0,0" />
         <Keyword name="$P19B"  value="32" />
         <Keyword name="$P19R"  value="1048576" />
         <Keyword name="$P19S"  value="Time" />
         <Keyword name="$P19N"  value="Time" />
         <Keyword name="P18DISPLAY"  value="LOG" />
         <Keyword name="$P18V"  value="452" />
         <Keyword name="$P18E"  value="0,0" />
         <Keyword name="$P18B"  value="32" />
         <Keyword name="$P18R"  value="1048576" />
         <Keyword name="$P18S"  value="APC-H" />
         <Keyword name="$P18N"  value="FL4-H" />
         <Keyword name="P17DISPLAY"  value="LIN" />
         <Keyword name="$P17V"  value="452" />
         <Keyword name="$P17E"  value="0,0" />
         <Keyword name="$P17B"  value="32" />
         <Keyword name="$P17R"  value="1048576" />
         <Keyword name="$P17S"  value="APC-W" />
         <Keyword name="$P17N"  value="FL4-W" />
         <Keyword name="P16DISPLAY"  value="LOG" />
         <Keyword name="$P16V"  value="452" />
         <Keyword name="$P16E"  value="0,0" />
         <Keyword name="$P16B"  value="32" />
         <Keyword name="$P16R"  value="1048576" />
         <Keyword name="$P16S"  value="APC-A" />
         <Keyword name="$P16N"  value="FL4-A" />
         <Keyword name="P15DISPLAY"  value="LOG" />
         <Keyword name="$P15V"  value="555" />
         <Keyword name="$P15E"  value="0,0" />
         <Keyword name="$P15B"  value="32" />
         <Keyword name="$P15R"  value="1048576" />
         <Keyword name="$P15S"  value="PerCP-H" />
         <Keyword name="$P15N"  value="FL3-H" />
         <Keyword name="P14DISPLAY"  value="LIN" />
         <Keyword name="$P14V"  value="555" />
         <Keyword name="$P14E"  value="0,0" />
         <Keyword name="$P14B"  value="32" />
         <Keyword name="$P14R"  value="1048576" />
         <Keyword name="$P14S"  value="PerCP-W" />
         <Keyword name="$P14N"  value="FL3-W" />
         <Keyword name="P13DISPLAY"  value="LOG" />
         <Keyword name="$P13V"  value="555" />
         <Keyword name="$P13E"  value="0,0" />
         <Keyword name="$P13B"  value="32" />
         <Keyword name="$P13R"  value="1048576" />
         <Keyword name="$P13S"  value="PerCP-A" />
         <Keyword name="$P13N"  value="FL3-A" />
         <Keyword name="P12DISPLAY"  value="LOG" />
         <Keyword name="$P12V"  value="280" />
         <Keyword name="$P12E"  value="0,0" />
         <Keyword name="$P12B"  value="32" />
         <Keyword name="$P12R"  value="1048576" />
         <Keyword name="$P12S"  value="PE-H" />
         <Keyword name="$P12N"  value="FL2-H" />
         <Keyword name="P11DISPLAY"  value="LIN" />
         <Keyword name="$P11V"  value="280" />
         <Keyword name="$P11E"  value="0,0" />
         <Keyword name="$P11B"  value="32" />
         <Keyword name="$P11R"  value="1048576" />
         <Keyword name="$P11S"  value="PE-W" />
         <Keyword name="$P11N"  value="FL2-W" />
         <Keyword name="P10DISPLAY"  value="LOG" />
         <Keyword name="$P10V"  value="280" />
         <Keyword name="$P10E"  value="0,0" />
         <Keyword name="$P10B"  value="32" />
         <Keyword name="$P10R"  value="1048576" />
         <Keyword name="$P10S"  value="PE-A" />
         <Keyword name="$P10N"  value="FL2-A" />
         <Keyword name="P9DISPLAY"  value="LOG" />
         <Keyword name="$P9V"  value="320" />
         <Keyword name="$P9E"  value="0,0" />
         <Keyword name="$P9B"  value="32" />
         <Keyword name="$P9R"  value="1048576" />
         <Keyword name="$P9S"  value="FITC-H" />
         <Keyword name="$P9N"  value="FL1-H" />
         <Keyword name="P8DISPLAY"  value="LIN" />
         <Keyword name="$P8V"  value="320" />
         <Keyword name="$P8E"  value="0,0" />
         <Keyword name="$P8B"  value="32" />
         <Keyword name="$P8R"  value="1048576" />
         <Keyword name="$P8S"  value="FITC-W" />
         <Keyword name="$P8N"  value="FL1-W" />
         <Keyword name="P7DISPLAY"  value="LOG" />
         <Keyword name="$P7V"  value="320" />
         <Keyword name="$P7E"  value="0,0" />
         <Keyword name="$P7B"  value="32" />
         <Keyword name="$P7R"  value="1048576" />
         <Keyword name="$P7S"  value="FITC-A" />
         <Keyword name="$P7N"  value="FL1-A" />
         <Keyword name="P6DISPLAY"  value="LIN" />
         <Keyword name="$P6V"  value="250" />
         <Keyword name="$P6E"  value="0,0" />
         <Keyword name="$P6B"  value="32" />
         <Keyword name="$P6R"  value="1048576" />
         <Keyword name="$P6S"  value="SSC-H" />
         <Keyword name="$P6N"  value="SSC-H" />
         <Keyword name="P5DISPLAY"  value="LIN" />
         <Keyword name="$P5V"  value="250" />
         <Keyword name="$P5E"  value="0,0" />
         <Keyword name="$P5B"  value="32" />
         <Keyword name="$P5R"  value="1048576" />
         <Keyword name="$P5S"  value="SSC-W" />
         <Keyword name="$P5N"  value="SSC-W" />
         <Keyword name="P4DISPLAY"  value="LIN" />
         <Keyword name="$P4V"  value="250" />
         <Keyword name="$P4E"  value="0,0" />
         <Keyword name="$P4B"  value="32" />
         <Keyword name="$P4R"  value="1048576" />
         <Keyword name="$P4S"  value="SSC-A" />
         <Keyword name="$P4N"  value="SSC-A" />
         <Keyword name="P3DISPLAY"  value="LIN" />
         <Keyword name="$P3V"  value="80" />
         <Keyword name="$P3E"  value="0,0" />
         <Keyword name="$P3B"  value="32" />
         <Keyword name="$P3R"  value="1048576" />
         <Keyword name="$P3S"  value="FSC-H" />
         <Keyword name="$P3N"  value="FSC-H" />
         <Keyword name="P2DISPLAY"  value="LIN" />
         <Keyword name="$P2V"  value="80" />
         <Keyword name="$P2E"  value="0,0" />
         <Keyword name="$P2B"  value="32" />
         <Keyword name="$P2R"  value="1048576" />
         <Keyword name="$P2S"  value="FSC-W" />
         <Keyword name="$P2N"  value="FSC-W" />
         <Keyword name="P1DISPLAY"  value="LIN" />
         <Keyword name="$P1V"  value="80" />
         <Keyword name="$P1E"  value="0,0" />
         <Keyword name="$P1B"  value="32" />
         <Keyword name="$P1R"  value="1048576" />
         <Keyword name="$P1S"  value="FSC-A" />
         <Keyword name="$P1N"  value="FSC-A" />
         <Keyword name="$TOT"  value="10000" />
         <Keyword name="$PAR"  value="19" />
         <Keyword name="$BYTEORD"  value="1,2,3,4" />
         <Keyword name="$DATATYPE"  value="F" />
         <Keyword name="$MODE"  value="L" />
         <Keyword name="THRESHOLD"  value="FSC,100000" />
         <Keyword name="SPILL"  value="4,FL1-A,FL2-A,FL3-A,FL4-A,1,0,0,0,0,1,0,0,0,0,1,0,0,0,0,1" />
         <Keyword name="$CYT"  value="BriCyteE6" />
         <Keyword name="$ETIM"  value="16:45:12" />
         <Keyword name="$DATE"  value="31-Oct-2021" />
         <Keyword name="SPEED"  value="high" />
         <Keyword name="DILUTE"  value="1" />
         <Keyword name="VOLUME"  value="44.04786ul" />
         <Keyword name="$SMNO"  value="2" />
         <Keyword name="SoftWare Version"  value="01.11.00.8976" />
         <Keyword name="$NEXTDATA"  value="0               " />
         <Keyword name="$ENDSTEXT"  value="0       " />
         <Keyword name="$BEGINSTEXT"  value="0       " />
         <Keyword name="$ENDDATA"  value="762255          " />
         <Keyword name="$BEGINDATA"  value="2256    " />
         <Keyword name="$ENDANALYSIS"  value="0       " />
         <Keyword name="$BEGINANALYSIS"  value="0       " />
         <Keyword name="FJ_FCS_VERSION"  value="3" />
         <Keyword name="$P21N"  value="Comp-FL2-A" />
         <Keyword name="$P21S"  value="PE-A" />
         <Keyword name="$P21R"  value="104857" />
         <Keyword name="$P20N"  value="Comp-FL1-A" />
         <Keyword name="$P20S"  value="FITC-A" />
         <Keyword name="$P20R"  value="3315888" />
       </Keywords>
       <SampleNode name="2_e12 12um1_2021_10_31_16_36_12.fcs"  annotation=""  owningGroup=""  expanded="1"  sortPriority="10"  count="10000"  sampleID="45" >
         <Graph smoothing="0"  backColor="#ffffff"  foreColor="#000000"  type="Pseudocolor"  fast="1" >
           <Axis dimension="x"  name="FSC-A"  label=""  auto="auto" />
           <Axis dimension="y"  name="SSC-A"  label=""  auto="auto" />
           <GraphSettings level="5%"  smoothingHighResolution="1"  contourHighResolution="1"  histogramSmoothingCount="0"  graphResolution="256"  showOutliers="0"  drawLargeDots="0"  dotsToDraw="8000"  tint="le.chartfill.tinted.40"  lineWeight="le.lineweight.normal"  lineStyle="le.linestyle.solid" />
           <GraphEnvironment showGrid="0"  showAxes="tnlTNL"  showGates="1"  showFreqOnPlots="1"  showGateNameOnPlots="1"  showMedians="0"  showUncomped="0"  addEventParam="0"  lastYAxisName="" >
             <TextTraits font="SansSerif"  size="11"  name="Labels"  style="plain"  color="#000000"  background="#00ffffff"  just="left" />
             <TextTraits font="SansSerif"  size="11"  name="LayoutGates"  style="plain"  color="#000000"  background="#00ffffff"  just="left" />
             <TextTraits font="SansSerif"  size="9"  name="Numbers"  style="plain"  color="#000000"  background="#00ffffff"  just="left" />
             <TextTraits font="SansSerif"  size="9"  name="Legend"  style="plain"  color="#000000"  background="#00ffffff"  just="left" />
             <WindowPosition x="0"  y="0"  width="0"  height="0"  displayed="0"  panelState="" />
           </GraphEnvironment>
         </Graph>
         <Subpopulations>
           <Population name="all"  annotation=""  owningGroup=""  expanded="1"  sortPriority="10"  count="6079" >
             <Graph smoothing="0"  backColor="#ffffff"  foreColor="#000000"  heatMapStatParameter="FL1-A"  type="Pseudocolor"  fast="1" >
               <Axis dimension="x"  name="FSC-A"  label=""  auto="auto" />
               <Axis dimension="y"  name="FSC-H"  label=""  auto="auto" />
               <GraphSettings level="5%"  smoothingHighResolution="1"  contourHighResolution="1"  histogramSmoothingCount="0"  graphResolution="256"  showOutliers="0"  drawLargeDots="0"  dotsToDraw="8000"  tint="le.chartfill.tinted.40"  lineWeight="le.lineweight.normal"  lineStyle="le.linestyle.solid" />
               <GraphEnvironment showGrid="0"  showAxes="tnlTNL"  showGates="1"  showFreqOnPlots="1"  showGateNameOnPlots="1"  showMedians="0"  showUncomped="0"  addEventParam="0"  lastYAxisName="" >
                 <TextTraits font="SansSerif"  size="11"  name="Labels"  style="plain"  color="#000000"  background="#00ffffff"  just="left" />
                 <TextTraits font="SansSerif"  size="11"  name="LayoutGates"  style="plain"  color="#000000"  background="#00ffffff"  just="left" />
                 <TextTraits font="SansSerif"  size="9"  name="Numbers"  style="plain"  color="#000000"  background="#00ffffff"  just="left" />
                 <TextTraits font="SansSerif"  size="9"  name="Legend"  style="plain"  color="#000000"  background="#00ffffff"  just="left" />
                 <WindowPosition x="408"  y="149"  width="390"  height="622"  displayed="0"  panelState="---" />
               </GraphEnvironment>
             </Graph>
             <Gate gating:id="ID1831929701" >
               <gating:PolygonGate eventsInside="1"  annoOffsetX="0"  annoOffsetY="0"  tint="#000000"  isTinted="0"  lineWeight="Normal"  userDefined="1"  quadId="-1"  gateResolution="256" >
                 <gating:dimension>
                   <data-type:fcs-dimension data-type:name="FSC-A" />
                 </gating:dimension>
                 <gating:dimension>
                   <data-type:fcs-dimension data-type:name="SSC-A" />
                 </gating:dimension>
                 <gating:vertex>
                   <gating:coordinate data-type:value="655018.9996747968" />
                   <gating:coordinate data-type:value="1000476.1834862386" />
                 </gating:vertex>
                 <gating:vertex>
                   <gating:coordinate data-type:value="221778.0865040651" />
                   <gating:coordinate data-type:value="505048.0733944954" />
                 </gating:vertex>
                 <gating:vertex>
                   <gating:coordinate data-type:value="237250.9762601627" />
                   <gating:coordinate data-type:value="163539.376146789" />
                 </gating:vertex>
                 <gating:vertex>
                   <gating:coordinate data-type:value="618915.5902439025" />
                   <gating:coordinate data-type:value="81769.6880733945" />
                 </gating:vertex>
                 <gating:vertex>
                   <gating:coordinate data-type:value="990264.9443902441" />
                   <gating:coordinate data-type:value="500238.0917431193" />
                 </gating:vertex>
                 <gating:vertex>
                   <gating:coordinate data-type:value="1031525.9837398375" />
                   <gating:coordinate data-type:value="894656.5871559633" />
                 </gating:vertex>
               </gating:PolygonGate>
             </Gate>
             <Subpopulations>
               <Population name="Single Cells"  annotation=""  owningGroup=""  expanded="1"  sortPriority="10"  count="5745" >
                 <Graph smoothing="0"  backColor="#ffffff"  foreColor="#000000"  heatMapStatParameter="FL1-A"  type="Pseudocolor"  fast="1" >
                   <Axis dimension="x"  name="FL2-A"  label=""  auto="auto" />
                   <Axis dimension="y"  name="FL1-A"  label=""  auto="auto" />
                   <GraphSettings level="5%"  smoothingHighResolution="1"  contourHighResolution="1"  histogramSmoothingCount="0"  graphResolution="256"  showOutliers="0"  drawLargeDots="0"  dotsToDraw="8000"  tint="le.chartfill.tinted.40"  lineWeight="le.lineweight.normal"  lineStyle="le.linestyle.solid" />
                   <GraphEnvironment showGrid="0"  showAxes="tnlTNL"  showGates="1"  showFreqOnPlots="1"  showGateNameOnPlots="1"  showMedians="0"  showUncomped="0"  addEventParam="0"  lastYAxisName="" >
                     <TextTraits font="SansSerif"  size="11"  name="Labels"  style="plain"  color="#000000"  background="#00ffffff"  just="left" />
                     <TextTraits font="SansSerif"  size="11"  name="LayoutGates"  style="plain"  color="#000000"  background="#00ffffff"  just="left" />
                     <TextTraits font="SansSerif"  size="9"  name="Numbers"  style="plain"  color="#000000"  background="#00ffffff"  just="left" />
                     <TextTraits font="SansSerif"  size="9"  name="Legend"  style="plain"  color="#000000"  background="#00ffffff"  just="left" />
                     <WindowPosition x="798"  y="149"  width="390"  height="622"  displayed="0"  panelState="---" />
                   </GraphEnvironment>
                 </Graph>
                 <Gate gating:id="ID1495177159"  gating:parent_id="ID1831929701" >
                   <gating:PolygonGate eventsInside="1"  annoOffsetX="70"  annoOffsetY="32"  tint="#000000"  isTinted="0"  lineWeight="Normal"  userDefined="1"  quadId="-1"  gateResolution="256" >
                     <gating:dimension>
                       <data-type:fcs-dimension data-type:name="FSC-A" />
                     </gating:dimension>
                     <gating:dimension>
                       <data-type:fcs-dimension data-type:name="FSC-H" />
                     </gating:dimension>
                     <gating:vertex>
                       <gating:coordinate data-type:value="974792.0546341465" />
                       <gating:coordinate data-type:value="625297.6146788991" />
                     </gating:vertex>
                     <gating:vertex>
                       <gating:coordinate data-type:value="216620.4565853659" />
                       <gating:coordinate data-type:value="307838.8256880734" />
                     </gating:vertex>
                     <gating:vertex>
                       <gating:coordinate data-type:value="283669.6455284553" />
                       <gating:coordinate data-type:value="197209.247706422" />
                     </gating:vertex>
                     <gating:vertex>
                       <gating:coordinate data-type:value="1083102.2829268295" />
                       <gating:coordinate data-type:value="514668.0366972477" />
                     </gating:vertex>
                     <gating:vertex>
                       <gating:coordinate data-type:value="1052156.5034146344" />
                       <gating:coordinate data-type:value="596437.7247706422" />
                     </gating:vertex>
                   </gating:PolygonGate>
                 </Gate>
                 <Subpopulations>
                   <Population name="Q1: PE-A- , FITC-A+"  annotation=""  owningGroup="Hela"  expanded="1"  sortPriority="10"  count="103" >
                     <Graph smoothing="0"  backColor="#ffffff"  foreColor="#000000"  heatMapStatParameter="FL1-A"  type="Pseudocolor"  fast="1" >
                       <Axis dimension="x"  name="Comp-FL2-A"  label=""  auto="auto" />
                       <Axis dimension="y"  name="Comp-FL1-A"  label=""  auto="auto" />
                       <GraphSettings level="5%"  smoothingHighResolution="1"  contourHighResolution="1"  histogramSmoothingCount="0"  graphResolution="256"  showOutliers="0"  drawLargeDots="0"  dotsToDraw="8000"  tint="le.chartfill.tinted.40"  lineWeight="le.lineweight.normal"  lineStyle="le.linestyle.solid" />
                       <GraphEnvironment showGrid="0"  showAxes="tnlTNL"  showGates="1"  showFreqOnPlots="1"  showGateNameOnPlots="1"  showMedians="0"  showUncomped="0"  addEventParam="0"  lastYAxisName="" >
                         <TextTraits font="SansSerif"  size="11"  name="Labels"  style="plain"  color="#000000"  background="#00ffffff"  just="left" />
                         <TextTraits font="SansSerif"  size="11"  name="LayoutGates"  style="plain"  color="#000000"  background="#00ffffff"  just="left" />
                         <TextTraits font="SansSerif"  size="9"  name="Numbers"  style="plain"  color="#000000"  background="#00ffffff"  just="left" />
                         <TextTraits font="SansSerif"  size="9"  name="Legend"  style="plain"  color="#000000"  background="#00ffffff"  just="left" />
                         <WindowPosition x="580"  y="117"  width="390"  height="622"  displayed="1"  panelState="---" />
                       </GraphEnvironment>
                     </Graph>
                     <Gate gating:id="ID1789910391"  gating:parent_id="ID1495177159" >
                       <gating:RectangleGate eventsInside="1"  annoOffsetX="0"  annoOffsetY="0"  tint="#000000"  isTinted="0"  lineWeight="Normal"  userDefined="1"  percentX="0"  percentY="0" >
                         <gating:dimension gating:max="449.94823835511556" >
                           <data-type:fcs-dimension data-type:name="Comp-FL2-A" />
                         </gating:dimension>
                         <gating:dimension gating:min="9711.12807421699" >
                           <data-type:fcs-dimension data-type:name="Comp-FL1-A" />
                         </gating:dimension>
                       </gating:RectangleGate>
                     </Gate>
                   </Population>
                   <Population name="Q2: PE-A+ , FITC-A+"  annotation=""  owningGroup="Hela"  expanded="1"  sortPriority="10"  count="703" >
                     <Graph smoothing="0"  backColor="#ffffff"  foreColor="#000000"  heatMapStatParameter="FL1-A"  type="Pseudocolor"  fast="1" >
                       <Axis dimension="x"  name="Comp-FL2-A"  label=""  auto="auto" />
                       <Axis dimension="y"  name="Comp-FL1-A"  label=""  auto="auto" />
                       <GraphSettings level="5%"  smoothingHighResolution="1"  contourHighResolution="1"  histogramSmoothingCount="0"  graphResolution="256"  showOutliers="0"  drawLargeDots="0"  dotsToDraw="8000"  tint="le.chartfill.tinted.40"  lineWeight="le.lineweight.normal"  lineStyle="le.linestyle.solid" />
                       <GraphEnvironment showGrid="0"  showAxes="tnlTNL"  showGates="1"  showFreqOnPlots="1"  showGateNameOnPlots="1"  showMedians="0"  showUncomped="0"  addEventParam="0"  lastYAxisName="" >
                         <TextTraits font="SansSerif"  size="11"  name="Labels"  style="plain"  color="#000000"  background="#00ffffff"  just="left" />
                         <TextTraits font="SansSerif"  size="11"  name="LayoutGates"  style="plain"  color="#000000"  background="#00ffffff"  just="left" />
                         <TextTraits font="SansSerif"  size="9"  name="Numbers"  style="plain"  color="#000000"  background="#00ffffff"  just="left" />
                         <TextTraits font="SansSerif"  size="9"  name="Legend"  style="plain"  color="#000000"  background="#00ffffff"  just="left" />
                         <WindowPosition x="580"  y="117"  width="390"  height="622"  displayed="0"  panelState="---" />
                       </GraphEnvironment>
                     </Graph>
                     <Gate gating:id="ID1998463452"  gating:parent_id="ID1495177159" >
                       <gating:RectangleGate eventsInside="1"  annoOffsetX="0"  annoOffsetY="0"  tint="#000000"  isTinted="0"  lineWeight="Normal"  userDefined="1"  percentX="0"  percentY="0" >
                         <gating:dimension gating:min="449.94823835511556" >
                           <data-type:fcs-dimension data-type:name="Comp-FL2-A" />
                         </gating:dimension>
                         <gating:dimension gating:min="9711.12807421699" >
                           <data-type:fcs-dimension data-type:name="Comp-FL1-A" />
                         </gating:dimension>
                       </gating:RectangleGate>
                     </Gate>
                   </Population>
                   <Population name="Q3: PE-A+ , FITC-A-"  annotation=""  owningGroup="Hela"  expanded="1"  sortPriority="10"  count="324" >
                     <Graph smoothing="0"  backColor="#ffffff"  foreColor="#000000"  heatMapStatParameter="FL1-A"  type="Pseudocolor"  fast="1" >
                       <Axis dimension="x"  name="Comp-FL2-A"  label=""  auto="auto" />
                       <Axis dimension="y"  name="Comp-FL1-A"  label=""  auto="auto" />
                       <GraphSettings level="5%"  smoothingHighResolution="1"  contourHighResolution="1"  histogramSmoothingCount="0"  graphResolution="256"  showOutliers="0"  drawLargeDots="0"  dotsToDraw="8000"  tint="le.chartfill.tinted.40"  lineWeight="le.lineweight.normal"  lineStyle="le.linestyle.solid" />
                       <GraphEnvironment showGrid="0"  showAxes="tnlTNL"  showGates="1"  showFreqOnPlots="1"  showGateNameOnPlots="1"  showMedians="0"  showUncomped="0"  addEventParam="0"  lastYAxisName="" >
                         <TextTraits font="SansSerif"  size="11"  name="Labels"  style="plain"  color="#000000"  background="#00ffffff"  just="left" />
                         <TextTraits font="SansSerif"  size="11"  name="LayoutGates"  style="plain"  color="#000000"  background="#00ffffff"  just="left" />
                         <TextTraits font="SansSerif"  size="9"  name="Numbers"  style="plain"  color="#000000"  background="#00ffffff"  just="left" />
                         <TextTraits font="SansSerif"  size="9"  name="Legend"  style="plain"  color="#000000"  background="#00ffffff"  just="left" />
                         <WindowPosition x="580"  y="117"  width="390"  height="622"  displayed="1"  panelState="---" />
                       </GraphEnvironment>
                     </Graph>
                     <Gate gating:id="ID309402229"  gating:parent_id="ID1495177159" >
                       <gating:RectangleGate eventsInside="1"  annoOffsetX="0"  annoOffsetY="0"  tint="#000000"  isTinted="0"  lineWeight="Normal"  userDefined="1"  percentX="0"  percentY="0" >
                         <gating:dimension gating:min="449.94823835511556" >
                           <data-type:fcs-dimension data-type:name="Comp-FL2-A" />
                         </gating:dimension>
                         <gating:dimension gating:max="9711.12807421699" >
                           <data-type:fcs-dimension data-type:name="Comp-FL1-A" />
                         </gating:dimension>
                       </gating:RectangleGate>
                     </Gate>
                   </Population>
                   <Population name="Q4: PE-A- , FITC-A-"  annotation=""  owningGroup="Hela"  expanded="1"  sortPriority="10"  count="4615" >
                     <Graph smoothing="0"  backColor="#ffffff"  foreColor="#000000"  heatMapStatParameter="FL1-A"  type="Pseudocolor"  fast="1" >
                       <Axis dimension="x"  name="Comp-FL2-A"  label=""  auto="auto" />
                       <Axis dimension="y"  name="Comp-FL1-A"  label=""  auto="auto" />
                       <GraphSettings level="5%"  smoothingHighResolution="1"  contourHighResolution="1"  histogramSmoothingCount="0"  graphResolution="256"  showOutliers="0"  drawLargeDots="0"  dotsToDraw="8000"  tint="le.chartfill.tinted.40"  lineWeight="le.lineweight.normal"  lineStyle="le.linestyle.solid" />
                       <GraphEnvironment showGrid="0"  showAxes="tnlTNL"  showGates="1"  showFreqOnPlots="1"  showGateNameOnPlots="1"  showMedians="0"  showUncomped="0"  addEventParam="0"  lastYAxisName="" >
                         <TextTraits font="SansSerif"  size="11"  name="Labels"  style="plain"  color="#000000"  background="#00ffffff"  just="left" />
                         <TextTraits font="SansSerif"  size="11"  name="LayoutGates"  style="plain"  color="#000000"  background="#00ffffff"  just="left" />
                         <TextTraits font="SansSerif"  size="9"  name="Numbers"  style="plain"  color="#000000"  background="#00ffffff"  just="left" />
                         <TextTraits font="SansSerif"  size="9"  name="Legend"  style="plain"  color="#000000"  background="#00ffffff"  just="left" />
                         <WindowPosition x="580"  y="117"  width="390"  height="622"  displayed="1"  panelState="---" />
                       </GraphEnvironment>
                     </Graph>
                     <Gate gating:id="ID1065092947"  gating:parent_id="ID1495177159" >
                       <gating:RectangleGate eventsInside="1"  annoOffsetX="0"  annoOffsetY="0"  tint="#000000"  isTinted="0"  lineWeight="Normal"  userDefined="1"  percentX="0"  percentY="0" >
                         <gating:dimension gating:max="449.94823835511556" >
                           <data-type:fcs-dimension data-type:name="Comp-FL2-A" />
                         </gating:dimension>
                         <gating:dimension gating:max="9711.12807421699" >
                           <data-type:fcs-dimension data-type:name="Comp-FL1-A" />
                         </gating:dimension>
                       </gating:RectangleGate>
                     </Gate>
                   </Population>
                 </Subpopulations>
               </Population>
             </Subpopulations>
           </Population>
         </Subpopulations>
       </SampleNode>
     </Sample>
     <Sample>
       <DataSet uri="file:/E:/坚果云/我的坚果云/毛龙飞20210324/e4%20e12%20凋亡/20211031/2_e12%2012um2_2021_10_31_16_36_12.fcs"  sampleID="46" />
       <transforms:spilloverMatrix prefix="Comp-"  name="Compensation-5-copy"  editable="1"  color="#336600"  version="FlowJo-10.4"  status="FINALIZED"  transforms:id="ec4e28dd-7bf4-4a8b-bdc7-bf017d85e7f1"  suffix="" >
         <data-type:parameters>
           <data-type:parameter data-type:name="FL1-A" />
           <data-type:parameter data-type:name="FL2-A" />
         </data-type:parameters>
         <transforms:spillover data-type:parameter="FL1-A" >
           <transforms:coefficient data-type:parameter="FL1-A"  transforms:value="1" />
           <transforms:coefficient data-type:parameter="FL2-A"  transforms:value="0.0872829208" />
         </transforms:spillover>
         <transforms:spillover data-type:parameter="FL2-A" >
           <transforms:coefficient data-type:parameter="FL1-A"  transforms:value="0.8" />
           <transforms:coefficient data-type:parameter="FL2-A"  transforms:value="1" />
         </transforms:spillover>
       </transforms:spilloverMatrix>
       <Transformations>
         <transforms:linear transforms:minRange="0"  transforms:maxRange="1268776.9600000002"  gain="1" >
           <data-type:parameter data-type:name="FSC-A" />
         </transforms:linear>
         <transforms:linear transforms:minRange="0"  transforms:maxRange="1048576"  gain="1" >
           <data-type:parameter data-type:name="FSC-W" />
         </transforms:linear>
         <transforms:linear transforms:minRange="0"  transforms:maxRange="1048576"  gain="1" >
           <data-type:parameter data-type:name="FSC-H" />
         </transforms:linear>
         <transforms:linear transforms:minRange="0"  transforms:maxRange="1048576"  gain="1" >
           <data-type:parameter data-type:name="SSC-A" />
         </transforms:linear>
         <transforms:linear transforms:minRange="0"  transforms:maxRange="1048576"  gain="1" >
           <data-type:parameter data-type:name="SSC-W" />
         </transforms:linear>
         <transforms:linear transforms:minRange="0"  transforms:maxRange="1048576"  gain="1" >
           <data-type:parameter data-type:name="SSC-H" />
         </transforms:linear>
         <transforms:log transforms:offset="31.6227766017"  transforms:decades="5.0205999133" >
           <data-type:parameter data-type:name="FL1-A" />
         </transforms:log>
         <transforms:linear transforms:minRange="0"  transforms:maxRange="1048576"  gain="1" >
           <data-type:parameter data-type:name="FL1-W" />
         </transforms:linear>
         <transforms:log transforms:offset="1"  transforms:decades="6.0205999133" >
           <data-type:parameter data-type:name="FL1-H" />
         </transforms:log>
         <transforms:log transforms:offset="1"  transforms:decades="5.0205999133" >
           <data-type:parameter data-type:name="FL2-A" />
         </transforms:log>
         <transforms:linear transforms:minRange="0"  transforms:maxRange="1048576"  gain="1" >
           <data-type:parameter data-type:name="FL2-W" />
         </transforms:linear>
         <transforms:log transforms:offset="1"  transforms:decades="6.0205999133" >
           <data-type:parameter data-type:name="FL2-H" />
         </transforms:log>
         <transforms:log transforms:offset="1"  transforms:decades="6.0205999133" >
           <data-type:parameter data-type:name="FL3-A" />
         </transforms:log>
         <transforms:linear transforms:minRange="0"  transforms:maxRange="1048576"  gain="1" >
           <data-type:parameter data-type:name="FL3-W" />
         </transforms:linear>
         <transforms:log transforms:offset="1"  transforms:decades="6.0205999133" >
           <data-type:parameter data-type:name="FL3-H" />
         </transforms:log>
         <transforms:log transforms:offset="1"  transforms:decades="6.0205999133" >
           <data-type:parameter data-type:name="FL4-A" />
         </transforms:log>
         <transforms:linear transforms:minRange="0"  transforms:maxRange="1048576"  gain="1" >
           <data-type:parameter data-type:name="FL4-W" />
         </transforms:linear>
         <transforms:log transforms:offset="1"  transforms:decades="6.0205999133" >
           <data-type:parameter data-type:name="FL4-H" />
         </transforms:log>
         <transforms:linear transforms:minRange="0"  transforms:maxRange="27.859"  gain="0.01" >
           <data-type:parameter data-type:name="Time" />
         </transforms:linear>
         <transforms:log transforms:offset="31.6227766017"  transforms:decades="5.0205999133" >
           <data-type:parameter data-type:name="Comp-FL1-A" />
         </transforms:log>
         <transforms:log transforms:offset="1"  transforms:decades="5.0205999133" >
           <data-type:parameter data-type:name="Comp-FL2-A" />
         </transforms:log>
       </Transformations>
       <Keywords>
         <Keyword name="TubeName"  value="e12 12um2" />
         <Keyword name="TemplateName"  value="Empty" />
         <Keyword name="$UNICODE"  value="65001,TemplateName,TubeName" />
         <Keyword name="$TIMESTEP"  value="0.01" />
         <Keyword name="$P19E"  value="0,0" />
         <Keyword name="$P19B"  value="32" />
         <Keyword name="$P19R"  value="1048576" />
         <Keyword name="$P19S"  value="Time" />
         <Keyword name="$P19N"  value="Time" />
         <Keyword name="P18DISPLAY"  value="LOG" />
         <Keyword name="$P18V"  value="452" />
         <Keyword name="$P18E"  value="0,0" />
         <Keyword name="$P18B"  value="32" />
         <Keyword name="$P18R"  value="1048576" />
         <Keyword name="$P18S"  value="APC-H" />
         <Keyword name="$P18N"  value="FL4-H" />
         <Keyword name="P17DISPLAY"  value="LIN" />
         <Keyword name="$P17V"  value="452" />
         <Keyword name="$P17E"  value="0,0" />
         <Keyword name="$P17B"  value="32" />
         <Keyword name="$P17R"  value="1048576" />
         <Keyword name="$P17S"  value="APC-W" />
         <Keyword name="$P17N"  value="FL4-W" />
         <Keyword name="P16DISPLAY"  value="LOG" />
         <Keyword name="$P16V"  value="452" />
         <Keyword name="$P16E"  value="0,0" />
         <Keyword name="$P16B"  value="32" />
         <Keyword name="$P16R"  value="1048576" />
         <Keyword name="$P16S"  value="APC-A" />
         <Keyword name="$P16N"  value="FL4-A" />
         <Keyword name="P15DISPLAY"  value="LOG" />
         <Keyword name="$P15V"  value="555" />
         <Keyword name="$P15E"  value="0,0" />
         <Keyword name="$P15B"  value="32" />
         <Keyword name="$P15R"  value="1048576" />
         <Keyword name="$P15S"  value="PerCP-H" />
         <Keyword name="$P15N"  value="FL3-H" />
         <Keyword name="P14DISPLAY"  value="LIN" />
         <Keyword name="$P14V"  value="555" />
         <Keyword name="$P14E"  value="0,0" />
         <Keyword name="$P14B"  value="32" />
         <Keyword name="$P14R"  value="1048576" />
         <Keyword name="$P14S"  value="PerCP-W" />
         <Keyword name="$P14N"  value="FL3-W" />
         <Keyword name="P13DISPLAY"  value="LOG" />
         <Keyword name="$P13V"  value="555" />
         <Keyword name="$P13E"  value="0,0" />
         <Keyword name="$P13B"  value="32" />
         <Keyword name="$P13R"  value="1048576" />
         <Keyword name="$P13S"  value="PerCP-A" />
         <Keyword name="$P13N"  value="FL3-A" />
         <Keyword name="P12DISPLAY"  value="LOG" />
         <Keyword name="$P12V"  value="280" />
         <Keyword name="$P12E"  value="0,0" />
         <Keyword name="$P12B"  value="32" />
         <Keyword name="$P12R"  value="1048576" />
         <Keyword name="$P12S"  value="PE-H" />
         <Keyword name="$P12N"  value="FL2-H" />
         <Keyword name="P11DISPLAY"  value="LIN" />
         <Keyword name="$P11V"  value="280" />
         <Keyword name="$P11E"  value="0,0" />
         <Keyword name="$P11B"  value="32" />
         <Keyword name="$P11R"  value="1048576" />
         <Keyword name="$P11S"  value="PE-W" />
         <Keyword name="$P11N"  value="FL2-W" />
         <Keyword name="P10DISPLAY"  value="LOG" />
         <Keyword name="$P10V"  value="280" />
         <Keyword name="$P10E"  value="0,0" />
         <Keyword name="$P10B"  value="32" />
         <Keyword name="$P10R"  value="1048576" />
         <Keyword name="$P10S"  value="PE-A" />
         <Keyword name="$P10N"  value="FL2-A" />
         <Keyword name="P9DISPLAY"  value="LOG" />
         <Keyword name="$P9V"  value="320" />
         <Keyword name="$P9E"  value="0,0" />
         <Keyword name="$P9B"  value="32" />
         <Keyword name="$P9R"  value="1048576" />
         <Keyword name="$P9S"  value="FITC-H" />
         <Keyword name="$P9N"  value="FL1-H" />
         <Keyword name="P8DISPLAY"  value="LIN" />
         <Keyword name="$P8V"  value="320" />
         <Keyword name="$P8E"  value="0,0" />
         <Keyword name="$P8B"  value="32" />
         <Keyword name="$P8R"  value="1048576" />
         <Keyword name="$P8S"  value="FITC-W" />
         <Keyword name="$P8N"  value="FL1-W" />
         <Keyword name="P7DISPLAY"  value="LOG" />
         <Keyword name="$P7V"  value="320" />
         <Keyword name="$P7E"  value="0,0" />
         <Keyword name="$P7B"  value="32" />
         <Keyword name="$P7R"  value="1048576" />
         <Keyword name="$P7S"  value="FITC-A" />
         <Keyword name="$P7N"  value="FL1-A" />
         <Keyword name="P6DISPLAY"  value="LIN" />
         <Keyword name="$P6V"  value="250" />
         <Keyword name="$P6E"  value="0,0" />
         <Keyword name="$P6B"  value="32" />
         <Keyword name="$P6R"  value="1048576" />
         <Keyword name="$P6S"  value="SSC-H" />
         <Keyword name="$P6N"  value="SSC-H" />
         <Keyword name="P5DISPLAY"  value="LIN" />
         <Keyword name="$P5V"  value="250" />
         <Keyword name="$P5E"  value="0,0" />
         <Keyword name="$P5B"  value="32" />
         <Keyword name="$P5R"  value="1048576" />
         <Keyword name="$P5S"  value="SSC-W" />
         <Keyword name="$P5N"  value="SSC-W" />
         <Keyword name="P4DISPLAY"  value="LIN" />
         <Keyword name="$P4V"  value="250" />
         <Keyword name="$P4E"  value="0,0" />
         <Keyword name="$P4B"  value="32" />
         <Keyword name="$P4R"  value="1048576" />
         <Keyword name="$P4S"  value="SSC-A" />
         <Keyword name="$P4N"  value="SSC-A" />
         <Keyword name="P3DISPLAY"  value="LIN" />
         <Keyword name="$P3V"  value="80" />
         <Keyword name="$P3E"  value="0,0" />
         <Keyword name="$P3B"  value="32" />
         <Keyword name="$P3R"  value="1048576" />
         <Keyword name="$P3S"  value="FSC-H" />
         <Keyword name="$P3N"  value="FSC-H" />
         <Keyword name="P2DISPLAY"  value="LIN" />
         <Keyword name="$P2V"  value="80" />
         <Keyword name="$P2E"  value="0,0" />
         <Keyword name="$P2B"  value="32" />
         <Keyword name="$P2R"  value="1048576" />
         <Keyword name="$P2S"  value="FSC-W" />
         <Keyword name="$P2N"  value="FSC-W" />
         <Keyword name="P1DISPLAY"  value="LIN" />
         <Keyword name="$P1V"  value="80" />
         <Keyword name="$P1E"  value="0,0" />
         <Keyword name="$P1B"  value="32" />
         <Keyword name="$P1R"  value="1048576" />
         <Keyword name="$P1S"  value="FSC-A" />
         <Keyword name="$P1N"  value="FSC-A" />
         <Keyword name="$TOT"  value="10000" />
         <Keyword name="$PAR"  value="19" />
         <Keyword name="$BYTEORD"  value="1,2,3,4" />
         <Keyword name="$DATATYPE"  value="F" />
         <Keyword name="$MODE"  value="L" />
         <Keyword name="THRESHOLD"  value="FSC,100000" />
         <Keyword name="SPILL"  value="4,FL1-A,FL2-A,FL3-A,FL4-A,1,0,0,0,0,1,0,0,0,0,1,0,0,0,0,1" />
         <Keyword name="$CYT"  value="BriCyteE6" />
         <Keyword name="$ETIM"  value="16:46:14" />
         <Keyword name="$DATE"  value="31-Oct-2021" />
         <Keyword name="SPEED"  value="high" />
         <Keyword name="DILUTE"  value="1" />
         <Keyword name="VOLUME"  value="46.14922ul" />
         <Keyword name="$SMNO"  value="2" />
         <Keyword name="SoftWare Version"  value="01.11.00.8976" />
         <Keyword name="$NEXTDATA"  value="0               " />
         <Keyword name="$ENDSTEXT"  value="0       " />
         <Keyword name="$BEGINSTEXT"  value="0       " />
         <Keyword name="$ENDDATA"  value="762255          " />
         <Keyword name="$BEGINDATA"  value="2256    " />
         <Keyword name="$ENDANALYSIS"  value="0       " />
         <Keyword name="$BEGINANALYSIS"  value="0       " />
         <Keyword name="FJ_FCS_VERSION"  value="3" />
         <Keyword name="$P21N"  value="Comp-FL2-A" />
         <Keyword name="$P21S"  value="PE-A" />
         <Keyword name="$P21R"  value="104857" />
         <Keyword name="$P20N"  value="Comp-FL1-A" />
         <Keyword name="$P20S"  value="FITC-A" />
         <Keyword name="$P20R"  value="3315888" />
       </Keywords>
       <SampleNode name="2_e12 12um2_2021_10_31_16_36_12.fcs"  annotation=""  owningGroup=""  expanded="1"  sortPriority="10"  count="10000"  sampleID="46" >
         <Graph smoothing="0"  backColor="#ffffff"  foreColor="#000000"  type="Pseudocolor"  fast="1" >
           <Axis dimension="x"  name="FSC-A"  label=""  auto="auto" />
           <Axis dimension="y"  name="SSC-A"  label=""  auto="auto" />
           <GraphSettings level="5%"  smoothingHighResolution="1"  contourHighResolution="1"  histogramSmoothingCount="0"  graphResolution="256"  showOutliers="0"  drawLargeDots="0"  dotsToDraw="8000"  tint="le.chartfill.tinted.40"  lineWeight="le.lineweight.normal"  lineStyle="le.linestyle.solid" />
           <GraphEnvironment showGrid="0"  showAxes="tnlTNL"  showGates="1"  showFreqOnPlots="1"  showGateNameOnPlots="1"  showMedians="0"  showUncomped="0"  addEventParam="0"  lastYAxisName="" >
             <TextTraits font="SansSerif"  size="11"  name="Labels"  style="plain"  color="#000000"  background="#00ffffff"  just="left" />
             <TextTraits font="SansSerif"  size="11"  name="LayoutGates"  style="plain"  color="#000000"  background="#00ffffff"  just="left" />
             <TextTraits font="SansSerif"  size="9"  name="Numbers"  style="plain"  color="#000000"  background="#00ffffff"  just="left" />
             <TextTraits font="SansSerif"  size="9"  name="Legend"  style="plain"  color="#000000"  background="#00ffffff"  just="left" />
             <WindowPosition x="0"  y="0"  width="0"  height="0"  displayed="0"  panelState="" />
           </GraphEnvironment>
         </Graph>
         <Subpopulations>
           <Population name="all"  annotation=""  owningGroup=""  expanded="1"  sortPriority="10"  count="6607" >
             <Graph smoothing="0"  backColor="#ffffff"  foreColor="#000000"  heatMapStatParameter="FL1-A"  type="Pseudocolor"  fast="1" >
               <Axis dimension="x"  name="FSC-A"  label=""  auto="auto" />
               <Axis dimension="y"  name="FSC-H"  label=""  auto="auto" />
               <GraphSettings level="5%"  smoothingHighResolution="1"  contourHighResolution="1"  histogramSmoothingCount="0"  graphResolution="256"  showOutliers="0"  drawLargeDots="0"  dotsToDraw="8000"  tint="le.chartfill.tinted.40"  lineWeight="le.lineweight.normal"  lineStyle="le.linestyle.solid" />
               <GraphEnvironment showGrid="0"  showAxes="tnlTNL"  showGates="1"  showFreqOnPlots="1"  showGateNameOnPlots="1"  showMedians="0"  showUncomped="0"  addEventParam="0"  lastYAxisName="" >
                 <TextTraits font="SansSerif"  size="11"  name="Labels"  style="plain"  color="#000000"  background="#00ffffff"  just="left" />
                 <TextTraits font="SansSerif"  size="11"  name="LayoutGates"  style="plain"  color="#000000"  background="#00ffffff"  just="left" />
                 <TextTraits font="SansSerif"  size="9"  name="Numbers"  style="plain"  color="#000000"  background="#00ffffff"  just="left" />
                 <TextTraits font="SansSerif"  size="9"  name="Legend"  style="plain"  color="#000000"  background="#00ffffff"  just="left" />
                 <WindowPosition x="620"  y="20"  width="390"  height="622"  displayed="1"  panelState="---" />
               </GraphEnvironment>
             </Graph>
             <Gate gating:id="ID724312494" >
               <gating:PolygonGate eventsInside="1"  annoOffsetX="0"  annoOffsetY="0"  tint="#000000"  isTinted="0"  lineWeight="Normal"  userDefined="1"  quadId="-1"  gateResolution="256" >
                 <gating:dimension>
                   <data-type:fcs-dimension data-type:name="FSC-A" />
                 </gating:dimension>
                 <gating:dimension>
                   <data-type:fcs-dimension data-type:name="SSC-A" />
                 </gating:dimension>
                 <gating:vertex>
                   <gating:coordinate data-type:value="773644.4878048782" />
                   <gating:coordinate data-type:value="1053385.9816513762" />
                 </gating:vertex>
                 <gating:vertex>
                   <gating:coordinate data-type:value="226935.7164227643" />
                   <gating:coordinate data-type:value="538717.9449541285" />
                 </gating:vertex>
                 <gating:vertex>
                   <gating:coordinate data-type:value="149571.2676422764" />
                   <gating:coordinate data-type:value="240499.0825688074" />
                 </gating:vertex>
                 <gating:vertex>
                   <gating:coordinate data-type:value="474501.9525203253" />
                   <gating:coordinate data-type:value="91389.6513761468" />
                 </gating:vertex>
                 <gating:vertex>
                   <gating:coordinate data-type:value="902585.2357723578" />
                   <gating:coordinate data-type:value="346318.6788990826" />
                 </gating:vertex>
                 <gating:vertex>
                   <gating:coordinate data-type:value="1067629.3931707318" />
                   <gating:coordinate data-type:value="865796.6972477065" />
                 </gating:vertex>
               </gating:PolygonGate>
             </Gate>
             <Subpopulations>
               <Population name="Single Cells"  annotation=""  owningGroup=""  expanded="1"  sortPriority="10"  count="6189" >
                 <Graph smoothing="0"  backColor="#ffffff"  foreColor="#000000"  heatMapStatParameter="FL1-A"  type="Pseudocolor"  fast="1" >
                   <Axis dimension="x"  name="Comp-FL2-A"  label=""  auto="auto" />
                   <Axis dimension="y"  name="Comp-FL1-A"  label=""  auto="auto" />
                   <GraphSettings level="5%"  smoothingHighResolution="1"  contourHighResolution="1"  histogramSmoothingCount="0"  graphResolution="256"  showOutliers="0"  drawLargeDots="0"  dotsToDraw="8000"  tint="le.chartfill.tinted.40"  lineWeight="le.lineweight.normal"  lineStyle="le.linestyle.solid" />
                   <GraphEnvironment showGrid="0"  showAxes="tnlTNL"  showGates="1"  showFreqOnPlots="1"  showGateNameOnPlots="1"  showMedians="0"  showUncomped="0"  addEventParam="0"  lastYAxisName="" >
                     <TextTraits font="SansSerif"  size="11"  name="Labels"  style="plain"  color="#000000"  background="#00ffffff"  just="left" />
                     <TextTraits font="SansSerif"  size="11"  name="LayoutGates"  style="plain"  color="#000000"  background="#00ffffff"  just="left" />
                     <TextTraits font="SansSerif"  size="9"  name="Numbers"  style="plain"  color="#000000"  background="#00ffffff"  just="left" />
                     <TextTraits font="SansSerif"  size="9"  name="Legend"  style="plain"  color="#000000"  background="#00ffffff"  just="left" />
                     <WindowPosition x="595"  y="98"  width="390"  height="622"  displayed="0"  panelState="---" />
                   </GraphEnvironment>
                 </Graph>
                 <Gate gating:id="ID758838742"  gating:parent_id="ID724312494" >
                   <gating:PolygonGate eventsInside="1"  annoOffsetX="67"  annoOffsetY="48"  tint="#000000"  isTinted="0"  lineWeight="Normal"  userDefined="1"  quadId="-1"  gateResolution="256" >
                     <gating:dimension>
                       <data-type:fcs-dimension data-type:name="FSC-A" />
                     </gating:dimension>
                     <gating:dimension>
                       <data-type:fcs-dimension data-type:name="FSC-H" />
                     </gating:dimension>
                     <gating:vertex>
                       <gating:coordinate data-type:value="892269.9759349595" />
                       <gating:coordinate data-type:value="572387.8165137614" />
                     </gating:vertex>
                     <gating:vertex>
                       <gating:coordinate data-type:value="216620.4565853659" />
                       <gating:coordinate data-type:value="303028.8440366972" />
                     </gating:vertex>
                     <gating:vertex>
                       <gating:coordinate data-type:value="283669.6455284553" />
                       <gating:coordinate data-type:value="192399.2660550459" />
                     </gating:vertex>
                     <gating:vertex>
                       <gating:coordinate data-type:value="1083102.2829268295" />
                       <gating:coordinate data-type:value="509858.0550458716" />
                     </gating:vertex>
                     <gating:vertex>
                       <gating:coordinate data-type:value="1072787.023089431" />
                       <gating:coordinate data-type:value="644537.5412844036" />
                     </gating:vertex>
                   </gating:PolygonGate>
                 </Gate>
                 <Subpopulations>
                   <Population name="Q1: PE-A- , FITC-A+"  annotation=""  owningGroup="Hela"  expanded="1"  sortPriority="10"  count="87" >
                     <Graph smoothing="0"  backColor="#ffffff"  foreColor="#000000"  heatMapStatParameter="FL1-A"  type="Pseudocolor"  fast="1" >
                       <Axis dimension="x"  name="Comp-FL2-A"  label=""  auto="auto" />
                       <Axis dimension="y"  name="Comp-FL1-A"  label=""  auto="auto" />
                       <GraphSettings level="5%"  smoothingHighResolution="1"  contourHighResolution="1"  histogramSmoothingCount="0"  graphResolution="256"  showOutliers="0"  drawLargeDots="0"  dotsToDraw="8000"  tint="le.chartfill.tinted.40"  lineWeight="le.lineweight.normal"  lineStyle="le.linestyle.solid" />
                       <GraphEnvironment showGrid="0"  showAxes="tnlTNL"  showGates="1"  showFreqOnPlots="1"  showGateNameOnPlots="1"  showMedians="0"  showUncomped="0"  addEventParam="0"  lastYAxisName="" >
                         <TextTraits font="SansSerif"  size="11"  name="Labels"  style="plain"  color="#000000"  background="#00ffffff"  just="left" />
                         <TextTraits font="SansSerif"  size="11"  name="LayoutGates"  style="plain"  color="#000000"  background="#00ffffff"  just="left" />
                         <TextTraits font="SansSerif"  size="9"  name="Numbers"  style="plain"  color="#000000"  background="#00ffffff"  just="left" />
                         <TextTraits font="SansSerif"  size="9"  name="Legend"  style="plain"  color="#000000"  background="#00ffffff"  just="left" />
                         <WindowPosition x="580"  y="117"  width="390"  height="622"  displayed="1"  panelState="---" />
                       </GraphEnvironment>
                     </Graph>
                     <Gate gating:id="ID931324086"  gating:parent_id="ID758838742" >
                       <gating:RectangleGate eventsInside="1"  annoOffsetX="0"  annoOffsetY="0"  tint="#000000"  isTinted="0"  lineWeight="Normal"  userDefined="1"  percentX="0"  percentY="0" >
                         <gating:dimension gating:max="449.94823835511556" >
                           <data-type:fcs-dimension data-type:name="Comp-FL2-A" />
                         </gating:dimension>
                         <gating:dimension gating:min="9711.12807421699" >
                           <data-type:fcs-dimension data-type:name="Comp-FL1-A" />
                         </gating:dimension>
                       </gating:RectangleGate>
                     </Gate>
                   </Population>
                   <Population name="Q2: PE-A+ , FITC-A+"  annotation=""  owningGroup="Hela"  expanded="1"  sortPriority="10"  count="653" >
                     <Graph smoothing="0"  backColor="#ffffff"  foreColor="#000000"  heatMapStatParameter="FL1-A"  type="Pseudocolor"  fast="1" >
                       <Axis dimension="x"  name="Comp-FL2-A"  label=""  auto="auto" />
                       <Axis dimension="y"  name="Comp-FL1-A"  label=""  auto="auto" />
                       <GraphSettings level="5%"  smoothingHighResolution="1"  contourHighResolution="1"  histogramSmoothingCount="0"  graphResolution="256"  showOutliers="0"  drawLargeDots="0"  dotsToDraw="8000"  tint="le.chartfill.tinted.40"  lineWeight="le.lineweight.normal"  lineStyle="le.linestyle.solid" />
                       <GraphEnvironment showGrid="0"  showAxes="tnlTNL"  showGates="1"  showFreqOnPlots="1"  showGateNameOnPlots="1"  showMedians="0"  showUncomped="0"  addEventParam="0"  lastYAxisName="" >
                         <TextTraits font="SansSerif"  size="11"  name="Labels"  style="plain"  color="#000000"  background="#00ffffff"  just="left" />
                         <TextTraits font="SansSerif"  size="11"  name="LayoutGates"  style="plain"  color="#000000"  background="#00ffffff"  just="left" />
                         <TextTraits font="SansSerif"  size="9"  name="Numbers"  style="plain"  color="#000000"  background="#00ffffff"  just="left" />
                         <TextTraits font="SansSerif"  size="9"  name="Legend"  style="plain"  color="#000000"  background="#00ffffff"  just="left" />
                         <WindowPosition x="580"  y="117"  width="390"  height="622"  displayed="0"  panelState="---" />
                       </GraphEnvironment>
                     </Graph>
                     <Gate gating:id="ID1746616202"  gating:parent_id="ID758838742" >
                       <gating:RectangleGate eventsInside="1"  annoOffsetX="0"  annoOffsetY="0"  tint="#000000"  isTinted="0"  lineWeight="Normal"  userDefined="1"  percentX="0"  percentY="0" >
                         <gating:dimension gating:min="449.94823835511556" >
                           <data-type:fcs-dimension data-type:name="Comp-FL2-A" />
                         </gating:dimension>
                         <gating:dimension gating:min="9711.12807421699" >
                           <data-type:fcs-dimension data-type:name="Comp-FL1-A" />
                         </gating:dimension>
                       </gating:RectangleGate>
                     </Gate>
                   </Population>
                   <Population name="Q3: PE-A+ , FITC-A-"  annotation=""  owningGroup="Hela"  expanded="1"  sortPriority="10"  count="393" >
                     <Graph smoothing="0"  backColor="#ffffff"  foreColor="#000000"  heatMapStatParameter="FL1-A"  type="Pseudocolor"  fast="1" >
                       <Axis dimension="x"  name="Comp-FL2-A"  label=""  auto="auto" />
                       <Axis dimension="y"  name="Comp-FL1-A"  label=""  auto="auto" />
                       <GraphSettings level="5%"  smoothingHighResolution="1"  contourHighResolution="1"  histogramSmoothingCount="0"  graphResolution="256"  showOutliers="0"  drawLargeDots="0"  dotsToDraw="8000"  tint="le.chartfill.tinted.40"  lineWeight="le.lineweight.normal"  lineStyle="le.linestyle.solid" />
                       <GraphEnvironment showGrid="0"  showAxes="tnlTNL"  showGates="1"  showFreqOnPlots="1"  showGateNameOnPlots="1"  showMedians="0"  showUncomped="0"  addEventParam="0"  lastYAxisName="" >
                         <TextTraits font="SansSerif"  size="11"  name="Labels"  style="plain"  color="#000000"  background="#00ffffff"  just="left" />
                         <TextTraits font="SansSerif"  size="11"  name="LayoutGates"  style="plain"  color="#000000"  background="#00ffffff"  just="left" />
                         <TextTraits font="SansSerif"  size="9"  name="Numbers"  style="plain"  color="#000000"  background="#00ffffff"  just="left" />
                         <TextTraits font="SansSerif"  size="9"  name="Legend"  style="plain"  color="#000000"  background="#00ffffff"  just="left" />
                         <WindowPosition x="580"  y="117"  width="390"  height="622"  displayed="1"  panelState="---" />
                       </GraphEnvironment>
                     </Graph>
                     <Gate gating:id="ID577786486"  gating:parent_id="ID758838742" >
                       <gating:RectangleGate eventsInside="1"  annoOffsetX="0"  annoOffsetY="0"  tint="#000000"  isTinted="0"  lineWeight="Normal"  userDefined="1"  percentX="0"  percentY="0" >
                         <gating:dimension gating:min="449.94823835511556" >
                           <data-type:fcs-dimension data-type:name="Comp-FL2-A" />
                         </gating:dimension>
                         <gating:dimension gating:max="9711.12807421699" >
                           <data-type:fcs-dimension data-type:name="Comp-FL1-A" />
                         </gating:dimension>
                       </gating:RectangleGate>
                     </Gate>
                   </Population>
                   <Population name="Q4: PE-A- , FITC-A-"  annotation=""  owningGroup="Hela"  expanded="1"  sortPriority="10"  count="5056" >
                     <Graph smoothing="0"  backColor="#ffffff"  foreColor="#000000"  heatMapStatParameter="FL1-A"  type="Pseudocolor"  fast="1" >
                       <Axis dimension="x"  name="Comp-FL2-A"  label=""  auto="auto" />
                       <Axis dimension="y"  name="Comp-FL1-A"  label=""  auto="auto" />
                       <GraphSettings level="5%"  smoothingHighResolution="1"  contourHighResolution="1"  histogramSmoothingCount="0"  graphResolution="256"  showOutliers="0"  drawLargeDots="0"  dotsToDraw="8000"  tint="le.chartfill.tinted.40"  lineWeight="le.lineweight.normal"  lineStyle="le.linestyle.solid" />
                       <GraphEnvironment showGrid="0"  showAxes="tnlTNL"  showGates="1"  showFreqOnPlots="1"  showGateNameOnPlots="1"  showMedians="0"  showUncomped="0"  addEventParam="0"  lastYAxisName="" >
                         <TextTraits font="SansSerif"  size="11"  name="Labels"  style="plain"  color="#000000"  background="#00ffffff"  just="left" />
                         <TextTraits font="SansSerif"  size="11"  name="LayoutGates"  style="plain"  color="#000000"  background="#00ffffff"  just="left" />
                         <TextTraits font="SansSerif"  size="9"  name="Numbers"  style="plain"  color="#000000"  background="#00ffffff"  just="left" />
                         <TextTraits font="SansSerif"  size="9"  name="Legend"  style="plain"  color="#000000"  background="#00ffffff"  just="left" />
                         <WindowPosition x="580"  y="117"  width="390"  height="622"  displayed="1"  panelState="---" />
                       </GraphEnvironment>
                     </Graph>
                     <Gate gating:id="ID1478399915"  gating:parent_id="ID758838742" >
                       <gating:RectangleGate eventsInside="1"  annoOffsetX="0"  annoOffsetY="0"  tint="#000000"  isTinted="0"  lineWeight="Normal"  userDefined="1"  percentX="0"  percentY="0" >
                         <gating:dimension gating:max="449.94823835511556" >
                           <data-type:fcs-dimension data-type:name="Comp-FL2-A" />
                         </gating:dimension>
                         <gating:dimension gating:max="9711.12807421699" >
                           <data-type:fcs-dimension data-type:name="Comp-FL1-A" />
                         </gating:dimension>
                       </gating:RectangleGate>
                     </Gate>
                   </Population>
                 </Subpopulations>
               </Population>
             </Subpopulations>
           </Population>
         </Subpopulations>
       </SampleNode>
     </Sample>
     <Sample>
       <DataSet uri="file:/E:/坚果云/我的坚果云/毛龙飞20210324/e4%20e12%20凋亡/20211031/1_e4%203um_2021_10_31_16_07_14.fcs"  sampleID="26" />
       <transforms:spilloverMatrix prefix="Comp-"  name="Compensation-5-copy"  editable="1"  color="#336600"  version="FlowJo-10.4"  status="FINALIZED"  transforms:id="ec4e28dd-7bf4-4a8b-bdc7-bf017d85e7f1"  suffix="" >
         <data-type:parameters>
           <data-type:parameter data-type:name="FL1-A" />
           <data-type:parameter data-type:name="FL2-A" />
         </data-type:parameters>
         <transforms:spillover data-type:parameter="FL1-A" >
           <transforms:coefficient data-type:parameter="FL1-A"  transforms:value="1" />
           <transforms:coefficient data-type:parameter="FL2-A"  transforms:value="0.0872829208" />
         </transforms:spillover>
         <transforms:spillover data-type:parameter="FL2-A" >
           <transforms:coefficient data-type:parameter="FL1-A"  transforms:value="0.8" />
           <transforms:coefficient data-type:parameter="FL2-A"  transforms:value="1" />
         </transforms:spillover>
       </transforms:spilloverMatrix>
       <Transformations>
         <transforms:linear transforms:minRange="0"  transforms:maxRange="1268776.9600000002"  gain="1" >
           <data-type:parameter data-type:name="FSC-A" />
         </transforms:linear>
         <transforms:linear transforms:minRange="0"  transforms:maxRange="1048576"  gain="1" >
           <data-type:parameter data-type:name="FSC-W" />
         </transforms:linear>
         <transforms:linear transforms:minRange="0"  transforms:maxRange="1048576"  gain="1" >
           <data-type:parameter data-type:name="FSC-H" />
         </transforms:linear>
         <transforms:linear transforms:minRange="0"  transforms:maxRange="1048576"  gain="1" >
           <data-type:parameter data-type:name="SSC-A" />
         </transforms:linear>
         <transforms:linear transforms:minRange="0"  transforms:maxRange="1048576"  gain="1" >
           <data-type:parameter data-type:name="SSC-W" />
         </transforms:linear>
         <transforms:linear transforms:minRange="0"  transforms:maxRange="1048576"  gain="1" >
           <data-type:parameter data-type:name="SSC-H" />
         </transforms:linear>
         <transforms:log transforms:offset="31.6227766017"  transforms:decades="5.0205999133" >
           <data-type:parameter data-type:name="FL1-A" />
         </transforms:log>
         <transforms:linear transforms:minRange="0"  transforms:maxRange="1048576"  gain="1" >
           <data-type:parameter data-type:name="FL1-W" />
         </transforms:linear>
         <transforms:log transforms:offset="1"  transforms:decades="6.0205999133" >
           <data-type:parameter data-type:name="FL1-H" />
         </transforms:log>
         <transforms:log transforms:offset="1"  transforms:decades="5.0205999133" >
           <data-type:parameter data-type:name="FL2-A" />
         </transforms:log>
         <transforms:linear transforms:minRange="0"  transforms:maxRange="1048576"  gain="1" >
           <data-type:parameter data-type:name="FL2-W" />
         </transforms:linear>
         <transforms:log transforms:offset="1"  transforms:decades="6.0205999133" >
           <data-type:parameter data-type:name="FL2-H" />
         </transforms:log>
         <transforms:log transforms:offset="1"  transforms:decades="6.0205999133" >
           <data-type:parameter data-type:name="FL3-A" />
         </transforms:log>
         <transforms:linear transforms:minRange="0"  transforms:maxRange="1048576"  gain="1" >
           <data-type:parameter data-type:name="FL3-W" />
         </transforms:linear>
         <transforms:log transforms:offset="1"  transforms:decades="6.0205999133" >
           <data-type:parameter data-type:name="FL3-H" />
         </transforms:log>
         <transforms:log transforms:offset="1"  transforms:decades="6.0205999133" >
           <data-type:parameter data-type:name="FL4-A" />
         </transforms:log>
         <transforms:linear transforms:minRange="0"  transforms:maxRange="1048576"  gain="1" >
           <data-type:parameter data-type:name="FL4-W" />
         </transforms:linear>
         <transforms:log transforms:offset="1"  transforms:decades="6.0205999133" >
           <data-type:parameter data-type:name="FL4-H" />
         </transforms:log>
         <transforms:linear transforms:minRange="0"  transforms:maxRange="11.305"  gain="0.01" >
           <data-type:parameter data-type:name="Time" />
         </transforms:linear>
         <transforms:log transforms:offset="31.6227766017"  transforms:decades="5.0205999133" >
           <data-type:parameter data-type:name="Comp-FL1-A" />
         </transforms:log>
         <transforms:log transforms:offset="1"  transforms:decades="5.0205999133" >
           <data-type:parameter data-type:name="Comp-FL2-A" />
         </transforms:log>
       </Transformations>
       <Keywords>
         <Keyword name="TubeName"  value="e4 3um" />
         <Keyword name="TemplateName"  value="Empty" />
         <Keyword name="$UNICODE"  value="65001,TemplateName,TubeName" />
         <Keyword name="$TIMESTEP"  value="0.01" />
         <Keyword name="$P19E"  value="0,0" />
         <Keyword name="$P19B"  value="32" />
         <Keyword name="$P19R"  value="1048576" />
         <Keyword name="$P19S"  value="Time" />
         <Keyword name="$P19N"  value="Time" />
         <Keyword name="P18DISPLAY"  value="LOG" />
         <Keyword name="$P18V"  value="452" />
         <Keyword name="$P18E"  value="0,0" />
         <Keyword name="$P18B"  value="32" />
         <Keyword name="$P18R"  value="1048576" />
         <Keyword name="$P18S"  value="APC-H" />
         <Keyword name="$P18N"  value="FL4-H" />
         <Keyword name="P17DISPLAY"  value="LIN" />
         <Keyword name="$P17V"  value="452" />
         <Keyword name="$P17E"  value="0,0" />
         <Keyword name="$P17B"  value="32" />
         <Keyword name="$P17R"  value="1048576" />
         <Keyword name="$P17S"  value="APC-W" />
         <Keyword name="$P17N"  value="FL4-W" />
         <Keyword name="P16DISPLAY"  value="LOG" />
         <Keyword name="$P16V"  value="452" />
         <Keyword name="$P16E"  value="0,0" />
         <Keyword name="$P16B"  value="32" />
         <Keyword name="$P16R"  value="1048576" />
         <Keyword name="$P16S"  value="APC-A" />
         <Keyword name="$P16N"  value="FL4-A" />
         <Keyword name="P15DISPLAY"  value="LOG" />
         <Keyword name="$P15V"  value="555" />
         <Keyword name="$P15E"  value="0,0" />
         <Keyword name="$P15B"  value="32" />
         <Keyword name="$P15R"  value="1048576" />
         <Keyword name="$P15S"  value="PerCP-H" />
         <Keyword name="$P15N"  value="FL3-H" />
         <Keyword name="P14DISPLAY"  value="LIN" />
         <Keyword name="$P14V"  value="555" />
         <Keyword name="$P14E"  value="0,0" />
         <Keyword name="$P14B"  value="32" />
         <Keyword name="$P14R"  value="1048576" />
         <Keyword name="$P14S"  value="PerCP-W" />
         <Keyword name="$P14N"  value="FL3-W" />
         <Keyword name="P13DISPLAY"  value="LOG" />
         <Keyword name="$P13V"  value="555" />
         <Keyword name="$P13E"  value="0,0" />
         <Keyword name="$P13B"  value="32" />
         <Keyword name="$P13R"  value="1048576" />
         <Keyword name="$P13S"  value="PerCP-A" />
         <Keyword name="$P13N"  value="FL3-A" />
         <Keyword name="P12DISPLAY"  value="LOG" />
         <Keyword name="$P12V"  value="280" />
         <Keyword name="$P12E"  value="0,0" />
         <Keyword name="$P12B"  value="32" />
         <Keyword name="$P12R"  value="1048576" />
         <Keyword name="$P12S"  value="PE-H" />
         <Keyword name="$P12N"  value="FL2-H" />
         <Keyword name="P11DISPLAY"  value="LIN" />
         <Keyword name="$P11V"  value="280" />
         <Keyword name="$P11E"  value="0,0" />
         <Keyword name="$P11B"  value="32" />
         <Keyword name="$P11R"  value="1048576" />
         <Keyword name="$P11S"  value="PE-W" />
         <Keyword name="$P11N"  value="FL2-W" />
         <Keyword name="P10DISPLAY"  value="LOG" />
         <Keyword name="$P10V"  value="280" />
         <Keyword name="$P10E"  value="0,0" />
         <Keyword name="$P10B"  value="32" />
         <Keyword name="$P10R"  value="1048576" />
         <Keyword name="$P10S"  value="PE-A" />
         <Keyword name="$P10N"  value="FL2-A" />
         <Keyword name="P9DISPLAY"  value="LOG" />
         <Keyword name="$P9V"  value="320" />
         <Keyword name="$P9E"  value="0,0" />
         <Keyword name="$P9B"  value="32" />
         <Keyword name="$P9R"  value="1048576" />
         <Keyword name="$P9S"  value="FITC-H" />
         <Keyword name="$P9N"  value="FL1-H" />
         <Keyword name="P8DISPLAY"  value="LIN" />
         <Keyword name="$P8V"  value="320" />
         <Keyword name="$P8E"  value="0,0" />
         <Keyword name="$P8B"  value="32" />
         <Keyword name="$P8R"  value="1048576" />
         <Keyword name="$P8S"  value="FITC-W" />
         <Keyword name="$P8N"  value="FL1-W" />
         <Keyword name="P7DISPLAY"  value="LOG" />
         <Keyword name="$P7V"  value="320" />
         <Keyword name="$P7E"  value="0,0" />
         <Keyword name="$P7B"  value="32" />
         <Keyword name="$P7R"  value="1048576" />
         <Keyword name="$P7S"  value="FITC-A" />
         <Keyword name="$P7N"  value="FL1-A" />
         <Keyword name="P6DISPLAY"  value="LIN" />
         <Keyword name="$P6V"  value="250" />
         <Keyword name="$P6E"  value="0,0" />
         <Keyword name="$P6B"  value="32" />
         <Keyword name="$P6R"  value="1048576" />
         <Keyword name="$P6S"  value="SSC-H" />
         <Keyword name="$P6N"  value="SSC-H" />
         <Keyword name="P5DISPLAY"  value="LIN" />
         <Keyword name="$P5V"  value="250" />
         <Keyword name="$P5E"  value="0,0" />
         <Keyword name="$P5B"  value="32" />
         <Keyword name="$P5R"  value="1048576" />
         <Keyword name="$P5S"  value="SSC-W" />
         <Keyword name="$P5N"  value="SSC-W" />
         <Keyword name="P4DISPLAY"  value="LIN" />
         <Keyword name="$P4V"  value="250" />
         <Keyword name="$P4E"  value="0,0" />
         <Keyword name="$P4B"  value="32" />
         <Keyword name="$P4R"  value="1048576" />
         <Keyword name="$P4S"  value="SSC-A" />
         <Keyword name="$P4N"  value="SSC-A" />
         <Keyword name="P3DISPLAY"  value="LIN" />
         <Keyword name="$P3V"  value="80" />
         <Keyword name="$P3E"  value="0,0" />
         <Keyword name="$P3B"  value="32" />
         <Keyword name="$P3R"  value="1048576" />
         <Keyword name="$P3S"  value="FSC-H" />
         <Keyword name="$P3N"  value="FSC-H" />
         <Keyword name="P2DISPLAY"  value="LIN" />
         <Keyword name="$P2V"  value="80" />
         <Keyword name="$P2E"  value="0,0" />
         <Keyword name="$P2B"  value="32" />
         <Keyword name="$P2R"  value="1048576" />
         <Keyword name="$P2S"  value="FSC-W" />
         <Keyword name="$P2N"  value="FSC-W" />
         <Keyword name="P1DISPLAY"  value="LIN" />
         <Keyword name="$P1V"  value="80" />
         <Keyword name="$P1E"  value="0,0" />
         <Keyword name="$P1B"  value="32" />
         <Keyword name="$P1R"  value="1048576" />
         <Keyword name="$P1S"  value="FSC-A" />
         <Keyword name="$P1N"  value="FSC-A" />
         <Keyword name="$TOT"  value="10000" />
         <Keyword name="$PAR"  value="19" />
         <Keyword name="$BYTEORD"  value="1,2,3,4" />
         <Keyword name="$DATATYPE"  value="F" />
         <Keyword name="$MODE"  value="L" />
         <Keyword name="THRESHOLD"  value="FSC,100000" />
         <Keyword name="SPILL"  value="4,FL1-A,FL2-A,FL3-A,FL4-A,1,0,0,0,0,1,0,0,0,0,1,0,0,0,0,1" />
         <Keyword name="$CYT"  value="BriCyteE6" />
         <Keyword name="$ETIM"  value="16:11:01" />
         <Keyword name="$DATE"  value="31-Oct-2021" />
         <Keyword name="SPEED"  value="high" />
         <Keyword name="DILUTE"  value="1" />
         <Keyword name="VOLUME"  value="18.45641ul" />
         <Keyword name="$SMNO"  value="1" />
         <Keyword name="SoftWare Version"  value="01.11.00.8976" />
         <Keyword name="$NEXTDATA"  value="0               " />
         <Keyword name="$ENDSTEXT"  value="0       " />
         <Keyword name="$BEGINSTEXT"  value="0       " />
         <Keyword name="$ENDDATA"  value="762239          " />
         <Keyword name="$BEGINDATA"  value="2240    " />
         <Keyword name="$ENDANALYSIS"  value="0       " />
         <Keyword name="$BEGINANALYSIS"  value="0       " />
         <Keyword name="FJ_FCS_VERSION"  value="3" />
         <Keyword name="$P21N"  value="Comp-FL2-A" />
         <Keyword name="$P21S"  value="PE-A" />
         <Keyword name="$P21R"  value="104857" />
         <Keyword name="$P20N"  value="Comp-FL1-A" />
         <Keyword name="$P20S"  value="FITC-A" />
         <Keyword name="$P20R"  value="3315888" />
       </Keywords>
       <SampleNode name="1_e4 3um_2021_10_31_16_07_14.fcs"  annotation=""  owningGroup=""  expanded="1"  sortPriority="10"  count="10000"  sampleID="26" >
         <Graph smoothing="0"  backColor="#ffffff"  foreColor="#000000"  heatMapStatParameter="Comp-FL1-A"  type="Histogram"  fast="1" >
           <Axis dimension="x"  name="Comp-FL2-A"  label=""  auto="auto" />
           <Axis dimension="y"  name=""  label=""  auto="auto" />
           <GraphSettings level="5%"  smoothingHighResolution="1"  contourHighResolution="1"  histogramSmoothingCount="0"  graphResolution="256"  showOutliers="0"  drawLargeDots="0"  dotsToDraw="8000"  tint="le.chartfill.tinted.40"  lineWeight="le.lineweight.normal"  lineStyle="le.linestyle.solid" />
           <GraphEnvironment showGrid="0"  showAxes="H"  showGates="1"  showFreqOnPlots="1"  showGateNameOnPlots="1"  showMedians="0"  showUncomped="0"  addEventParam="0"  lastYAxisName="" >
             <TextTraits font="SansSerif"  size="11"  name="Labels"  style="plain"  color="#000000"  background="#00ffffff"  just="left" />
             <TextTraits font="SansSerif"  size="11"  name="LayoutGates"  style="plain"  color="#000000"  background="#00ffffff"  just="left" />
             <TextTraits font="SansSerif"  size="9"  name="Numbers"  style="plain"  color="#000000"  background="#00ffffff"  just="left" />
             <TextTraits font="SansSerif"  size="9"  name="Legend"  style="plain"  color="#000000"  background="#00ffffff"  just="left" />
             <WindowPosition x="0"  y="0"  width="665"  height="712"  displayed="0"  panelState="++" />
           </GraphEnvironment>
         </Graph>
         <Subpopulations>
           <Population name="all"  annotation=""  owningGroup="Hela"  expanded="1"  sortPriority="10"  count="8929" >
             <Graph smoothing="0"  backColor="#ffffff"  foreColor="#000000"  heatMapStatParameter="FL1-A"  type="Pseudocolor"  fast="1" >
               <Axis dimension="x"  name="Comp-FL2-A"  label=""  auto="auto" />
               <Axis dimension="y"  name="Comp-FL1-A"  label=""  auto="auto" />
               <GraphSettings level="5%"  smoothingHighResolution="1"  contourHighResolution="1"  histogramSmoothingCount="0"  graphResolution="256"  showOutliers="0"  drawLargeDots="0"  dotsToDraw="8000"  tint="le.chartfill.tinted.40"  lineWeight="le.lineweight.normal"  lineStyle="le.linestyle.solid" />
               <GraphEnvironment showGrid="0"  showAxes="tnlTNL"  showGates="1"  showFreqOnPlots="1"  showGateNameOnPlots="1"  showMedians="0"  showUncomped="0"  addEventParam="0"  lastYAxisName="" >
                 <TextTraits font="SansSerif"  size="11"  name="Labels"  style="plain"  color="#000000"  background="#00ffffff"  just="left" />
                 <TextTraits font="SansSerif"  size="11"  name="LayoutGates"  style="plain"  color="#000000"  background="#00ffffff"  just="left" />
                 <TextTraits font="SansSerif"  size="9"  name="Numbers"  style="plain"  color="#000000"  background="#00ffffff"  just="left" />
                 <TextTraits font="SansSerif"  size="9"  name="Legend"  style="plain"  color="#000000"  background="#00ffffff"  just="left" />
                 <WindowPosition x="679"  y="177"  width="390"  height="622"  displayed="0"  panelState="---" />
               </GraphEnvironment>
             </Graph>
             <Gate gating:id="ID2025409358" >
               <gating:PolygonGate eventsInside="1"  annoOffsetX="0"  annoOffsetY="0"  tint="#000000"  isTinted="0"  lineWeight="Normal"  userDefined="1"  quadId="-1"  gateResolution="256" >
                 <gating:dimension>
                   <data-type:fcs-dimension data-type:name="FSC-A" />
                 </gating:dimension>
                 <gating:dimension>
                   <data-type:fcs-dimension data-type:name="SSC-A" />
                 </gating:dimension>
                 <gating:vertex>
                   <gating:coordinate data-type:value="716910.5586991871" />
                   <gating:coordinate data-type:value="788836.9908256881" />
                 </gating:vertex>
                 <gating:vertex>
                   <gating:coordinate data-type:value="149571.2676422764" />
                   <gating:coordinate data-type:value="466568.2201834862" />
                 </gating:vertex>
                 <gating:vertex>
                   <gating:coordinate data-type:value="237250.9762601627" />
                   <gating:coordinate data-type:value="163539.376146789" />
                 </gating:vertex>
                 <gating:vertex>
                   <gating:coordinate data-type:value="618915.5902439025" />
                   <gating:coordinate data-type:value="81769.6880733945" />
                 </gating:vertex>
                 <gating:vertex>
                   <gating:coordinate data-type:value="1046998.8734959351" />
                   <gating:coordinate data-type:value="336698.7155963303" />
                 </gating:vertex>
                 <gating:vertex>
                   <gating:coordinate data-type:value="1005737.8341463417" />
                   <gating:coordinate data-type:value="610867.6697247706" />
                 </gating:vertex>
               </gating:PolygonGate>
             </Gate>
             <Subpopulations>
               <Population name="Single Cells"  annotation=""  owningGroup=""  expanded="1"  sortPriority="10"  count="8609" >
                 <Graph smoothing="0"  backColor="#ffffff"  foreColor="#000000"  heatMapStatParameter="FL1-A"  type="Pseudocolor"  fast="1" >
                   <Axis dimension="x"  name="Comp-FL2-A"  label=""  auto="auto" />
                   <Axis dimension="y"  name="Comp-FL1-A"  label=""  auto="auto" />
                   <GraphSettings level="5%"  smoothingHighResolution="1"  contourHighResolution="1"  histogramSmoothingCount="0"  graphResolution="256"  showOutliers="0"  drawLargeDots="0"  dotsToDraw="8000"  tint="le.chartfill.tinted.40"  lineWeight="le.lineweight.normal"  lineStyle="le.linestyle.solid" />
                   <GraphEnvironment showGrid="0"  showAxes="tnlTNL"  showGates="1"  showFreqOnPlots="1"  showGateNameOnPlots="1"  showMedians="0"  showUncomped="0"  addEventParam="0"  lastYAxisName="" >
                     <TextTraits font="SansSerif"  size="11"  name="Labels"  style="plain"  color="#000000"  background="#00ffffff"  just="left" />
                     <TextTraits font="SansSerif"  size="11"  name="LayoutGates"  style="plain"  color="#000000"  background="#00ffffff"  just="left" />
                     <TextTraits font="SansSerif"  size="9"  name="Numbers"  style="plain"  color="#000000"  background="#00ffffff"  just="left" />
                     <TextTraits font="SansSerif"  size="9"  name="Legend"  style="plain"  color="#000000"  background="#00ffffff"  just="left" />
                     <WindowPosition x="190"  y="117"  width="390"  height="622"  displayed="0"  panelState="---" />
                   </GraphEnvironment>
                 </Graph>
                 <Gate gating:id="ID1232063676"  gating:parent_id="ID2025409358" >
                   <gating:PolygonGate eventsInside="1"  annoOffsetX="3"  annoOffsetY="-61"  tint="#000000"  isTinted="0"  lineWeight="Normal"  userDefined="1"  quadId="-1"  gateResolution="256" >
                     <gating:dimension>
                       <data-type:fcs-dimension data-type:name="FSC-A" />
                     </gating:dimension>
                     <gating:dimension>
                       <data-type:fcs-dimension data-type:name="FSC-H" />
                     </gating:dimension>
                     <gating:vertex>
                       <gating:coordinate data-type:value="907742.865691057" />
                       <gating:coordinate data-type:value="596437.7247706422" />
                     </gating:vertex>
                     <gating:vertex>
                       <gating:coordinate data-type:value="216620.4565853659" />
                       <gating:coordinate data-type:value="307838.8256880734" />
                     </gating:vertex>
                     <gating:vertex>
                       <gating:coordinate data-type:value="283669.6455284553" />
                       <gating:coordinate data-type:value="197209.247706422" />
                     </gating:vertex>
                     <gating:vertex>
                       <gating:coordinate data-type:value="1083102.2829268295" />
                       <gating:coordinate data-type:value="514668.0366972477" />
                     </gating:vertex>
                     <gating:vertex>
                       <gating:coordinate data-type:value="1031525.9837398375" />
                       <gating:coordinate data-type:value="654157.504587156" />
                     </gating:vertex>
                   </gating:PolygonGate>
                 </Gate>
                 <Subpopulations>
                   <Population name="Q1: PE-A- , FITC-A+"  annotation=""  owningGroup="Hela"  expanded="1"  sortPriority="10"  count="72" >
                     <Graph smoothing="0"  backColor="#ffffff"  foreColor="#000000"  heatMapStatParameter="FL1-A"  type="Pseudocolor"  fast="1" >
                       <Axis dimension="x"  name="Comp-FL2-A"  label=""  auto="auto" />
                       <Axis dimension="y"  name="Comp-FL1-A"  label=""  auto="auto" />
                       <GraphSettings level="5%"  smoothingHighResolution="1"  contourHighResolution="1"  histogramSmoothingCount="0"  graphResolution="256"  showOutliers="0"  drawLargeDots="0"  dotsToDraw="8000"  tint="le.chartfill.tinted.40"  lineWeight="le.lineweight.normal"  lineStyle="le.linestyle.solid" />
                       <GraphEnvironment showGrid="0"  showAxes="tnlTNL"  showGates="1"  showFreqOnPlots="1"  showGateNameOnPlots="1"  showMedians="0"  showUncomped="0"  addEventParam="0"  lastYAxisName="" >
                         <TextTraits font="SansSerif"  size="11"  name="Labels"  style="plain"  color="#000000"  background="#00ffffff"  just="left" />
                         <TextTraits font="SansSerif"  size="11"  name="LayoutGates"  style="plain"  color="#000000"  background="#00ffffff"  just="left" />
                         <TextTraits font="SansSerif"  size="9"  name="Numbers"  style="plain"  color="#000000"  background="#00ffffff"  just="left" />
                         <TextTraits font="SansSerif"  size="9"  name="Legend"  style="plain"  color="#000000"  background="#00ffffff"  just="left" />
                         <WindowPosition x="580"  y="117"  width="390"  height="622"  displayed="1"  panelState="---" />
                       </GraphEnvironment>
                     </Graph>
                     <Gate gating:id="ID1772930053"  gating:parent_id="ID1232063676" >
                       <gating:RectangleGate eventsInside="1"  annoOffsetX="0"  annoOffsetY="0"  tint="#000000"  isTinted="0"  lineWeight="Normal"  userDefined="1"  percentX="0"  percentY="0" >
                         <gating:dimension gating:max="449.94823835511556" >
                           <data-type:fcs-dimension data-type:name="Comp-FL2-A" />
                         </gating:dimension>
                         <gating:dimension gating:min="9711.12807421699" >
                           <data-type:fcs-dimension data-type:name="Comp-FL1-A" />
                         </gating:dimension>
                       </gating:RectangleGate>
                     </Gate>
                   </Population>
                   <Population name="Q2: PE-A+ , FITC-A+"  annotation=""  owningGroup="Hela"  expanded="1"  sortPriority="10"  count="445" >
                     <Graph smoothing="0"  backColor="#ffffff"  foreColor="#000000"  heatMapStatParameter="FL1-A"  type="Pseudocolor"  fast="1" >
                       <Axis dimension="x"  name="Comp-FL2-A"  label=""  auto="auto" />
                       <Axis dimension="y"  name="Comp-FL1-A"  label=""  auto="auto" />
                       <GraphSettings level="5%"  smoothingHighResolution="1"  contourHighResolution="1"  histogramSmoothingCount="0"  graphResolution="256"  showOutliers="0"  drawLargeDots="0"  dotsToDraw="8000"  tint="le.chartfill.tinted.40"  lineWeight="le.lineweight.normal"  lineStyle="le.linestyle.solid" />
                       <GraphEnvironment showGrid="0"  showAxes="tnlTNL"  showGates="1"  showFreqOnPlots="1"  showGateNameOnPlots="1"  showMedians="0"  showUncomped="0"  addEventParam="0"  lastYAxisName="" >
                         <TextTraits font="SansSerif"  size="11"  name="Labels"  style="plain"  color="#000000"  background="#00ffffff"  just="left" />
                         <TextTraits font="SansSerif"  size="11"  name="LayoutGates"  style="plain"  color="#000000"  background="#00ffffff"  just="left" />
                         <TextTraits font="SansSerif"  size="9"  name="Numbers"  style="plain"  color="#000000"  background="#00ffffff"  just="left" />
                         <TextTraits font="SansSerif"  size="9"  name="Legend"  style="plain"  color="#000000"  background="#00ffffff"  just="left" />
                         <WindowPosition x="580"  y="117"  width="390"  height="622"  displayed="0"  panelState="---" />
                       </GraphEnvironment>
                     </Graph>
                     <Gate gating:id="ID1168352596"  gating:parent_id="ID1232063676" >
                       <gating:RectangleGate eventsInside="1"  annoOffsetX="0"  annoOffsetY="0"  tint="#000000"  isTinted="0"  lineWeight="Normal"  userDefined="1"  percentX="0"  percentY="0" >
                         <gating:dimension gating:min="449.94823835511556" >
                           <data-type:fcs-dimension data-type:name="Comp-FL2-A" />
                         </gating:dimension>
                         <gating:dimension gating:min="9711.12807421699" >
                           <data-type:fcs-dimension data-type:name="Comp-FL1-A" />
                         </gating:dimension>
                       </gating:RectangleGate>
                     </Gate>
                   </Population>
                   <Population name="Q3: PE-A+ , FITC-A-"  annotation=""  owningGroup="Hela"  expanded="1"  sortPriority="10"  count="451" >
                     <Graph smoothing="0"  backColor="#ffffff"  foreColor="#000000"  heatMapStatParameter="FL1-A"  type="Pseudocolor"  fast="1" >
                       <Axis dimension="x"  name="Comp-FL2-A"  label=""  auto="auto" />
                       <Axis dimension="y"  name="Comp-FL1-A"  label=""  auto="auto" />
                       <GraphSettings level="5%"  smoothingHighResolution="1"  contourHighResolution="1"  histogramSmoothingCount="0"  graphResolution="256"  showOutliers="0"  drawLargeDots="0"  dotsToDraw="8000"  tint="le.chartfill.tinted.40"  lineWeight="le.lineweight.normal"  lineStyle="le.linestyle.solid" />
                       <GraphEnvironment showGrid="0"  showAxes="tnlTNL"  showGates="1"  showFreqOnPlots="1"  showGateNameOnPlots="1"  showMedians="0"  showUncomped="0"  addEventParam="0"  lastYAxisName="" >
                         <TextTraits font="SansSerif"  size="11"  name="Labels"  style="plain"  color="#000000"  background="#00ffffff"  just="left" />
                         <TextTraits font="SansSerif"  size="11"  name="LayoutGates"  style="plain"  color="#000000"  background="#00ffffff"  just="left" />
                         <TextTraits font="SansSerif"  size="9"  name="Numbers"  style="plain"  color="#000000"  background="#00ffffff"  just="left" />
                         <TextTraits font="SansSerif"  size="9"  name="Legend"  style="plain"  color="#000000"  background="#00ffffff"  just="left" />
                         <WindowPosition x="580"  y="117"  width="390"  height="622"  displayed="0"  panelState="---" />
                       </GraphEnvironment>
                     </Graph>
                     <Gate gating:id="ID2012374421"  gating:parent_id="ID1232063676" >
                       <gating:RectangleGate eventsInside="1"  annoOffsetX="0"  annoOffsetY="0"  tint="#000000"  isTinted="0"  lineWeight="Normal"  userDefined="1"  percentX="0"  percentY="0" >
                         <gating:dimension gating:min="449.94823835511556" >
                           <data-type:fcs-dimension data-type:name="Comp-FL2-A" />
                         </gating:dimension>
                         <gating:dimension gating:max="9711.12807421699" >
                           <data-type:fcs-dimension data-type:name="Comp-FL1-A" />
                         </gating:dimension>
                       </gating:RectangleGate>
                     </Gate>
                   </Population>
                   <Population name="Q4: PE-A- , FITC-A-"  annotation=""  owningGroup="Hela"  expanded="1"  sortPriority="10"  count="7641" >
                     <Graph smoothing="0"  backColor="#ffffff"  foreColor="#000000"  heatMapStatParameter="FL1-A"  type="Pseudocolor"  fast="1" >
                       <Axis dimension="x"  name="Comp-FL2-A"  label=""  auto="auto" />
                       <Axis dimension="y"  name="Comp-FL1-A"  label=""  auto="auto" />
                       <GraphSettings level="5%"  smoothingHighResolution="1"  contourHighResolution="1"  histogramSmoothingCount="0"  graphResolution="256"  showOutliers="0"  drawLargeDots="0"  dotsToDraw="8000"  tint="le.chartfill.tinted.40"  lineWeight="le.lineweight.normal"  lineStyle="le.linestyle.solid" />
                       <GraphEnvironment showGrid="0"  showAxes="tnlTNL"  showGates="1"  showFreqOnPlots="1"  showGateNameOnPlots="1"  showMedians="0"  showUncomped="0"  addEventParam="0"  lastYAxisName="" >
                         <TextTraits font="SansSerif"  size="11"  name="Labels"  style="plain"  color="#000000"  background="#00ffffff"  just="left" />
                         <TextTraits font="SansSerif"  size="11"  name="LayoutGates"  style="plain"  color="#000000"  background="#00ffffff"  just="left" />
                         <TextTraits font="SansSerif"  size="9"  name="Numbers"  style="plain"  color="#000000"  background="#00ffffff"  just="left" />
                         <TextTraits font="SansSerif"  size="9"  name="Legend"  style="plain"  color="#000000"  background="#00ffffff"  just="left" />
                         <WindowPosition x="580"  y="117"  width="390"  height="622"  displayed="1"  panelState="---" />
                       </GraphEnvironment>
                     </Graph>
                     <Gate gating:id="ID1087327739"  gating:parent_id="ID1232063676" >
                       <gating:RectangleGate eventsInside="1"  annoOffsetX="0"  annoOffsetY="0"  tint="#000000"  isTinted="0"  lineWeight="Normal"  userDefined="1"  percentX="0"  percentY="0" >
                         <gating:dimension gating:max="449.94823835511556" >
                           <data-type:fcs-dimension data-type:name="Comp-FL2-A" />
                         </gating:dimension>
                         <gating:dimension gating:max="9711.12807421699" >
                           <data-type:fcs-dimension data-type:name="Comp-FL1-A" />
                         </gating:dimension>
                       </gating:RectangleGate>
                     </Gate>
                   </Population>
                 </Subpopulations>
               </Population>
             </Subpopulations>
           </Population>
         </Subpopulations>
       </SampleNode>
     </Sample>
     <Sample>
       <DataSet uri="file:/E:/坚果云/我的坚果云/毛龙飞20210324/e4%20e12%20凋亡/20211031/1_e4%203um1_2021_10_31_16_07_14.fcs"  sampleID="27" />
       <transforms:spilloverMatrix prefix="Comp-"  name="Compensation-5-copy"  editable="1"  color="#336600"  version="FlowJo-10.4"  status="FINALIZED"  transforms:id="ec4e28dd-7bf4-4a8b-bdc7-bf017d85e7f1"  suffix="" >
         <data-type:parameters>
           <data-type:parameter data-type:name="FL1-A" />
           <data-type:parameter data-type:name="FL2-A" />
         </data-type:parameters>
         <transforms:spillover data-type:parameter="FL1-A" >
           <transforms:coefficient data-type:parameter="FL1-A"  transforms:value="1" />
           <transforms:coefficient data-type:parameter="FL2-A"  transforms:value="0.0872829208" />
         </transforms:spillover>
         <transforms:spillover data-type:parameter="FL2-A" >
           <transforms:coefficient data-type:parameter="FL1-A"  transforms:value="0.8" />
           <transforms:coefficient data-type:parameter="FL2-A"  transforms:value="1" />
         </transforms:spillover>
       </transforms:spilloverMatrix>
       <Transformations>
         <transforms:linear transforms:minRange="0"  transforms:maxRange="1268776.9600000002"  gain="1" >
           <data-type:parameter data-type:name="FSC-A" />
         </transforms:linear>
         <transforms:linear transforms:minRange="0"  transforms:maxRange="1048576"  gain="1" >
           <data-type:parameter data-type:name="FSC-W" />
         </transforms:linear>
         <transforms:linear transforms:minRange="0"  transforms:maxRange="1048576"  gain="1" >
           <data-type:parameter data-type:name="FSC-H" />
         </transforms:linear>
         <transforms:linear transforms:minRange="0"  transforms:maxRange="1048576"  gain="1" >
           <data-type:parameter data-type:name="SSC-A" />
         </transforms:linear>
         <transforms:linear transforms:minRange="0"  transforms:maxRange="1048576"  gain="1" >
           <data-type:parameter data-type:name="SSC-W" />
         </transforms:linear>
         <transforms:linear transforms:minRange="0"  transforms:maxRange="1048576"  gain="1" >
           <data-type:parameter data-type:name="SSC-H" />
         </transforms:linear>
         <transforms:log transforms:offset="31.6227766017"  transforms:decades="5.0205999133" >
           <data-type:parameter data-type:name="FL1-A" />
         </transforms:log>
         <transforms:linear transforms:minRange="0"  transforms:maxRange="1048576"  gain="1" >
           <data-type:parameter data-type:name="FL1-W" />
         </transforms:linear>
         <transforms:log transforms:offset="1"  transforms:decades="6.0205999133" >
           <data-type:parameter data-type:name="FL1-H" />
         </transforms:log>
         <transforms:log transforms:offset="1"  transforms:decades="5.0205999133" >
           <data-type:parameter data-type:name="FL2-A" />
         </transforms:log>
         <transforms:linear transforms:minRange="0"  transforms:maxRange="1048576"  gain="1" >
           <data-type:parameter data-type:name="FL2-W" />
         </transforms:linear>
         <transforms:log transforms:offset="1"  transforms:decades="6.0205999133" >
           <data-type:parameter data-type:name="FL2-H" />
         </transforms:log>
         <transforms:log transforms:offset="1"  transforms:decades="6.0205999133" >
           <data-type:parameter data-type:name="FL3-A" />
         </transforms:log>
         <transforms:linear transforms:minRange="0"  transforms:maxRange="1048576"  gain="1" >
           <data-type:parameter data-type:name="FL3-W" />
         </transforms:linear>
         <transforms:log transforms:offset="1"  transforms:decades="6.0205999133" >
           <data-type:parameter data-type:name="FL3-H" />
         </transforms:log>
         <transforms:log transforms:offset="1"  transforms:decades="6.0205999133" >
           <data-type:parameter data-type:name="FL4-A" />
         </transforms:log>
         <transforms:linear transforms:minRange="0"  transforms:maxRange="1048576"  gain="1" >
           <data-type:parameter data-type:name="FL4-W" />
         </transforms:linear>
         <transforms:log transforms:offset="1"  transforms:decades="6.0205999133" >
           <data-type:parameter data-type:name="FL4-H" />
         </transforms:log>
         <transforms:linear transforms:minRange="0"  transforms:maxRange="13.151"  gain="0.01" >
           <data-type:parameter data-type:name="Time" />
         </transforms:linear>
         <transforms:log transforms:offset="31.6227766017"  transforms:decades="5.0205999133" >
           <data-type:parameter data-type:name="Comp-FL1-A" />
         </transforms:log>
         <transforms:log transforms:offset="1"  transforms:decades="5.0205999133" >
           <data-type:parameter data-type:name="Comp-FL2-A" />
         </transforms:log>
       </Transformations>
       <Keywords>
         <Keyword name="TubeName"  value="e4 3um1" />
         <Keyword name="TemplateName"  value="Empty" />
         <Keyword name="$UNICODE"  value="65001,TemplateName,TubeName" />
         <Keyword name="$TIMESTEP"  value="0.01" />
         <Keyword name="$P19E"  value="0,0" />
         <Keyword name="$P19B"  value="32" />
         <Keyword name="$P19R"  value="1048576" />
         <Keyword name="$P19S"  value="Time" />
         <Keyword name="$P19N"  value="Time" />
         <Keyword name="P18DISPLAY"  value="LOG" />
         <Keyword name="$P18V"  value="452" />
         <Keyword name="$P18E"  value="0,0" />
         <Keyword name="$P18B"  value="32" />
         <Keyword name="$P18R"  value="1048576" />
         <Keyword name="$P18S"  value="APC-H" />
         <Keyword name="$P18N"  value="FL4-H" />
         <Keyword name="P17DISPLAY"  value="LIN" />
         <Keyword name="$P17V"  value="452" />
         <Keyword name="$P17E"  value="0,0" />
         <Keyword name="$P17B"  value="32" />
         <Keyword name="$P17R"  value="1048576" />
         <Keyword name="$P17S"  value="APC-W" />
         <Keyword name="$P17N"  value="FL4-W" />
         <Keyword name="P16DISPLAY"  value="LOG" />
         <Keyword name="$P16V"  value="452" />
         <Keyword name="$P16E"  value="0,0" />
         <Keyword name="$P16B"  value="32" />
         <Keyword name="$P16R"  value="1048576" />
         <Keyword name="$P16S"  value="APC-A" />
         <Keyword name="$P16N"  value="FL4-A" />
         <Keyword name="P15DISPLAY"  value="LOG" />
         <Keyword name="$P15V"  value="555" />
         <Keyword name="$P15E"  value="0,0" />
         <Keyword name="$P15B"  value="32" />
         <Keyword name="$P15R"  value="1048576" />
         <Keyword name="$P15S"  value="PerCP-H" />
         <Keyword name="$P15N"  value="FL3-H" />
         <Keyword name="P14DISPLAY"  value="LIN" />
         <Keyword name="$P14V"  value="555" />
         <Keyword name="$P14E"  value="0,0" />
         <Keyword name="$P14B"  value="32" />
         <Keyword name="$P14R"  value="1048576" />
         <Keyword name="$P14S"  value="PerCP-W" />
         <Keyword name="$P14N"  value="FL3-W" />
         <Keyword name="P13DISPLAY"  value="LOG" />
         <Keyword name="$P13V"  value="555" />
         <Keyword name="$P13E"  value="0,0" />
         <Keyword name="$P13B"  value="32" />
         <Keyword name="$P13R"  value="1048576" />
         <Keyword name="$P13S"  value="PerCP-A" />
         <Keyword name="$P13N"  value="FL3-A" />
         <Keyword name="P12DISPLAY"  value="LOG" />
         <Keyword name="$P12V"  value="280" />
         <Keyword name="$P12E"  value="0,0" />
         <Keyword name="$P12B"  value="32" />
         <Keyword name="$P12R"  value="1048576" />
         <Keyword name="$P12S"  value="PE-H" />
         <Keyword name="$P12N"  value="FL2-H" />
         <Keyword name="P11DISPLAY"  value="LIN" />
         <Keyword name="$P11V"  value="280" />
         <Keyword name="$P11E"  value="0,0" />
         <Keyword name="$P11B"  value="32" />
         <Keyword name="$P11R"  value="1048576" />
         <Keyword name="$P11S"  value="PE-W" />
         <Keyword name="$P11N"  value="FL2-W" />
         <Keyword name="P10DISPLAY"  value="LOG" />
         <Keyword name="$P10V"  value="280" />
         <Keyword name="$P10E"  value="0,0" />
         <Keyword name="$P10B"  value="32" />
         <Keyword name="$P10R"  value="1048576" />
         <Keyword name="$P10S"  value="PE-A" />
         <Keyword name="$P10N"  value="FL2-A" />
         <Keyword name="P9DISPLAY"  value="LOG" />
         <Keyword name="$P9V"  value="320" />
         <Keyword name="$P9E"  value="0,0" />
         <Keyword name="$P9B"  value="32" />
         <Keyword name="$P9R"  value="1048576" />
         <Keyword name="$P9S"  value="FITC-H" />
         <Keyword name="$P9N"  value="FL1-H" />
         <Keyword name="P8DISPLAY"  value="LIN" />
         <Keyword name="$P8V"  value="320" />
         <Keyword name="$P8E"  value="0,0" />
         <Keyword name="$P8B"  value="32" />
         <Keyword name="$P8R"  value="1048576" />
         <Keyword name="$P8S"  value="FITC-W" />
         <Keyword name="$P8N"  value="FL1-W" />
         <Keyword name="P7DISPLAY"  value="LOG" />
         <Keyword name="$P7V"  value="320" />
         <Keyword name="$P7E"  value="0,0" />
         <Keyword name="$P7B"  value="32" />
         <Keyword name="$P7R"  value="1048576" />
         <Keyword name="$P7S"  value="FITC-A" />
         <Keyword name="$P7N"  value="FL1-A" />
         <Keyword name="P6DISPLAY"  value="LIN" />
         <Keyword name="$P6V"  value="250" />
         <Keyword name="$P6E"  value="0,0" />
         <Keyword name="$P6B"  value="32" />
         <Keyword name="$P6R"  value="1048576" />
         <Keyword name="$P6S"  value="SSC-H" />
         <Keyword name="$P6N"  value="SSC-H" />
         <Keyword name="P5DISPLAY"  value="LIN" />
         <Keyword name="$P5V"  value="250" />
         <Keyword name="$P5E"  value="0,0" />
         <Keyword name="$P5B"  value="32" />
         <Keyword name="$P5R"  value="1048576" />
         <Keyword name="$P5S"  value="SSC-W" />
         <Keyword name="$P5N"  value="SSC-W" />
         <Keyword name="P4DISPLAY"  value="LIN" />
         <Keyword name="$P4V"  value="250" />
         <Keyword name="$P4E"  value="0,0" />
         <Keyword name="$P4B"  value="32" />
         <Keyword name="$P4R"  value="1048576" />
         <Keyword name="$P4S"  value="SSC-A" />
         <Keyword name="$P4N"  value="SSC-A" />
         <Keyword name="P3DISPLAY"  value="LIN" />
         <Keyword name="$P3V"  value="80" />
         <Keyword name="$P3E"  value="0,0" />
         <Keyword name="$P3B"  value="32" />
         <Keyword name="$P3R"  value="1048576" />
         <Keyword name="$P3S"  value="FSC-H" />
         <Keyword name="$P3N"  value="FSC-H" />
         <Keyword name="P2DISPLAY"  value="LIN" />
         <Keyword name="$P2V"  value="80" />
         <Keyword name="$P2E"  value="0,0" />
         <Keyword name="$P2B"  value="32" />
         <Keyword name="$P2R"  value="1048576" />
         <Keyword name="$P2S"  value="FSC-W" />
         <Keyword name="$P2N"  value="FSC-W" />
         <Keyword name="P1DISPLAY"  value="LIN" />
         <Keyword name="$P1V"  value="80" />
         <Keyword name="$P1E"  value="0,0" />
         <Keyword name="$P1B"  value="32" />
         <Keyword name="$P1R"  value="1048576" />
         <Keyword name="$P1S"  value="FSC-A" />
         <Keyword name="$P1N"  value="FSC-A" />
         <Keyword name="$TOT"  value="10000" />
         <Keyword name="$PAR"  value="19" />
         <Keyword name="$BYTEORD"  value="1,2,3,4" />
         <Keyword name="$DATATYPE"  value="F" />
         <Keyword name="$MODE"  value="L" />
         <Keyword name="THRESHOLD"  value="FSC,100000" />
         <Keyword name="SPILL"  value="4,FL1-A,FL2-A,FL3-A,FL4-A,1,0,0,0,0,1,0,0,0,0,1,0,0,0,0,1" />
         <Keyword name="$CYT"  value="BriCyteE6" />
         <Keyword name="$ETIM"  value="16:11:39" />
         <Keyword name="$DATE"  value="31-Oct-2021" />
         <Keyword name="SPEED"  value="high" />
         <Keyword name="DILUTE"  value="1" />
         <Keyword name="VOLUME"  value="21.43381ul" />
         <Keyword name="$SMNO"  value="1" />
         <Keyword name="SoftWare Version"  value="01.11.00.8976" />
         <Keyword name="$NEXTDATA"  value="0               " />
         <Keyword name="$ENDSTEXT"  value="0       " />
         <Keyword name="$BEGINSTEXT"  value="0       " />
         <Keyword name="$ENDDATA"  value="762255          " />
         <Keyword name="$BEGINDATA"  value="2256    " />
         <Keyword name="$ENDANALYSIS"  value="0       " />
         <Keyword name="$BEGINANALYSIS"  value="0       " />
         <Keyword name="FJ_FCS_VERSION"  value="3" />
         <Keyword name="$P21N"  value="Comp-FL2-A" />
         <Keyword name="$P21S"  value="PE-A" />
         <Keyword name="$P21R"  value="104857" />
         <Keyword name="$P20N"  value="Comp-FL1-A" />
         <Keyword name="$P20S"  value="FITC-A" />
         <Keyword name="$P20R"  value="3315888" />
       </Keywords>
       <SampleNode name="1_e4 3um1_2021_10_31_16_07_14.fcs"  annotation=""  owningGroup=""  expanded="1"  sortPriority="10"  count="10000"  sampleID="27" >
         <Graph smoothing="0"  backColor="#ffffff"  foreColor="#000000"  heatMapStatParameter="Comp-FL1-A"  type="Pseudocolor"  fast="1" >
           <Axis dimension="x"  name="Comp-FL2-A"  label=""  auto="auto" />
           <Axis dimension="y"  name="Comp-FL1-A"  label=""  auto="auto" />
           <GraphSettings level="5%"  smoothingHighResolution="1"  contourHighResolution="1"  histogramSmoothingCount="0"  graphResolution="256"  showOutliers="0"  drawLargeDots="0"  dotsToDraw="8000"  tint="le.chartfill.tinted.40"  lineWeight="le.lineweight.normal"  lineStyle="le.linestyle.solid" />
           <GraphEnvironment showGrid="0"  showAxes="tnlTNL"  showGates="1"  showFreqOnPlots="1"  showGateNameOnPlots="1"  showMedians="0"  showUncomped="0"  addEventParam="0"  lastYAxisName="" >
             <TextTraits font="SansSerif"  size="11"  name="Labels"  style="plain"  color="#000000"  background="#00ffffff"  just="left" />
             <TextTraits font="SansSerif"  size="11"  name="LayoutGates"  style="plain"  color="#000000"  background="#00ffffff"  just="left" />
             <TextTraits font="SansSerif"  size="9"  name="Numbers"  style="plain"  color="#000000"  background="#00ffffff"  just="left" />
             <TextTraits font="SansSerif"  size="9"  name="Legend"  style="plain"  color="#000000"  background="#00ffffff"  just="left" />
             <WindowPosition x="801"  y="124"  width="390"  height="622"  displayed="0"  panelState="---" />
           </GraphEnvironment>
         </Graph>
         <Subpopulations>
           <Population name="all"  annotation=""  owningGroup="Hela"  expanded="1"  sortPriority="10"  count="8943" >
             <Graph smoothing="0"  backColor="#ffffff"  foreColor="#000000"  heatMapStatParameter="FL1-A"  type="Pseudocolor"  fast="1" >
               <Axis dimension="x"  name="FSC-A"  label=""  auto="auto" />
               <Axis dimension="y"  name="FSC-H"  label=""  auto="auto" />
               <GraphSettings level="5%"  smoothingHighResolution="1"  contourHighResolution="1"  histogramSmoothingCount="0"  graphResolution="256"  showOutliers="0"  drawLargeDots="0"  dotsToDraw="8000"  tint="le.chartfill.tinted.40"  lineWeight="le.lineweight.normal"  lineStyle="le.linestyle.solid" />
               <GraphEnvironment showGrid="0"  showAxes="tnlTNL"  showGates="1"  showFreqOnPlots="1"  showGateNameOnPlots="1"  showMedians="0"  showUncomped="0"  addEventParam="0"  lastYAxisName="" >
                 <TextTraits font="SansSerif"  size="11"  name="Labels"  style="plain"  color="#000000"  background="#00ffffff"  just="left" />
                 <TextTraits font="SansSerif"  size="11"  name="LayoutGates"  style="plain"  color="#000000"  background="#00ffffff"  just="left" />
                 <TextTraits font="SansSerif"  size="9"  name="Numbers"  style="plain"  color="#000000"  background="#00ffffff"  just="left" />
                 <TextTraits font="SansSerif"  size="9"  name="Legend"  style="plain"  color="#000000"  background="#00ffffff"  just="left" />
                 <WindowPosition x="620"  y="20"  width="390"  height="622"  displayed="1"  panelState="---" />
               </GraphEnvironment>
             </Graph>
             <Gate gating:id="ID1330390283" >
               <gating:PolygonGate eventsInside="1"  annoOffsetX="0"  annoOffsetY="0"  tint="#000000"  isTinted="0"  lineWeight="Normal"  userDefined="1"  quadId="-1"  gateResolution="256" >
                 <gating:dimension>
                   <data-type:fcs-dimension data-type:name="FSC-A" />
                 </gating:dimension>
                 <gating:dimension>
                   <data-type:fcs-dimension data-type:name="SSC-A" />
                 </gating:dimension>
                 <gating:vertex>
                   <gating:coordinate data-type:value="716910.5586991871" />
                   <gating:coordinate data-type:value="788836.9908256881" />
                 </gating:vertex>
                 <gating:vertex>
                   <gating:coordinate data-type:value="149571.2676422764" />
                   <gating:coordinate data-type:value="466568.2201834862" />
                 </gating:vertex>
                 <gating:vertex>
                   <gating:coordinate data-type:value="237250.9762601627" />
                   <gating:coordinate data-type:value="163539.376146789" />
                 </gating:vertex>
                 <gating:vertex>
                   <gating:coordinate data-type:value="618915.5902439025" />
                   <gating:coordinate data-type:value="81769.6880733945" />
                 </gating:vertex>
                 <gating:vertex>
                   <gating:coordinate data-type:value="1046998.8734959351" />
                   <gating:coordinate data-type:value="336698.7155963303" />
                 </gating:vertex>
                 <gating:vertex>
                   <gating:coordinate data-type:value="1005737.8341463417" />
                   <gating:coordinate data-type:value="610867.6697247706" />
                 </gating:vertex>
               </gating:PolygonGate>
             </Gate>
             <Subpopulations>
               <Population name="Single Cells"  annotation=""  owningGroup=""  expanded="1"  sortPriority="10"  count="8539" >
                 <Graph smoothing="0"  backColor="#ffffff"  foreColor="#000000"  heatMapStatParameter="FL1-A"  type="Pseudocolor"  fast="1" >
                   <Axis dimension="x"  name="FL2-A"  label=""  auto="auto" />
                   <Axis dimension="y"  name="FL1-A"  label=""  auto="auto" />
                   <GraphSettings level="5%"  smoothingHighResolution="1"  contourHighResolution="1"  histogramSmoothingCount="0"  graphResolution="256"  showOutliers="0"  drawLargeDots="0"  dotsToDraw="8000"  tint="le.chartfill.tinted.40"  lineWeight="le.lineweight.normal"  lineStyle="le.linestyle.solid" />
                   <GraphEnvironment showGrid="0"  showAxes="tnlTNL"  showGates="1"  showFreqOnPlots="1"  showGateNameOnPlots="1"  showMedians="0"  showUncomped="0"  addEventParam="0"  lastYAxisName="" >
                     <TextTraits font="SansSerif"  size="11"  name="Labels"  style="plain"  color="#000000"  background="#00ffffff"  just="left" />
                     <TextTraits font="SansSerif"  size="11"  name="LayoutGates"  style="plain"  color="#000000"  background="#00ffffff"  just="left" />
                     <TextTraits font="SansSerif"  size="9"  name="Numbers"  style="plain"  color="#000000"  background="#00ffffff"  just="left" />
                     <TextTraits font="SansSerif"  size="9"  name="Legend"  style="plain"  color="#000000"  background="#00ffffff"  just="left" />
                     <WindowPosition x="620"  y="20"  width="390"  height="622"  displayed="1"  panelState="---" />
                   </GraphEnvironment>
                 </Graph>
                 <Gate gating:id="ID387817651"  gating:parent_id="ID1330390283" >
                   <gating:PolygonGate eventsInside="1"  annoOffsetX="59"  annoOffsetY="39"  tint="#000000"  isTinted="0"  lineWeight="Normal"  userDefined="1"  quadId="-1"  gateResolution="256" >
                     <gating:dimension>
                       <data-type:fcs-dimension data-type:name="FSC-A" />
                     </gating:dimension>
                     <gating:dimension>
                       <data-type:fcs-dimension data-type:name="FSC-H" />
                     </gating:dimension>
                     <gating:vertex>
                       <gating:coordinate data-type:value="881954.7160975611" />
                       <gating:coordinate data-type:value="553147.8899082568" />
                     </gating:vertex>
                     <gating:vertex>
                       <gating:coordinate data-type:value="206305.1967479675" />
                       <gating:coordinate data-type:value="307838.8256880734" />
                     </gating:vertex>
                     <gating:vertex>
                       <gating:coordinate data-type:value="273354.385691057" />
                       <gating:coordinate data-type:value="197209.247706422" />
                     </gating:vertex>
                     <gating:vertex>
                       <gating:coordinate data-type:value="1072787.023089431" />
                       <gating:coordinate data-type:value="514668.0366972477" />
                     </gating:vertex>
                     <gating:vertex>
                       <gating:coordinate data-type:value="1041841.243577236" />
                       <gating:coordinate data-type:value="596437.7247706422" />
                     </gating:vertex>
                   </gating:PolygonGate>
                 </Gate>
                 <Subpopulations>
                   <Population name="Q1: PE-A- , FITC-A+"  annotation=""  owningGroup="Hela"  expanded="1"  sortPriority="10"  count="46" >
                     <Graph smoothing="0"  backColor="#ffffff"  foreColor="#000000"  heatMapStatParameter="FL1-A"  type="Pseudocolor"  fast="1" >
                       <Axis dimension="x"  name="Comp-FL2-A"  label=""  auto="auto" />
                       <Axis dimension="y"  name="Comp-FL1-A"  label=""  auto="auto" />
                       <GraphSettings level="5%"  smoothingHighResolution="1"  contourHighResolution="1"  histogramSmoothingCount="0"  graphResolution="256"  showOutliers="0"  drawLargeDots="0"  dotsToDraw="8000"  tint="le.chartfill.tinted.40"  lineWeight="le.lineweight.normal"  lineStyle="le.linestyle.solid" />
                       <GraphEnvironment showGrid="0"  showAxes="tnlTNL"  showGates="1"  showFreqOnPlots="1"  showGateNameOnPlots="1"  showMedians="0"  showUncomped="0"  addEventParam="0"  lastYAxisName="" >
                         <TextTraits font="SansSerif"  size="11"  name="Labels"  style="plain"  color="#000000"  background="#00ffffff"  just="left" />
                         <TextTraits font="SansSerif"  size="11"  name="LayoutGates"  style="plain"  color="#000000"  background="#00ffffff"  just="left" />
                         <TextTraits font="SansSerif"  size="9"  name="Numbers"  style="plain"  color="#000000"  background="#00ffffff"  just="left" />
                         <TextTraits font="SansSerif"  size="9"  name="Legend"  style="plain"  color="#000000"  background="#00ffffff"  just="left" />
                         <WindowPosition x="580"  y="117"  width="390"  height="622"  displayed="1"  panelState="---" />
                       </GraphEnvironment>
                     </Graph>
                     <Gate gating:id="ID1931976968"  gating:parent_id="ID387817651" >
                       <gating:RectangleGate eventsInside="1"  annoOffsetX="0"  annoOffsetY="0"  tint="#000000"  isTinted="0"  lineWeight="Normal"  userDefined="1"  percentX="0"  percentY="0" >
                         <gating:dimension gating:max="449.94823835511556" >
                           <data-type:fcs-dimension data-type:name="Comp-FL2-A" />
                         </gating:dimension>
                         <gating:dimension gating:min="9711.12807421699" >
                           <data-type:fcs-dimension data-type:name="Comp-FL1-A" />
                         </gating:dimension>
                       </gating:RectangleGate>
                     </Gate>
                   </Population>
                   <Population name="Q2: PE-A+ , FITC-A+"  annotation=""  owningGroup="Hela"  expanded="1"  sortPriority="10"  count="441" >
                     <Graph smoothing="0"  backColor="#ffffff"  foreColor="#000000"  heatMapStatParameter="FL1-A"  type="Pseudocolor"  fast="1" >
                       <Axis dimension="x"  name="Comp-FL2-A"  label=""  auto="auto" />
                       <Axis dimension="y"  name="Comp-FL1-A"  label=""  auto="auto" />
                       <GraphSettings level="5%"  smoothingHighResolution="1"  contourHighResolution="1"  histogramSmoothingCount="0"  graphResolution="256"  showOutliers="0"  drawLargeDots="0"  dotsToDraw="8000"  tint="le.chartfill.tinted.40"  lineWeight="le.lineweight.normal"  lineStyle="le.linestyle.solid" />
                       <GraphEnvironment showGrid="0"  showAxes="tnlTNL"  showGates="1"  showFreqOnPlots="1"  showGateNameOnPlots="1"  showMedians="0"  showUncomped="0"  addEventParam="0"  lastYAxisName="" >
                         <TextTraits font="SansSerif"  size="11"  name="Labels"  style="plain"  color="#000000"  background="#00ffffff"  just="left" />
                         <TextTraits font="SansSerif"  size="11"  name="LayoutGates"  style="plain"  color="#000000"  background="#00ffffff"  just="left" />
                         <TextTraits font="SansSerif"  size="9"  name="Numbers"  style="plain"  color="#000000"  background="#00ffffff"  just="left" />
                         <TextTraits font="SansSerif"  size="9"  name="Legend"  style="plain"  color="#000000"  background="#00ffffff"  just="left" />
                         <WindowPosition x="580"  y="117"  width="390"  height="622"  displayed="0"  panelState="---" />
                       </GraphEnvironment>
                     </Graph>
                     <Gate gating:id="ID1237162498"  gating:parent_id="ID387817651" >
                       <gating:RectangleGate eventsInside="1"  annoOffsetX="0"  annoOffsetY="0"  tint="#000000"  isTinted="0"  lineWeight="Normal"  userDefined="1"  percentX="0"  percentY="0" >
                         <gating:dimension gating:min="449.94823835511556" >
                           <data-type:fcs-dimension data-type:name="Comp-FL2-A" />
                         </gating:dimension>
                         <gating:dimension gating:min="9711.12807421699" >
                           <data-type:fcs-dimension data-type:name="Comp-FL1-A" />
                         </gating:dimension>
                       </gating:RectangleGate>
                     </Gate>
                   </Population>
                   <Population name="Q3: PE-A+ , FITC-A-"  annotation=""  owningGroup="Hela"  expanded="1"  sortPriority="10"  count="581" >
                     <Graph smoothing="0"  backColor="#ffffff"  foreColor="#000000"  heatMapStatParameter="FL1-A"  type="Pseudocolor"  fast="1" >
                       <Axis dimension="x"  name="Comp-FL2-A"  label=""  auto="auto" />
                       <Axis dimension="y"  name="Comp-FL1-A"  label=""  auto="auto" />
                       <GraphSettings level="5%"  smoothingHighResolution="1"  contourHighResolution="1"  histogramSmoothingCount="0"  graphResolution="256"  showOutliers="0"  drawLargeDots="0"  dotsToDraw="8000"  tint="le.chartfill.tinted.40"  lineWeight="le.lineweight.normal"  lineStyle="le.linestyle.solid" />
                       <GraphEnvironment showGrid="0"  showAxes="tnlTNL"  showGates="1"  showFreqOnPlots="1"  showGateNameOnPlots="1"  showMedians="0"  showUncomped="0"  addEventParam="0"  lastYAxisName="" >
                         <TextTraits font="SansSerif"  size="11"  name="Labels"  style="plain"  color="#000000"  background="#00ffffff"  just="left" />
                         <TextTraits font="SansSerif"  size="11"  name="LayoutGates"  style="plain"  color="#000000"  background="#00ffffff"  just="left" />
                         <TextTraits font="SansSerif"  size="9"  name="Numbers"  style="plain"  color="#000000"  background="#00ffffff"  just="left" />
                         <TextTraits font="SansSerif"  size="9"  name="Legend"  style="plain"  color="#000000"  background="#00ffffff"  just="left" />
                         <WindowPosition x="580"  y="117"  width="390"  height="622"  displayed="1"  panelState="---" />
                       </GraphEnvironment>
                     </Graph>
                     <Gate gating:id="ID1744276035"  gating:parent_id="ID387817651" >
                       <gating:RectangleGate eventsInside="1"  annoOffsetX="0"  annoOffsetY="0"  tint="#000000"  isTinted="0"  lineWeight="Normal"  userDefined="1"  percentX="0"  percentY="0" >
                         <gating:dimension gating:min="449.94823835511556" >
                           <data-type:fcs-dimension data-type:name="Comp-FL2-A" />
                         </gating:dimension>
                         <gating:dimension gating:max="9711.12807421699" >
                           <data-type:fcs-dimension data-type:name="Comp-FL1-A" />
                         </gating:dimension>
                       </gating:RectangleGate>
                     </Gate>
                   </Population>
                   <Population name="Q4: PE-A- , FITC-A-"  annotation=""  owningGroup="Hela"  expanded="1"  sortPriority="10"  count="7471" >
                     <Graph smoothing="0"  backColor="#ffffff"  foreColor="#000000"  heatMapStatParameter="FL1-A"  type="Pseudocolor"  fast="1" >
                       <Axis dimension="x"  name="Comp-FL2-A"  label=""  auto="auto" />
                       <Axis dimension="y"  name="Comp-FL1-A"  label=""  auto="auto" />
                       <GraphSettings level="5%"  smoothingHighResolution="1"  contourHighResolution="1"  histogramSmoothingCount="0"  graphResolution="256"  showOutliers="0"  drawLargeDots="0"  dotsToDraw="8000"  tint="le.chartfill.tinted.40"  lineWeight="le.lineweight.normal"  lineStyle="le.linestyle.solid" />
                       <GraphEnvironment showGrid="0"  showAxes="tnlTNL"  showGates="1"  showFreqOnPlots="1"  showGateNameOnPlots="1"  showMedians="0"  showUncomped="0"  addEventParam="0"  lastYAxisName="" >
                         <TextTraits font="SansSerif"  size="11"  name="Labels"  style="plain"  color="#000000"  background="#00ffffff"  just="left" />
                         <TextTraits font="SansSerif"  size="11"  name="LayoutGates"  style="plain"  color="#000000"  background="#00ffffff"  just="left" />
                         <TextTraits font="SansSerif"  size="9"  name="Numbers"  style="plain"  color="#000000"  background="#00ffffff"  just="left" />
                         <TextTraits font="SansSerif"  size="9"  name="Legend"  style="plain"  color="#000000"  background="#00ffffff"  just="left" />
                         <WindowPosition x="580"  y="117"  width="390"  height="622"  displayed="1"  panelState="---" />
                       </GraphEnvironment>
                     </Graph>
                     <Gate gating:id="ID496346678"  gating:parent_id="ID387817651" >
                       <gating:RectangleGate eventsInside="1"  annoOffsetX="0"  annoOffsetY="0"  tint="#000000"  isTinted="0"  lineWeight="Normal"  userDefined="1"  percentX="0"  percentY="0" >
                         <gating:dimension gating:max="449.94823835511556" >
                           <data-type:fcs-dimension data-type:name="Comp-FL2-A" />
                         </gating:dimension>
                         <gating:dimension gating:max="9711.12807421699" >
                           <data-type:fcs-dimension data-type:name="Comp-FL1-A" />
                         </gating:dimension>
                       </gating:RectangleGate>
                     </Gate>
                   </Population>
                 </Subpopulations>
               </Population>
             </Subpopulations>
           </Population>
         </Subpopulations>
       </SampleNode>
     </Sample>
     <Sample>
       <DataSet uri="file:/E:/坚果云/我的坚果云/毛龙飞20210324/e4%20e12%20凋亡/20211031/1_e4%203um2_2021_10_31_16_07_14.fcs"  sampleID="28" />
       <transforms:spilloverMatrix prefix="Comp-"  name="Compensation-5-copy"  editable="1"  color="#336600"  version="FlowJo-10.4"  status="FINALIZED"  transforms:id="ec4e28dd-7bf4-4a8b-bdc7-bf017d85e7f1"  suffix="" >
         <data-type:parameters>
           <data-type:parameter data-type:name="FL1-A" />
           <data-type:parameter data-type:name="FL2-A" />
         </data-type:parameters>
         <transforms:spillover data-type:parameter="FL1-A" >
           <transforms:coefficient data-type:parameter="FL1-A"  transforms:value="1" />
           <transforms:coefficient data-type:parameter="FL2-A"  transforms:value="0.0872829208" />
         </transforms:spillover>
         <transforms:spillover data-type:parameter="FL2-A" >
           <transforms:coefficient data-type:parameter="FL1-A"  transforms:value="0.8" />
           <transforms:coefficient data-type:parameter="FL2-A"  transforms:value="1" />
         </transforms:spillover>
       </transforms:spilloverMatrix>
       <Transformations>
         <transforms:linear transforms:minRange="0"  transforms:maxRange="1268776.9600000002"  gain="1" >
           <data-type:parameter data-type:name="FSC-A" />
         </transforms:linear>
         <transforms:linear transforms:minRange="0"  transforms:maxRange="1048576"  gain="1" >
           <data-type:parameter data-type:name="FSC-W" />
         </transforms:linear>
         <transforms:linear transforms:minRange="0"  transforms:maxRange="1048576"  gain="1" >
           <data-type:parameter data-type:name="FSC-H" />
         </transforms:linear>
         <transforms:linear transforms:minRange="0"  transforms:maxRange="1048576"  gain="1" >
           <data-type:parameter data-type:name="SSC-A" />
         </transforms:linear>
         <transforms:linear transforms:minRange="0"  transforms:maxRange="1048576"  gain="1" >
           <data-type:parameter data-type:name="SSC-W" />
         </transforms:linear>
         <transforms:linear transforms:minRange="0"  transforms:maxRange="1048576"  gain="1" >
           <data-type:parameter data-type:name="SSC-H" />
         </transforms:linear>
         <transforms:log transforms:offset="31.6227766017"  transforms:decades="5.0205999133" >
           <data-type:parameter data-type:name="FL1-A" />
         </transforms:log>
         <transforms:linear transforms:minRange="0"  transforms:maxRange="1048576"  gain="1" >
           <data-type:parameter data-type:name="FL1-W" />
         </transforms:linear>
         <transforms:log transforms:offset="1"  transforms:decades="6.0205999133" >
           <data-type:parameter data-type:name="FL1-H" />
         </transforms:log>
         <transforms:log transforms:offset="1"  transforms:decades="5.0205999133" >
           <data-type:parameter data-type:name="FL2-A" />
         </transforms:log>
         <transforms:linear transforms:minRange="0"  transforms:maxRange="1048576"  gain="1" >
           <data-type:parameter data-type:name="FL2-W" />
         </transforms:linear>
         <transforms:log transforms:offset="1"  transforms:decades="6.0205999133" >
           <data-type:parameter data-type:name="FL2-H" />
         </transforms:log>
         <transforms:log transforms:offset="1"  transforms:decades="6.0205999133" >
           <data-type:parameter data-type:name="FL3-A" />
         </transforms:log>
         <transforms:linear transforms:minRange="0"  transforms:maxRange="1048576"  gain="1" >
           <data-type:parameter data-type:name="FL3-W" />
         </transforms:linear>
         <transforms:log transforms:offset="1"  transforms:decades="6.0205999133" >
           <data-type:parameter data-type:name="FL3-H" />
         </transforms:log>
         <transforms:log transforms:offset="1"  transforms:decades="6.0205999133" >
           <data-type:parameter data-type:name="FL4-A" />
         </transforms:log>
         <transforms:linear transforms:minRange="0"  transforms:maxRange="1048576"  gain="1" >
           <data-type:parameter data-type:name="FL4-W" />
         </transforms:linear>
         <transforms:log transforms:offset="1"  transforms:decades="6.0205999133" >
           <data-type:parameter data-type:name="FL4-H" />
         </transforms:log>
         <transforms:linear transforms:minRange="0"  transforms:maxRange="14.083"  gain="0.01" >
           <data-type:parameter data-type:name="Time" />
         </transforms:linear>
         <transforms:log transforms:offset="31.6227766017"  transforms:decades="5.0205999133" >
           <data-type:parameter data-type:name="Comp-FL1-A" />
         </transforms:log>
         <transforms:log transforms:offset="1"  transforms:decades="5.0205999133" >
           <data-type:parameter data-type:name="Comp-FL2-A" />
         </transforms:log>
       </Transformations>
       <Keywords>
         <Keyword name="TubeName"  value="e4 3um2" />
         <Keyword name="TemplateName"  value="Empty" />
         <Keyword name="$UNICODE"  value="65001,TemplateName,TubeName" />
         <Keyword name="$TIMESTEP"  value="0.01" />
         <Keyword name="$P19E"  value="0,0" />
         <Keyword name="$P19B"  value="32" />
         <Keyword name="$P19R"  value="1048576" />
         <Keyword name="$P19S"  value="Time" />
         <Keyword name="$P19N"  value="Time" />
         <Keyword name="P18DISPLAY"  value="LOG" />
         <Keyword name="$P18V"  value="452" />
         <Keyword name="$P18E"  value="0,0" />
         <Keyword name="$P18B"  value="32" />
         <Keyword name="$P18R"  value="1048576" />
         <Keyword name="$P18S"  value="APC-H" />
         <Keyword name="$P18N"  value="FL4-H" />
         <Keyword name="P17DISPLAY"  value="LIN" />
         <Keyword name="$P17V"  value="452" />
         <Keyword name="$P17E"  value="0,0" />
         <Keyword name="$P17B"  value="32" />
         <Keyword name="$P17R"  value="1048576" />
         <Keyword name="$P17S"  value="APC-W" />
         <Keyword name="$P17N"  value="FL4-W" />
         <Keyword name="P16DISPLAY"  value="LOG" />
         <Keyword name="$P16V"  value="452" />
         <Keyword name="$P16E"  value="0,0" />
         <Keyword name="$P16B"  value="32" />
         <Keyword name="$P16R"  value="1048576" />
         <Keyword name="$P16S"  value="APC-A" />
         <Keyword name="$P16N"  value="FL4-A" />
         <Keyword name="P15DISPLAY"  value="LOG" />
         <Keyword name="$P15V"  value="555" />
         <Keyword name="$P15E"  value="0,0" />
         <Keyword name="$P15B"  value="32" />
         <Keyword name="$P15R"  value="1048576" />
         <Keyword name="$P15S"  value="PerCP-H" />
         <Keyword name="$P15N"  value="FL3-H" />
         <Keyword name="P14DISPLAY"  value="LIN" />
         <Keyword name="$P14V"  value="555" />
         <Keyword name="$P14E"  value="0,0" />
         <Keyword name="$P14B"  value="32" />
         <Keyword name="$P14R"  value="1048576" />
         <Keyword name="$P14S"  value="PerCP-W" />
         <Keyword name="$P14N"  value="FL3-W" />
         <Keyword name="P13DISPLAY"  value="LOG" />
         <Keyword name="$P13V"  value="555" />
         <Keyword name="$P13E"  value="0,0" />
         <Keyword name="$P13B"  value="32" />
         <Keyword name="$P13R"  value="1048576" />
         <Keyword name="$P13S"  value="PerCP-A" />
         <Keyword name="$P13N"  value="FL3-A" />
         <Keyword name="P12DISPLAY"  value="LOG" />
         <Keyword name="$P12V"  value="280" />
         <Keyword name="$P12E"  value="0,0" />
         <Keyword name="$P12B"  value="32" />
         <Keyword name="$P12R"  value="1048576" />
         <Keyword name="$P12S"  value="PE-H" />
         <Keyword name="$P12N"  value="FL2-H" />
         <Keyword name="P11DISPLAY"  value="LIN" />
         <Keyword name="$P11V"  value="280" />
         <Keyword name="$P11E"  value="0,0" />
         <Keyword name="$P11B"  value="32" />
         <Keyword name="$P11R"  value="1048576" />
         <Keyword name="$P11S"  value="PE-W" />
         <Keyword name="$P11N"  value="FL2-W" />
         <Keyword name="P10DISPLAY"  value="LOG" />
         <Keyword name="$P10V"  value="280" />
         <Keyword name="$P10E"  value="0,0" />
         <Keyword name="$P10B"  value="32" />
         <Keyword name="$P10R"  value="1048576" />
         <Keyword name="$P10S"  value="PE-A" />
         <Keyword name="$P10N"  value="FL2-A" />
         <Keyword name="P9DISPLAY"  value="LOG" />
         <Keyword name="$P9V"  value="320" />
         <Keyword name="$P9E"  value="0,0" />
         <Keyword name="$P9B"  value="32" />
         <Keyword name="$P9R"  value="1048576" />
         <Keyword name="$P9S"  value="FITC-H" />
         <Keyword name="$P9N"  value="FL1-H" />
         <Keyword name="P8DISPLAY"  value="LIN" />
         <Keyword name="$P8V"  value="320" />
         <Keyword name="$P8E"  value="0,0" />
         <Keyword name="$P8B"  value="32" />
         <Keyword name="$P8R"  value="1048576" />
         <Keyword name="$P8S"  value="FITC-W" />
         <Keyword name="$P8N"  value="FL1-W" />
         <Keyword name="P7DISPLAY"  value="LOG" />
         <Keyword name="$P7V"  value="320" />
         <Keyword name="$P7E"  value="0,0" />
         <Keyword name="$P7B"  value="32" />
         <Keyword name="$P7R"  value="1048576" />
         <Keyword name="$P7S"  value="FITC-A" />
         <Keyword name="$P7N"  value="FL1-A" />
         <Keyword name="P6DISPLAY"  value="LIN" />
         <Keyword name="$P6V"  value="250" />
         <Keyword name="$P6E"  value="0,0" />
         <Keyword name="$P6B"  value="32" />
         <Keyword name="$P6R"  value="1048576" />
         <Keyword name="$P6S"  value="SSC-H" />
         <Keyword name="$P6N"  value="SSC-H" />
         <Keyword name="P5DISPLAY"  value="LIN" />
         <Keyword name="$P5V"  value="250" />
         <Keyword name="$P5E"  value="0,0" />
         <Keyword name="$P5B"  value="32" />
         <Keyword name="$P5R"  value="1048576" />
         <Keyword name="$P5S"  value="SSC-W" />
         <Keyword name="$P5N"  value="SSC-W" />
         <Keyword name="P4DISPLAY"  value="LIN" />
         <Keyword name="$P4V"  value="250" />
         <Keyword name="$P4E"  value="0,0" />
         <Keyword name="$P4B"  value="32" />
         <Keyword name="$P4R"  value="1048576" />
         <Keyword name="$P4S"  value="SSC-A" />
         <Keyword name="$P4N"  value="SSC-A" />
         <Keyword name="P3DISPLAY"  value="LIN" />
         <Keyword name="$P3V"  value="80" />
         <Keyword name="$P3E"  value="0,0" />
         <Keyword name="$P3B"  value="32" />
         <Keyword name="$P3R"  value="1048576" />
         <Keyword name="$P3S"  value="FSC-H" />
         <Keyword name="$P3N"  value="FSC-H" />
         <Keyword name="P2DISPLAY"  value="LIN" />
         <Keyword name="$P2V"  value="80" />
         <Keyword name="$P2E"  value="0,0" />
         <Keyword name="$P2B"  value="32" />
         <Keyword name="$P2R"  value="1048576" />
         <Keyword name="$P2S"  value="FSC-W" />
         <Keyword name="$P2N"  value="FSC-W" />
         <Keyword name="P1DISPLAY"  value="LIN" />
         <Keyword name="$P1V"  value="80" />
         <Keyword name="$P1E"  value="0,0" />
         <Keyword name="$P1B"  value="32" />
         <Keyword name="$P1R"  value="1048576" />
         <Keyword name="$P1S"  value="FSC-A" />
         <Keyword name="$P1N"  value="FSC-A" />
         <Keyword name="$TOT"  value="10000" />
         <Keyword name="$PAR"  value="19" />
         <Keyword name="$BYTEORD"  value="1,2,3,4" />
         <Keyword name="$DATATYPE"  value="F" />
         <Keyword name="$MODE"  value="L" />
         <Keyword name="THRESHOLD"  value="FSC,100000" />
         <Keyword name="SPILL"  value="4,FL1-A,FL2-A,FL3-A,FL4-A,1,0,0,0,0,1,0,0,0,0,1,0,0,0,0,1" />
         <Keyword name="$CYT"  value="BriCyteE6" />
         <Keyword name="$ETIM"  value="16:12:17" />
         <Keyword name="$DATE"  value="31-Oct-2021" />
         <Keyword name="SPEED"  value="high" />
         <Keyword name="DILUTE"  value="1" />
         <Keyword name="VOLUME"  value="23.13977ul" />
         <Keyword name="$SMNO"  value="1" />
         <Keyword name="SoftWare Version"  value="01.11.00.8976" />
         <Keyword name="$NEXTDATA"  value="0               " />
         <Keyword name="$ENDSTEXT"  value="0       " />
         <Keyword name="$BEGINSTEXT"  value="0       " />
         <Keyword name="$ENDDATA"  value="762255          " />
         <Keyword name="$BEGINDATA"  value="2256    " />
         <Keyword name="$ENDANALYSIS"  value="0       " />
         <Keyword name="$BEGINANALYSIS"  value="0       " />
         <Keyword name="FJ_FCS_VERSION"  value="3" />
         <Keyword name="$P21N"  value="Comp-FL2-A" />
         <Keyword name="$P21S"  value="PE-A" />
         <Keyword name="$P21R"  value="104857" />
         <Keyword name="$P20N"  value="Comp-FL1-A" />
         <Keyword name="$P20S"  value="FITC-A" />
         <Keyword name="$P20R"  value="3315888" />
       </Keywords>
       <SampleNode name="1_e4 3um2_2021_10_31_16_07_14.fcs"  annotation=""  owningGroup=""  expanded="1"  sortPriority="10"  count="10000"  sampleID="28" >
         <Graph smoothing="0"  backColor="#ffffff"  foreColor="#000000"  type="Pseudocolor"  fast="1" >
           <Axis dimension="x"  name="FSC-A"  label=""  auto="auto" />
           <Axis dimension="y"  name="SSC-A"  label=""  auto="auto" />
           <GraphSettings level="5%"  smoothingHighResolution="1"  contourHighResolution="1"  histogramSmoothingCount="0"  graphResolution="256"  showOutliers="0"  drawLargeDots="0"  dotsToDraw="8000"  tint="le.chartfill.tinted.40"  lineWeight="le.lineweight.normal"  lineStyle="le.linestyle.solid" />
           <GraphEnvironment showGrid="0"  showAxes="tnlTNL"  showGates="1"  showFreqOnPlots="1"  showGateNameOnPlots="1"  showMedians="0"  showUncomped="0"  addEventParam="0"  lastYAxisName="" >
             <TextTraits font="SansSerif"  size="11"  name="Labels"  style="plain"  color="#000000"  background="#00ffffff"  just="left" />
             <TextTraits font="SansSerif"  size="11"  name="LayoutGates"  style="plain"  color="#000000"  background="#00ffffff"  just="left" />
             <TextTraits font="SansSerif"  size="9"  name="Numbers"  style="plain"  color="#000000"  background="#00ffffff"  just="left" />
             <TextTraits font="SansSerif"  size="9"  name="Legend"  style="plain"  color="#000000"  background="#00ffffff"  just="left" />
             <WindowPosition x="0"  y="0"  width="0"  height="0"  displayed="0"  panelState="" />
           </GraphEnvironment>
         </Graph>
         <Subpopulations>
           <Population name="all"  annotation=""  owningGroup="Hela"  expanded="1"  sortPriority="10"  count="8973" >
             <Graph smoothing="0"  backColor="#ffffff"  foreColor="#000000"  heatMapStatParameter="FL1-A"  type="Pseudocolor"  fast="1" >
               <Axis dimension="x"  name="FSC-A"  label=""  auto="auto" />
               <Axis dimension="y"  name="FSC-H"  label=""  auto="auto" />
               <GraphSettings level="5%"  smoothingHighResolution="1"  contourHighResolution="1"  histogramSmoothingCount="0"  graphResolution="256"  showOutliers="0"  drawLargeDots="0"  dotsToDraw="8000"  tint="le.chartfill.tinted.40"  lineWeight="le.lineweight.normal"  lineStyle="le.linestyle.solid" />
               <GraphEnvironment showGrid="0"  showAxes="tnlTNL"  showGates="1"  showFreqOnPlots="1"  showGateNameOnPlots="1"  showMedians="0"  showUncomped="0"  addEventParam="0"  lastYAxisName="" >
                 <TextTraits font="SansSerif"  size="11"  name="Labels"  style="plain"  color="#000000"  background="#00ffffff"  just="left" />
                 <TextTraits font="SansSerif"  size="11"  name="LayoutGates"  style="plain"  color="#000000"  background="#00ffffff"  just="left" />
                 <TextTraits font="SansSerif"  size="9"  name="Numbers"  style="plain"  color="#000000"  background="#00ffffff"  just="left" />
                 <TextTraits font="SansSerif"  size="9"  name="Legend"  style="plain"  color="#000000"  background="#00ffffff"  just="left" />
                 <WindowPosition x="0"  y="117"  width="390"  height="622"  displayed="0"  panelState="---" />
               </GraphEnvironment>
             </Graph>
             <Gate gating:id="ID1408527213" >
               <gating:PolygonGate eventsInside="1"  annoOffsetX="0"  annoOffsetY="0"  tint="#000000"  isTinted="0"  lineWeight="Normal"  userDefined="1"  quadId="-1"  gateResolution="256" >
                 <gating:dimension>
                   <data-type:fcs-dimension data-type:name="FSC-A" />
                 </gating:dimension>
                 <gating:dimension>
                   <data-type:fcs-dimension data-type:name="SSC-A" />
                 </gating:dimension>
                 <gating:vertex>
                   <gating:coordinate data-type:value="716910.5586991871" />
                   <gating:coordinate data-type:value="788836.9908256881" />
                 </gating:vertex>
                 <gating:vertex>
                   <gating:coordinate data-type:value="149571.2676422764" />
                   <gating:coordinate data-type:value="466568.2201834862" />
                 </gating:vertex>
                 <gating:vertex>
                   <gating:coordinate data-type:value="237250.9762601627" />
                   <gating:coordinate data-type:value="163539.376146789" />
                 </gating:vertex>
                 <gating:vertex>
                   <gating:coordinate data-type:value="618915.5902439025" />
                   <gating:coordinate data-type:value="81769.6880733945" />
                 </gating:vertex>
                 <gating:vertex>
                   <gating:coordinate data-type:value="1046998.8734959351" />
                   <gating:coordinate data-type:value="336698.7155963303" />
                 </gating:vertex>
                 <gating:vertex>
                   <gating:coordinate data-type:value="1005737.8341463417" />
                   <gating:coordinate data-type:value="610867.6697247706" />
                 </gating:vertex>
               </gating:PolygonGate>
             </Gate>
             <Subpopulations>
               <Population name="Single Cells"  annotation=""  owningGroup=""  expanded="1"  sortPriority="10"  count="8551" >
                 <Graph smoothing="0"  backColor="#ffffff"  foreColor="#000000"  heatMapStatParameter="FL1-A"  type="Pseudocolor"  fast="1" >
                   <Axis dimension="x"  name="Comp-FL2-A"  label=""  auto="auto" />
                   <Axis dimension="y"  name="Comp-FL1-A"  label=""  auto="auto" />
                   <GraphSettings level="5%"  smoothingHighResolution="1"  contourHighResolution="1"  histogramSmoothingCount="0"  graphResolution="256"  showOutliers="0"  drawLargeDots="0"  dotsToDraw="8000"  tint="le.chartfill.tinted.40"  lineWeight="le.lineweight.normal"  lineStyle="le.linestyle.solid" />
                   <GraphEnvironment showGrid="0"  showAxes="tnlTNL"  showGates="1"  showFreqOnPlots="1"  showGateNameOnPlots="1"  showMedians="0"  showUncomped="0"  addEventParam="0"  lastYAxisName="" >
                     <TextTraits font="SansSerif"  size="11"  name="Labels"  style="plain"  color="#000000"  background="#00ffffff"  just="left" />
                     <TextTraits font="SansSerif"  size="11"  name="LayoutGates"  style="plain"  color="#000000"  background="#00ffffff"  just="left" />
                     <TextTraits font="SansSerif"  size="9"  name="Numbers"  style="plain"  color="#000000"  background="#00ffffff"  just="left" />
                     <TextTraits font="SansSerif"  size="9"  name="Legend"  style="plain"  color="#000000"  background="#00ffffff"  just="left" />
                     <WindowPosition x="190"  y="117"  width="390"  height="622"  displayed="0"  panelState="---" />
                   </GraphEnvironment>
                 </Graph>
                 <Gate gating:id="ID1983678107"  gating:parent_id="ID1408527213" >
                   <gating:PolygonGate eventsInside="1"  annoOffsetX="66"  annoOffsetY="47"  tint="#000000"  isTinted="0"  lineWeight="Normal"  userDefined="1"  quadId="-1"  gateResolution="256" >
                     <gating:dimension>
                       <data-type:fcs-dimension data-type:name="FSC-A" />
                     </gating:dimension>
                     <gating:dimension>
                       <data-type:fcs-dimension data-type:name="FSC-H" />
                     </gating:dimension>
                     <gating:vertex>
                       <gating:coordinate data-type:value="840693.6767479676" />
                       <gating:coordinate data-type:value="538717.9449541285" />
                     </gating:vertex>
                     <gating:vertex>
                       <gating:coordinate data-type:value="165044.157398374" />
                       <gating:coordinate data-type:value="293408.8807339449" />
                     </gating:vertex>
                     <gating:vertex>
                       <gating:coordinate data-type:value="232093.3463414634" />
                       <gating:coordinate data-type:value="182779.3027522936" />
                     </gating:vertex>
                     <gating:vertex>
                       <gating:coordinate data-type:value="1031525.9837398375" />
                       <gating:coordinate data-type:value="500238.0917431193" />
                     </gating:vertex>
                     <gating:vertex>
                       <gating:coordinate data-type:value="1000580.2042276424" />
                       <gating:coordinate data-type:value="582007.7798165138" />
                     </gating:vertex>
                   </gating:PolygonGate>
                 </Gate>
                 <Subpopulations>
                   <Population name="Q1: PE-A- , FITC-A+"  annotation=""  owningGroup="Hela"  expanded="1"  sortPriority="10"  count="30" >
                     <Graph smoothing="0"  backColor="#ffffff"  foreColor="#000000"  heatMapStatParameter="FL1-A"  type="Pseudocolor"  fast="1" >
                       <Axis dimension="x"  name="Comp-FL2-A"  label=""  auto="auto" />
                       <Axis dimension="y"  name="Comp-FL1-A"  label=""  auto="auto" />
                       <GraphSettings level="5%"  smoothingHighResolution="1"  contourHighResolution="1"  histogramSmoothingCount="0"  graphResolution="256"  showOutliers="0"  drawLargeDots="0"  dotsToDraw="8000"  tint="le.chartfill.tinted.40"  lineWeight="le.lineweight.normal"  lineStyle="le.linestyle.solid" />
                       <GraphEnvironment showGrid="0"  showAxes="tnlTNL"  showGates="1"  showFreqOnPlots="1"  showGateNameOnPlots="1"  showMedians="0"  showUncomped="0"  addEventParam="0"  lastYAxisName="" >
                         <TextTraits font="SansSerif"  size="11"  name="Labels"  style="plain"  color="#000000"  background="#00ffffff"  just="left" />
                         <TextTraits font="SansSerif"  size="11"  name="LayoutGates"  style="plain"  color="#000000"  background="#00ffffff"  just="left" />
                         <TextTraits font="SansSerif"  size="9"  name="Numbers"  style="plain"  color="#000000"  background="#00ffffff"  just="left" />
                         <TextTraits font="SansSerif"  size="9"  name="Legend"  style="plain"  color="#000000"  background="#00ffffff"  just="left" />
                         <WindowPosition x="580"  y="117"  width="390"  height="622"  displayed="1"  panelState="---" />
                       </GraphEnvironment>
                     </Graph>
                     <Gate gating:id="ID759345037"  gating:parent_id="ID1983678107" >
                       <gating:RectangleGate eventsInside="1"  annoOffsetX="0"  annoOffsetY="0"  tint="#000000"  isTinted="0"  lineWeight="Normal"  userDefined="1"  percentX="0"  percentY="0" >
                         <gating:dimension gating:max="449.94823835511556" >
                           <data-type:fcs-dimension data-type:name="Comp-FL2-A" />
                         </gating:dimension>
                         <gating:dimension gating:min="9711.12807421699" >
                           <data-type:fcs-dimension data-type:name="Comp-FL1-A" />
                         </gating:dimension>
                       </gating:RectangleGate>
                     </Gate>
                   </Population>
                   <Population name="Q2: PE-A+ , FITC-A+"  annotation=""  owningGroup="Hela"  expanded="1"  sortPriority="10"  count="599" >
                     <Graph smoothing="0"  backColor="#ffffff"  foreColor="#000000"  heatMapStatParameter="FL1-A"  type="Pseudocolor"  fast="1" >
                       <Axis dimension="x"  name="Comp-FL2-A"  label=""  auto="auto" />
                       <Axis dimension="y"  name="Comp-FL1-A"  label=""  auto="auto" />
                       <GraphSettings level="5%"  smoothingHighResolution="1"  contourHighResolution="1"  histogramSmoothingCount="0"  graphResolution="256"  showOutliers="0"  drawLargeDots="0"  dotsToDraw="8000"  tint="le.chartfill.tinted.40"  lineWeight="le.lineweight.normal"  lineStyle="le.linestyle.solid" />
                       <GraphEnvironment showGrid="0"  showAxes="tnlTNL"  showGates="1"  showFreqOnPlots="1"  showGateNameOnPlots="1"  showMedians="0"  showUncomped="0"  addEventParam="0"  lastYAxisName="" >
                         <TextTraits font="SansSerif"  size="11"  name="Labels"  style="plain"  color="#000000"  background="#00ffffff"  just="left" />
                         <TextTraits font="SansSerif"  size="11"  name="LayoutGates"  style="plain"  color="#000000"  background="#00ffffff"  just="left" />
                         <TextTraits font="SansSerif"  size="9"  name="Numbers"  style="plain"  color="#000000"  background="#00ffffff"  just="left" />
                         <TextTraits font="SansSerif"  size="9"  name="Legend"  style="plain"  color="#000000"  background="#00ffffff"  just="left" />
                         <WindowPosition x="580"  y="117"  width="390"  height="622"  displayed="0"  panelState="---" />
                       </GraphEnvironment>
                     </Graph>
                     <Gate gating:id="ID492181509"  gating:parent_id="ID1983678107" >
                       <gating:RectangleGate eventsInside="1"  annoOffsetX="0"  annoOffsetY="0"  tint="#000000"  isTinted="0"  lineWeight="Normal"  userDefined="1"  percentX="0"  percentY="0" >
                         <gating:dimension gating:min="449.94823835511556" >
                           <data-type:fcs-dimension data-type:name="Comp-FL2-A" />
                         </gating:dimension>
                         <gating:dimension gating:min="9711.12807421699" >
                           <data-type:fcs-dimension data-type:name="Comp-FL1-A" />
                         </gating:dimension>
                       </gating:RectangleGate>
                     </Gate>
                   </Population>
                   <Population name="Q3: PE-A+ , FITC-A-"  annotation=""  owningGroup="Hela"  expanded="1"  sortPriority="10"  count="620" >
                     <Graph smoothing="0"  backColor="#ffffff"  foreColor="#000000"  heatMapStatParameter="FL1-A"  type="Pseudocolor"  fast="1" >
                       <Axis dimension="x"  name="Comp-FL2-A"  label=""  auto="auto" />
                       <Axis dimension="y"  name="Comp-FL1-A"  label=""  auto="auto" />
                       <GraphSettings level="5%"  smoothingHighResolution="1"  contourHighResolution="1"  histogramSmoothingCount="0"  graphResolution="256"  showOutliers="0"  drawLargeDots="0"  dotsToDraw="8000"  tint="le.chartfill.tinted.40"  lineWeight="le.lineweight.normal"  lineStyle="le.linestyle.solid" />
                       <GraphEnvironment showGrid="0"  showAxes="tnlTNL"  showGates="1"  showFreqOnPlots="1"  showGateNameOnPlots="1"  showMedians="0"  showUncomped="0"  addEventParam="0"  lastYAxisName="" >
                         <TextTraits font="SansSerif"  size="11"  name="Labels"  style="plain"  color="#000000"  background="#00ffffff"  just="left" />
                         <TextTraits font="SansSerif"  size="11"  name="LayoutGates"  style="plain"  color="#000000"  background="#00ffffff"  just="left" />
                         <TextTraits font="SansSerif"  size="9"  name="Numbers"  style="plain"  color="#000000"  background="#00ffffff"  just="left" />
                         <TextTraits font="SansSerif"  size="9"  name="Legend"  style="plain"  color="#000000"  background="#00ffffff"  just="left" />
                         <WindowPosition x="580"  y="117"  width="390"  height="622"  displayed="1"  panelState="---" />
                       </GraphEnvironment>
                     </Graph>
                     <Gate gating:id="ID1829349313"  gating:parent_id="ID1983678107" >
                       <gating:RectangleGate eventsInside="1"  annoOffsetX="0"  annoOffsetY="0"  tint="#000000"  isTinted="0"  lineWeight="Normal"  userDefined="1"  percentX="0"  percentY="0" >
                         <gating:dimension gating:min="449.94823835511556" >
                           <data-type:fcs-dimension data-type:name="Comp-FL2-A" />
                         </gating:dimension>
                         <gating:dimension gating:max="9711.12807421699" >
                           <data-type:fcs-dimension data-type:name="Comp-FL1-A" />
                         </gating:dimension>
                       </gating:RectangleGate>
                     </Gate>
                   </Population>
                   <Population name="Q4: PE-A- , FITC-A-"  annotation=""  owningGroup="Hela"  expanded="1"  sortPriority="10"  count="7302" >
                     <Graph smoothing="0"  backColor="#ffffff"  foreColor="#000000"  heatMapStatParameter="FL1-A"  type="Pseudocolor"  fast="1" >
                       <Axis dimension="x"  name="Comp-FL2-A"  label=""  auto="auto" />
                       <Axis dimension="y"  name="Comp-FL1-A"  label=""  auto="auto" />
                       <GraphSettings level="5%"  smoothingHighResolution="1"  contourHighResolution="1"  histogramSmoothingCount="0"  graphResolution="256"  showOutliers="0"  drawLargeDots="0"  dotsToDraw="8000"  tint="le.chartfill.tinted.40"  lineWeight="le.lineweight.normal"  lineStyle="le.linestyle.solid" />
                       <GraphEnvironment showGrid="0"  showAxes="tnlTNL"  showGates="1"  showFreqOnPlots="1"  showGateNameOnPlots="1"  showMedians="0"  showUncomped="0"  addEventParam="0"  lastYAxisName="" >
                         <TextTraits font="SansSerif"  size="11"  name="Labels"  style="plain"  color="#000000"  background="#00ffffff"  just="left" />
                         <TextTraits font="SansSerif"  size="11"  name="LayoutGates"  style="plain"  color="#000000"  background="#00ffffff"  just="left" />
                         <TextTraits font="SansSerif"  size="9"  name="Numbers"  style="plain"  color="#000000"  background="#00ffffff"  just="left" />
                         <TextTraits font="SansSerif"  size="9"  name="Legend"  style="plain"  color="#000000"  background="#00ffffff"  just="left" />
                         <WindowPosition x="580"  y="117"  width="390"  height="622"  displayed="1"  panelState="---" />
                       </GraphEnvironment>
                     </Graph>
                     <Gate gating:id="ID2132016293"  gating:parent_id="ID1983678107" >
                       <gating:RectangleGate eventsInside="1"  annoOffsetX="0"  annoOffsetY="0"  tint="#000000"  isTinted="0"  lineWeight="Normal"  userDefined="1"  percentX="0"  percentY="0" >
                         <gating:dimension gating:max="449.94823835511556" >
                           <data-type:fcs-dimension data-type:name="Comp-FL2-A" />
                         </gating:dimension>
                         <gating:dimension gating:max="9711.12807421699" >
                           <data-type:fcs-dimension data-type:name="Comp-FL1-A" />
                         </gating:dimension>
                       </gating:RectangleGate>
                     </Gate>
                   </Population>
                 </Subpopulations>
               </Population>
             </Subpopulations>
           </Population>
         </Subpopulations>
       </SampleNode>
     </Sample>
     <Sample>
       <DataSet uri="file:/E:/坚果云/我的坚果云/毛龙飞20210324/e4%20e12%20凋亡/20211031/1_e4%206um_2021_10_31_16_07_14.fcs"  sampleID="29" />
       <transforms:spilloverMatrix prefix="Comp-"  name="Compensation-5-copy"  editable="1"  color="#336600"  version="FlowJo-10.4"  status="FINALIZED"  transforms:id="ec4e28dd-7bf4-4a8b-bdc7-bf017d85e7f1"  suffix="" >
         <data-type:parameters>
           <data-type:parameter data-type:name="FL1-A" />
           <data-type:parameter data-type:name="FL2-A" />
         </data-type:parameters>
         <transforms:spillover data-type:parameter="FL1-A" >
           <transforms:coefficient data-type:parameter="FL1-A"  transforms:value="1" />
           <transforms:coefficient data-type:parameter="FL2-A"  transforms:value="0.0872829208" />
         </transforms:spillover>
         <transforms:spillover data-type:parameter="FL2-A" >
           <transforms:coefficient data-type:parameter="FL1-A"  transforms:value="0.8" />
           <transforms:coefficient data-type:parameter="FL2-A"  transforms:value="1" />
         </transforms:spillover>
       </transforms:spilloverMatrix>
       <Transformations>
         <transforms:linear transforms:minRange="0"  transforms:maxRange="1268776.9600000002"  gain="1" >
           <data-type:parameter data-type:name="FSC-A" />
         </transforms:linear>
         <transforms:linear transforms:minRange="0"  transforms:maxRange="1048576"  gain="1" >
           <data-type:parameter data-type:name="FSC-W" />
         </transforms:linear>
         <transforms:linear transforms:minRange="0"  transforms:maxRange="1048576"  gain="1" >
           <data-type:parameter data-type:name="FSC-H" />
         </transforms:linear>
         <transforms:linear transforms:minRange="0"  transforms:maxRange="1048576"  gain="1" >
           <data-type:parameter data-type:name="SSC-A" />
         </transforms:linear>
         <transforms:linear transforms:minRange="0"  transforms:maxRange="1048576"  gain="1" >
           <data-type:parameter data-type:name="SSC-W" />
         </transforms:linear>
         <transforms:linear transforms:minRange="0"  transforms:maxRange="1048576"  gain="1" >
           <data-type:parameter data-type:name="SSC-H" />
         </transforms:linear>
         <transforms:log transforms:offset="31.6227766017"  transforms:decades="5.0205999133" >
           <data-type:parameter data-type:name="FL1-A" />
         </transforms:log>
         <transforms:linear transforms:minRange="0"  transforms:maxRange="1048576"  gain="1" >
           <data-type:parameter data-type:name="FL1-W" />
         </transforms:linear>
         <transforms:log transforms:offset="1"  transforms:decades="6.0205999133" >
           <data-type:parameter data-type:name="FL1-H" />
         </transforms:log>
         <transforms:log transforms:offset="1"  transforms:decades="5.0205999133" >
           <data-type:parameter data-type:name="FL2-A" />
         </transforms:log>
         <transforms:linear transforms:minRange="0"  transforms:maxRange="1048576"  gain="1" >
           <data-type:parameter data-type:name="FL2-W" />
         </transforms:linear>
         <transforms:log transforms:offset="1"  transforms:decades="6.0205999133" >
           <data-type:parameter data-type:name="FL2-H" />
         </transforms:log>
         <transforms:log transforms:offset="1"  transforms:decades="6.0205999133" >
           <data-type:parameter data-type:name="FL3-A" />
         </transforms:log>
         <transforms:linear transforms:minRange="0"  transforms:maxRange="1048576"  gain="1" >
           <data-type:parameter data-type:name="FL3-W" />
         </transforms:linear>
         <transforms:log transforms:offset="1"  transforms:decades="6.0205999133" >
           <data-type:parameter data-type:name="FL3-H" />
         </transforms:log>
         <transforms:log transforms:offset="1"  transforms:decades="6.0205999133" >
           <data-type:parameter data-type:name="FL4-A" />
         </transforms:log>
         <transforms:linear transforms:minRange="0"  transforms:maxRange="1048576"  gain="1" >
           <data-type:parameter data-type:name="FL4-W" />
         </transforms:linear>
         <transforms:log transforms:offset="1"  transforms:decades="6.0205999133" >
           <data-type:parameter data-type:name="FL4-H" />
         </transforms:log>
         <transforms:linear transforms:minRange="0"  transforms:maxRange="21.427"  gain="0.01" >
           <data-type:parameter data-type:name="Time" />
         </transforms:linear>
         <transforms:log transforms:offset="31.6227766017"  transforms:decades="5.0205999133" >
           <data-type:parameter data-type:name="Comp-FL1-A" />
         </transforms:log>
         <transforms:log transforms:offset="1"  transforms:decades="5.0205999133" >
           <data-type:parameter data-type:name="Comp-FL2-A" />
         </transforms:log>
       </Transformations>
       <Keywords>
         <Keyword name="TubeName"  value="e4 6um" />
         <Keyword name="TemplateName"  value="Empty" />
         <Keyword name="$UNICODE"  value="65001,TemplateName,TubeName" />
         <Keyword name="$TIMESTEP"  value="0.01" />
         <Keyword name="$P19E"  value="0,0" />
         <Keyword name="$P19B"  value="32" />
         <Keyword name="$P19R"  value="1048576" />
         <Keyword name="$P19S"  value="Time" />
         <Keyword name="$P19N"  value="Time" />
         <Keyword name="P18DISPLAY"  value="LOG" />
         <Keyword name="$P18V"  value="452" />
         <Keyword name="$P18E"  value="0,0" />
         <Keyword name="$P18B"  value="32" />
         <Keyword name="$P18R"  value="1048576" />
         <Keyword name="$P18S"  value="APC-H" />
         <Keyword name="$P18N"  value="FL4-H" />
         <Keyword name="P17DISPLAY"  value="LIN" />
         <Keyword name="$P17V"  value="452" />
         <Keyword name="$P17E"  value="0,0" />
         <Keyword name="$P17B"  value="32" />
         <Keyword name="$P17R"  value="1048576" />
         <Keyword name="$P17S"  value="APC-W" />
         <Keyword name="$P17N"  value="FL4-W" />
         <Keyword name="P16DISPLAY"  value="LOG" />
         <Keyword name="$P16V"  value="452" />
         <Keyword name="$P16E"  value="0,0" />
         <Keyword name="$P16B"  value="32" />
         <Keyword name="$P16R"  value="1048576" />
         <Keyword name="$P16S"  value="APC-A" />
         <Keyword name="$P16N"  value="FL4-A" />
         <Keyword name="P15DISPLAY"  value="LOG" />
         <Keyword name="$P15V"  value="555" />
         <Keyword name="$P15E"  value="0,0" />
         <Keyword name="$P15B"  value="32" />
         <Keyword name="$P15R"  value="1048576" />
         <Keyword name="$P15S"  value="PerCP-H" />
         <Keyword name="$P15N"  value="FL3-H" />
         <Keyword name="P14DISPLAY"  value="LIN" />
         <Keyword name="$P14V"  value="555" />
         <Keyword name="$P14E"  value="0,0" />
         <Keyword name="$P14B"  value="32" />
         <Keyword name="$P14R"  value="1048576" />
         <Keyword name="$P14S"  value="PerCP-W" />
         <Keyword name="$P14N"  value="FL3-W" />
         <Keyword name="P13DISPLAY"  value="LOG" />
         <Keyword name="$P13V"  value="555" />
         <Keyword name="$P13E"  value="0,0" />
         <Keyword name="$P13B"  value="32" />
         <Keyword name="$P13R"  value="1048576" />
         <Keyword name="$P13S"  value="PerCP-A" />
         <Keyword name="$P13N"  value="FL3-A" />
         <Keyword name="P12DISPLAY"  value="LOG" />
         <Keyword name="$P12V"  value="280" />
         <Keyword name="$P12E"  value="0,0" />
         <Keyword name="$P12B"  value="32" />
         <Keyword name="$P12R"  value="1048576" />
         <Keyword name="$P12S"  value="PE-H" />
         <Keyword name="$P12N"  value="FL2-H" />
         <Keyword name="P11DISPLAY"  value="LIN" />
         <Keyword name="$P11V"  value="280" />
         <Keyword name="$P11E"  value="0,0" />
         <Keyword name="$P11B"  value="32" />
         <Keyword name="$P11R"  value="1048576" />
         <Keyword name="$P11S"  value="PE-W" />
         <Keyword name="$P11N"  value="FL2-W" />
         <Keyword name="P10DISPLAY"  value="LOG" />
         <Keyword name="$P10V"  value="280" />
         <Keyword name="$P10E"  value="0,0" />
         <Keyword name="$P10B"  value="32" />
         <Keyword name="$P10R"  value="1048576" />
         <Keyword name="$P10S"  value="PE-A" />
         <Keyword name="$P10N"  value="FL2-A" />
         <Keyword name="P9DISPLAY"  value="LOG" />
         <Keyword name="$P9V"  value="320" />
         <Keyword name="$P9E"  value="0,0" />
         <Keyword name="$P9B"  value="32" />
         <Keyword name="$P9R"  value="1048576" />
         <Keyword name="$P9S"  value="FITC-H" />
         <Keyword name="$P9N"  value="FL1-H" />
         <Keyword name="P8DISPLAY"  value="LIN" />
         <Keyword name="$P8V"  value="320" />
         <Keyword name="$P8E"  value="0,0" />
         <Keyword name="$P8B"  value="32" />
         <Keyword name="$P8R"  value="1048576" />
         <Keyword name="$P8S"  value="FITC-W" />
         <Keyword name="$P8N"  value="FL1-W" />
         <Keyword name="P7DISPLAY"  value="LOG" />
         <Keyword name="$P7V"  value="320" />
         <Keyword name="$P7E"  value="0,0" />
         <Keyword name="$P7B"  value="32" />
         <Keyword name="$P7R"  value="1048576" />
         <Keyword name="$P7S"  value="FITC-A" />
         <Keyword name="$P7N"  value="FL1-A" />
         <Keyword name="P6DISPLAY"  value="LIN" />
         <Keyword name="$P6V"  value="250" />
         <Keyword name="$P6E"  value="0,0" />
         <Keyword name="$P6B"  value="32" />
         <Keyword name="$P6R"  value="1048576" />
         <Keyword name="$P6S"  value="SSC-H" />
         <Keyword name="$P6N"  value="SSC-H" />
         <Keyword name="P5DISPLAY"  value="LIN" />
         <Keyword name="$P5V"  value="250" />
         <Keyword name="$P5E"  value="0,0" />
         <Keyword name="$P5B"  value="32" />
         <Keyword name="$P5R"  value="1048576" />
         <Keyword name="$P5S"  value="SSC-W" />
         <Keyword name="$P5N"  value="SSC-W" />
         <Keyword name="P4DISPLAY"  value="LIN" />
         <Keyword name="$P4V"  value="250" />
         <Keyword name="$P4E"  value="0,0" />
         <Keyword name="$P4B"  value="32" />
         <Keyword name="$P4R"  value="1048576" />
         <Keyword name="$P4S"  value="SSC-A" />
         <Keyword name="$P4N"  value="SSC-A" />
         <Keyword name="P3DISPLAY"  value="LIN" />
         <Keyword name="$P3V"  value="80" />
         <Keyword name="$P3E"  value="0,0" />
         <Keyword name="$P3B"  value="32" />
         <Keyword name="$P3R"  value="1048576" />
         <Keyword name="$P3S"  value="FSC-H" />
         <Keyword name="$P3N"  value="FSC-H" />
         <Keyword name="P2DISPLAY"  value="LIN" />
         <Keyword name="$P2V"  value="80" />
         <Keyword name="$P2E"  value="0,0" />
         <Keyword name="$P2B"  value="32" />
         <Keyword name="$P2R"  value="1048576" />
         <Keyword name="$P2S"  value="FSC-W" />
         <Keyword name="$P2N"  value="FSC-W" />
         <Keyword name="P1DISPLAY"  value="LIN" />
         <Keyword name="$P1V"  value="80" />
         <Keyword name="$P1E"  value="0,0" />
         <Keyword name="$P1B"  value="32" />
         <Keyword name="$P1R"  value="1048576" />
         <Keyword name="$P1S"  value="FSC-A" />
         <Keyword name="$P1N"  value="FSC-A" />
         <Keyword name="$TOT"  value="10000" />
         <Keyword name="$PAR"  value="19" />
         <Keyword name="$BYTEORD"  value="1,2,3,4" />
         <Keyword name="$DATATYPE"  value="F" />
         <Keyword name="$MODE"  value="L" />
         <Keyword name="THRESHOLD"  value="FSC,100000" />
         <Keyword name="SPILL"  value="4,FL1-A,FL2-A,FL3-A,FL4-A,1,0,0,0,0,1,0,0,0,0,1,0,0,0,0,1" />
         <Keyword name="$CYT"  value="BriCyteE6" />
         <Keyword name="$ETIM"  value="16:13:04" />
         <Keyword name="$DATE"  value="31-Oct-2021" />
         <Keyword name="SPEED"  value="high" />
         <Keyword name="DILUTE"  value="1" />
         <Keyword name="VOLUME"  value="35.26736ul" />
         <Keyword name="$SMNO"  value="1" />
         <Keyword name="SoftWare Version"  value="01.11.00.8976" />
         <Keyword name="$NEXTDATA"  value="0               " />
         <Keyword name="$ENDSTEXT"  value="0       " />
         <Keyword name="$BEGINSTEXT"  value="0       " />
         <Keyword name="$ENDDATA"  value="762239          " />
         <Keyword name="$BEGINDATA"  value="2240    " />
         <Keyword name="$ENDANALYSIS"  value="0       " />
         <Keyword name="$BEGINANALYSIS"  value="0       " />
         <Keyword name="FJ_FCS_VERSION"  value="3" />
         <Keyword name="$P21N"  value="Comp-FL2-A" />
         <Keyword name="$P21S"  value="PE-A" />
         <Keyword name="$P21R"  value="104857" />
         <Keyword name="$P20N"  value="Comp-FL1-A" />
         <Keyword name="$P20S"  value="FITC-A" />
         <Keyword name="$P20R"  value="3315888" />
       </Keywords>
       <SampleNode name="1_e4 6um_2021_10_31_16_07_14.fcs"  annotation=""  owningGroup=""  expanded="1"  sortPriority="10"  count="10000"  sampleID="29" >
         <Graph smoothing="0"  backColor="#ffffff"  foreColor="#000000"  type="Pseudocolor"  fast="1" >
           <Axis dimension="x"  name="FSC-A"  label=""  auto="auto" />
           <Axis dimension="y"  name="SSC-A"  label=""  auto="auto" />
           <GraphSettings level="5%"  smoothingHighResolution="1"  contourHighResolution="1"  histogramSmoothingCount="0"  graphResolution="256"  showOutliers="0"  drawLargeDots="0"  dotsToDraw="8000"  tint="le.chartfill.tinted.40"  lineWeight="le.lineweight.normal"  lineStyle="le.linestyle.solid" />
           <GraphEnvironment showGrid="0"  showAxes="tnlTNL"  showGates="1"  showFreqOnPlots="1"  showGateNameOnPlots="1"  showMedians="0"  showUncomped="0"  addEventParam="0"  lastYAxisName="" >
             <TextTraits font="SansSerif"  size="11"  name="Labels"  style="plain"  color="#000000"  background="#00ffffff"  just="left" />
             <TextTraits font="SansSerif"  size="11"  name="LayoutGates"  style="plain"  color="#000000"  background="#00ffffff"  just="left" />
             <TextTraits font="SansSerif"  size="9"  name="Numbers"  style="plain"  color="#000000"  background="#00ffffff"  just="left" />
             <TextTraits font="SansSerif"  size="9"  name="Legend"  style="plain"  color="#000000"  background="#00ffffff"  just="left" />
             <WindowPosition x="0"  y="0"  width="0"  height="0"  displayed="0"  panelState="" />
           </GraphEnvironment>
         </Graph>
         <Subpopulations>
           <Population name="all"  annotation=""  owningGroup=""  expanded="1"  sortPriority="10"  count="7276" >
             <Graph smoothing="0"  backColor="#ffffff"  foreColor="#000000"  heatMapStatParameter="FL1-A"  type="Pseudocolor"  fast="1" >
               <Axis dimension="x"  name="FSC-A"  label=""  auto="auto" />
               <Axis dimension="y"  name="FSC-H"  label=""  auto="auto" />
               <GraphSettings level="5%"  smoothingHighResolution="1"  contourHighResolution="1"  histogramSmoothingCount="0"  graphResolution="256"  showOutliers="0"  drawLargeDots="0"  dotsToDraw="8000"  tint="le.chartfill.tinted.40"  lineWeight="le.lineweight.normal"  lineStyle="le.linestyle.solid" />
               <GraphEnvironment showGrid="0"  showAxes="tnlTNL"  showGates="1"  showFreqOnPlots="1"  showGateNameOnPlots="1"  showMedians="0"  showUncomped="0"  addEventParam="0"  lastYAxisName="" >
                 <TextTraits font="SansSerif"  size="11"  name="Labels"  style="plain"  color="#000000"  background="#00ffffff"  just="left" />
                 <TextTraits font="SansSerif"  size="11"  name="LayoutGates"  style="plain"  color="#000000"  background="#00ffffff"  just="left" />
                 <TextTraits font="SansSerif"  size="9"  name="Numbers"  style="plain"  color="#000000"  background="#00ffffff"  just="left" />
                 <TextTraits font="SansSerif"  size="9"  name="Legend"  style="plain"  color="#000000"  background="#00ffffff"  just="left" />
                 <WindowPosition x="620"  y="20"  width="390"  height="622"  displayed="1"  panelState="---" />
               </GraphEnvironment>
             </Graph>
             <Gate gating:id="ID1192561165" >
               <gating:PolygonGate eventsInside="1"  annoOffsetX="0"  annoOffsetY="0"  tint="#000000"  isTinted="0"  lineWeight="Normal"  userDefined="1"  quadId="-1"  gateResolution="256" >
                 <gating:dimension>
                   <data-type:fcs-dimension data-type:name="FSC-A" />
                 </gating:dimension>
                 <gating:dimension>
                   <data-type:fcs-dimension data-type:name="SSC-A" />
                 </gating:dimension>
                 <gating:vertex>
                   <gating:coordinate data-type:value="655018.9996747968" />
                   <gating:coordinate data-type:value="889846.6055045872" />
                 </gating:vertex>
                 <gating:vertex>
                   <gating:coordinate data-type:value="87679.7086178862" />
                   <gating:coordinate data-type:value="567577.8348623853" />
                 </gating:vertex>
                 <gating:vertex>
                   <gating:coordinate data-type:value="175359.4172357724" />
                   <gating:coordinate data-type:value="264548.9908256881" />
                 </gating:vertex>
                 <gating:vertex>
                   <gating:coordinate data-type:value="557024.0312195122" />
                   <gating:coordinate data-type:value="182779.3027522936" />
                 </gating:vertex>
                 <gating:vertex>
                   <gating:coordinate data-type:value="985107.3144715449" />
                   <gating:coordinate data-type:value="437708.3302752294" />
                 </gating:vertex>
                 <gating:vertex>
                   <gating:coordinate data-type:value="943846.2751219514" />
                   <gating:coordinate data-type:value="711877.2844036698" />
                 </gating:vertex>
               </gating:PolygonGate>
             </Gate>
             <Subpopulations>
               <Population name="Single Cells"  annotation=""  owningGroup=""  expanded="1"  sortPriority="10"  count="6959" >
                 <Graph smoothing="0"  backColor="#ffffff"  foreColor="#000000"  heatMapStatParameter="FL1-A"  type="Pseudocolor"  fast="1" >
                   <Axis dimension="x"  name="Comp-FL2-A"  label=""  auto="auto" />
                   <Axis dimension="y"  name="Comp-FL1-A"  label=""  auto="auto" />
                   <GraphSettings level="5%"  smoothingHighResolution="1"  contourHighResolution="1"  histogramSmoothingCount="0"  graphResolution="256"  showOutliers="0"  drawLargeDots="0"  dotsToDraw="8000"  tint="le.chartfill.tinted.40"  lineWeight="le.lineweight.normal"  lineStyle="le.linestyle.solid" />
                   <GraphEnvironment showGrid="0"  showAxes="tnlTNL"  showGates="1"  showFreqOnPlots="1"  showGateNameOnPlots="1"  showMedians="0"  showUncomped="0"  addEventParam="0"  lastYAxisName="" >
                     <TextTraits font="SansSerif"  size="11"  name="Labels"  style="plain"  color="#000000"  background="#00ffffff"  just="left" />
                     <TextTraits font="SansSerif"  size="11"  name="LayoutGates"  style="plain"  color="#000000"  background="#00ffffff"  just="left" />
                     <TextTraits font="SansSerif"  size="9"  name="Numbers"  style="plain"  color="#000000"  background="#00ffffff"  just="left" />
                     <TextTraits font="SansSerif"  size="9"  name="Legend"  style="plain"  color="#000000"  background="#00ffffff"  just="left" />
                     <WindowPosition x="190"  y="117"  width="390"  height="622"  displayed="0"  panelState="---" />
                   </GraphEnvironment>
                 </Graph>
                 <Gate gating:id="ID1789830362"  gating:parent_id="ID1192561165" >
                   <gating:PolygonGate eventsInside="1"  annoOffsetX="79"  annoOffsetY="31"  tint="#000000"  isTinted="0"  lineWeight="Normal"  userDefined="1"  quadId="-1"  gateResolution="256" >
                     <gating:dimension>
                       <data-type:fcs-dimension data-type:name="FSC-A" />
                     </gating:dimension>
                     <gating:dimension>
                       <data-type:fcs-dimension data-type:name="FSC-H" />
                     </gating:dimension>
                     <gating:vertex>
                       <gating:coordinate data-type:value="902585.2357723578" />
                       <gating:coordinate data-type:value="582007.7798165138" />
                     </gating:vertex>
                     <gating:vertex>
                       <gating:coordinate data-type:value="216620.4565853659" />
                       <gating:coordinate data-type:value="307838.8256880734" />
                     </gating:vertex>
                     <gating:vertex>
                       <gating:coordinate data-type:value="283669.6455284553" />
                       <gating:coordinate data-type:value="197209.247706422" />
                     </gating:vertex>
                     <gating:vertex>
                       <gating:coordinate data-type:value="1083102.2829268295" />
                       <gating:coordinate data-type:value="514668.0366972477" />
                     </gating:vertex>
                     <gating:vertex>
                       <gating:coordinate data-type:value="1052156.5034146344" />
                       <gating:coordinate data-type:value="596437.7247706422" />
                     </gating:vertex>
                   </gating:PolygonGate>
                 </Gate>
                 <Subpopulations>
                   <Population name="Q1: PE-A- , FITC-A+"  annotation=""  owningGroup="Hela"  expanded="1"  sortPriority="10"  count="89" >
                     <Graph smoothing="0"  backColor="#ffffff"  foreColor="#000000"  heatMapStatParameter="FL1-A"  type="Pseudocolor"  fast="1" >
                       <Axis dimension="x"  name="Comp-FL2-A"  label=""  auto="auto" />
                       <Axis dimension="y"  name="Comp-FL1-A"  label=""  auto="auto" />
                       <GraphSettings level="5%"  smoothingHighResolution="1"  contourHighResolution="1"  histogramSmoothingCount="0"  graphResolution="256"  showOutliers="0"  drawLargeDots="0"  dotsToDraw="8000"  tint="le.chartfill.tinted.40"  lineWeight="le.lineweight.normal"  lineStyle="le.linestyle.solid" />
                       <GraphEnvironment showGrid="0"  showAxes="tnlTNL"  showGates="1"  showFreqOnPlots="1"  showGateNameOnPlots="1"  showMedians="0"  showUncomped="0"  addEventParam="0"  lastYAxisName="" >
                         <TextTraits font="SansSerif"  size="11"  name="Labels"  style="plain"  color="#000000"  background="#00ffffff"  just="left" />
                         <TextTraits font="SansSerif"  size="11"  name="LayoutGates"  style="plain"  color="#000000"  background="#00ffffff"  just="left" />
                         <TextTraits font="SansSerif"  size="9"  name="Numbers"  style="plain"  color="#000000"  background="#00ffffff"  just="left" />
                         <TextTraits font="SansSerif"  size="9"  name="Legend"  style="plain"  color="#000000"  background="#00ffffff"  just="left" />
                         <WindowPosition x="580"  y="117"  width="390"  height="622"  displayed="1"  panelState="---" />
                       </GraphEnvironment>
                     </Graph>
                     <Gate gating:id="ID1253650913"  gating:parent_id="ID1789830362" >
                       <gating:RectangleGate eventsInside="1"  annoOffsetX="0"  annoOffsetY="0"  tint="#000000"  isTinted="0"  lineWeight="Normal"  userDefined="1"  percentX="0"  percentY="0" >
                         <gating:dimension gating:max="449.94823835511556" >
                           <data-type:fcs-dimension data-type:name="Comp-FL2-A" />
                         </gating:dimension>
                         <gating:dimension gating:min="9711.12807421699" >
                           <data-type:fcs-dimension data-type:name="Comp-FL1-A" />
                         </gating:dimension>
                       </gating:RectangleGate>
                     </Gate>
                   </Population>
                   <Population name="Q2: PE-A+ , FITC-A+"  annotation=""  owningGroup="Hela"  expanded="1"  sortPriority="10"  count="586" >
                     <Graph smoothing="0"  backColor="#ffffff"  foreColor="#000000"  heatMapStatParameter="FL1-A"  type="Pseudocolor"  fast="1" >
                       <Axis dimension="x"  name="Comp-FL2-A"  label=""  auto="auto" />
                       <Axis dimension="y"  name="Comp-FL1-A"  label=""  auto="auto" />
                       <GraphSettings level="5%"  smoothingHighResolution="1"  contourHighResolution="1"  histogramSmoothingCount="0"  graphResolution="256"  showOutliers="0"  drawLargeDots="0"  dotsToDraw="8000"  tint="le.chartfill.tinted.40"  lineWeight="le.lineweight.normal"  lineStyle="le.linestyle.solid" />
                       <GraphEnvironment showGrid="0"  showAxes="tnlTNL"  showGates="1"  showFreqOnPlots="1"  showGateNameOnPlots="1"  showMedians="0"  showUncomped="0"  addEventParam="0"  lastYAxisName="" >
                         <TextTraits font="SansSerif"  size="11"  name="Labels"  style="plain"  color="#000000"  background="#00ffffff"  just="left" />
                         <TextTraits font="SansSerif"  size="11"  name="LayoutGates"  style="plain"  color="#000000"  background="#00ffffff"  just="left" />
                         <TextTraits font="SansSerif"  size="9"  name="Numbers"  style="plain"  color="#000000"  background="#00ffffff"  just="left" />
                         <TextTraits font="SansSerif"  size="9"  name="Legend"  style="plain"  color="#000000"  background="#00ffffff"  just="left" />
                         <WindowPosition x="580"  y="117"  width="390"  height="622"  displayed="0"  panelState="---" />
                       </GraphEnvironment>
                     </Graph>
                     <Gate gating:id="ID716118727"  gating:parent_id="ID1789830362" >
                       <gating:RectangleGate eventsInside="1"  annoOffsetX="0"  annoOffsetY="0"  tint="#000000"  isTinted="0"  lineWeight="Normal"  userDefined="1"  percentX="0"  percentY="0" >
                         <gating:dimension gating:min="449.94823835511556" >
                           <data-type:fcs-dimension data-type:name="Comp-FL2-A" />
                         </gating:dimension>
                         <gating:dimension gating:min="9711.12807421699" >
                           <data-type:fcs-dimension data-type:name="Comp-FL1-A" />
                         </gating:dimension>
                       </gating:RectangleGate>
                     </Gate>
                   </Population>
                   <Population name="Q3: PE-A+ , FITC-A-"  annotation=""  owningGroup="Hela"  expanded="1"  sortPriority="10"  count="450" >
                     <Graph smoothing="0"  backColor="#ffffff"  foreColor="#000000"  heatMapStatParameter="FL1-A"  type="Pseudocolor"  fast="1" >
                       <Axis dimension="x"  name="Comp-FL2-A"  label=""  auto="auto" />
                       <Axis dimension="y"  name="Comp-FL1-A"  label=""  auto="auto" />
                       <GraphSettings level="5%"  smoothingHighResolution="1"  contourHighResolution="1"  histogramSmoothingCount="0"  graphResolution="256"  showOutliers="0"  drawLargeDots="0"  dotsToDraw="8000"  tint="le.chartfill.tinted.40"  lineWeight="le.lineweight.normal"  lineStyle="le.linestyle.solid" />
                       <GraphEnvironment showGrid="0"  showAxes="tnlTNL"  showGates="1"  showFreqOnPlots="1"  showGateNameOnPlots="1"  showMedians="0"  showUncomped="0"  addEventParam="0"  lastYAxisName="" >
                         <TextTraits font="SansSerif"  size="11"  name="Labels"  style="plain"  color="#000000"  background="#00ffffff"  just="left" />
                         <TextTraits font="SansSerif"  size="11"  name="LayoutGates"  style="plain"  color="#000000"  background="#00ffffff"  just="left" />
                         <TextTraits font="SansSerif"  size="9"  name="Numbers"  style="plain"  color="#000000"  background="#00ffffff"  just="left" />
                         <TextTraits font="SansSerif"  size="9"  name="Legend"  style="plain"  color="#000000"  background="#00ffffff"  just="left" />
                         <WindowPosition x="580"  y="117"  width="390"  height="622"  displayed="0"  panelState="---" />
                       </GraphEnvironment>
                     </Graph>
                     <Gate gating:id="ID1157966077"  gating:parent_id="ID1789830362" >
                       <gating:RectangleGate eventsInside="1"  annoOffsetX="0"  annoOffsetY="0"  tint="#000000"  isTinted="0"  lineWeight="Normal"  userDefined="1"  percentX="0"  percentY="0" >
                         <gating:dimension gating:min="449.94823835511556" >
                           <data-type:fcs-dimension data-type:name="Comp-FL2-A" />
                         </gating:dimension>
                         <gating:dimension gating:max="9711.12807421699" >
                           <data-type:fcs-dimension data-type:name="Comp-FL1-A" />
                         </gating:dimension>
                       </gating:RectangleGate>
                     </Gate>
                   </Population>
                   <Population name="Q4: PE-A- , FITC-A-"  annotation=""  owningGroup="Hela"  expanded="1"  sortPriority="10"  count="5834" >
                     <Graph smoothing="0"  backColor="#ffffff"  foreColor="#000000"  heatMapStatParameter="FL1-A"  type="Pseudocolor"  fast="1" >
                       <Axis dimension="x"  name="Comp-FL2-A"  label=""  auto="auto" />
                       <Axis dimension="y"  name="Comp-FL1-A"  label=""  auto="auto" />
                       <GraphSettings level="5%"  smoothingHighResolution="1"  contourHighResolution="1"  histogramSmoothingCount="0"  graphResolution="256"  showOutliers="0"  drawLargeDots="0"  dotsToDraw="8000"  tint="le.chartfill.tinted.40"  lineWeight="le.lineweight.normal"  lineStyle="le.linestyle.solid" />
                       <GraphEnvironment showGrid="0"  showAxes="tnlTNL"  showGates="1"  showFreqOnPlots="1"  showGateNameOnPlots="1"  showMedians="0"  showUncomped="0"  addEventParam="0"  lastYAxisName="" >
                         <TextTraits font="SansSerif"  size="11"  name="Labels"  style="plain"  color="#000000"  background="#00ffffff"  just="left" />
                         <TextTraits font="SansSerif"  size="11"  name="LayoutGates"  style="plain"  color="#000000"  background="#00ffffff"  just="left" />
                         <TextTraits font="SansSerif"  size="9"  name="Numbers"  style="plain"  color="#000000"  background="#00ffffff"  just="left" />
                         <TextTraits font="SansSerif"  size="9"  name="Legend"  style="plain"  color="#000000"  background="#00ffffff"  just="left" />
                         <WindowPosition x="580"  y="117"  width="390"  height="622"  displayed="1"  panelState="---" />
                       </GraphEnvironment>
                     </Graph>
                     <Gate gating:id="ID1519574259"  gating:parent_id="ID1789830362" >
                       <gating:RectangleGate eventsInside="1"  annoOffsetX="0"  annoOffsetY="0"  tint="#000000"  isTinted="0"  lineWeight="Normal"  userDefined="1"  percentX="0"  percentY="0" >
                         <gating:dimension gating:max="449.94823835511556" >
                           <data-type:fcs-dimension data-type:name="Comp-FL2-A" />
                         </gating:dimension>
                         <gating:dimension gating:max="9711.12807421699" >
                           <data-type:fcs-dimension data-type:name="Comp-FL1-A" />
                         </gating:dimension>
                       </gating:RectangleGate>
                     </Gate>
                   </Population>
                 </Subpopulations>
               </Population>
             </Subpopulations>
           </Population>
         </Subpopulations>
       </SampleNode>
     </Sample>
     <Sample>
       <DataSet uri="file:/E:/坚果云/我的坚果云/毛龙飞20210324/e4%20e12%20凋亡/20211031/1_e4%206um1_2021_10_31_16_07_14.fcs"  sampleID="30" />
       <transforms:spilloverMatrix prefix="Comp-"  name="Compensation-5-copy"  editable="1"  color="#336600"  version="FlowJo-10.4"  status="FINALIZED"  transforms:id="ec4e28dd-7bf4-4a8b-bdc7-bf017d85e7f1"  suffix="" >
         <data-type:parameters>
           <data-type:parameter data-type:name="FL1-A" />
           <data-type:parameter data-type:name="FL2-A" />
         </data-type:parameters>
         <transforms:spillover data-type:parameter="FL1-A" >
           <transforms:coefficient data-type:parameter="FL1-A"  transforms:value="1" />
           <transforms:coefficient data-type:parameter="FL2-A"  transforms:value="0.0872829208" />
         </transforms:spillover>
         <transforms:spillover data-type:parameter="FL2-A" >
           <transforms:coefficient data-type:parameter="FL1-A"  transforms:value="0.8" />
           <transforms:coefficient data-type:parameter="FL2-A"  transforms:value="1" />
         </transforms:spillover>
       </transforms:spilloverMatrix>
       <Transformations>
         <transforms:linear transforms:minRange="0"  transforms:maxRange="1268776.9600000002"  gain="1" >
           <data-type:parameter data-type:name="FSC-A" />
         </transforms:linear>
         <transforms:linear transforms:minRange="0"  transforms:maxRange="1048576"  gain="1" >
           <data-type:parameter data-type:name="FSC-W" />
         </transforms:linear>
         <transforms:linear transforms:minRange="0"  transforms:maxRange="1048576"  gain="1" >
           <data-type:parameter data-type:name="FSC-H" />
         </transforms:linear>
         <transforms:linear transforms:minRange="0"  transforms:maxRange="1048576"  gain="1" >
           <data-type:parameter data-type:name="SSC-A" />
         </transforms:linear>
         <transforms:linear transforms:minRange="0"  transforms:maxRange="1048576"  gain="1" >
           <data-type:parameter data-type:name="SSC-W" />
         </transforms:linear>
         <transforms:linear transforms:minRange="0"  transforms:maxRange="1048576"  gain="1" >
           <data-type:parameter data-type:name="SSC-H" />
         </transforms:linear>
         <transforms:log transforms:offset="31.6227766017"  transforms:decades="5.0205999133" >
           <data-type:parameter data-type:name="FL1-A" />
         </transforms:log>
         <transforms:linear transforms:minRange="0"  transforms:maxRange="1048576"  gain="1" >
           <data-type:parameter data-type:name="FL1-W" />
         </transforms:linear>
         <transforms:log transforms:offset="1"  transforms:decades="6.0205999133" >
           <data-type:parameter data-type:name="FL1-H" />
         </transforms:log>
         <transforms:log transforms:offset="1"  transforms:decades="5.0205999133" >
           <data-type:parameter data-type:name="FL2-A" />
         </transforms:log>
         <transforms:linear transforms:minRange="0"  transforms:maxRange="1048576"  gain="1" >
           <data-type:parameter data-type:name="FL2-W" />
         </transforms:linear>
         <transforms:log transforms:offset="1"  transforms:decades="6.0205999133" >
           <data-type:parameter data-type:name="FL2-H" />
         </transforms:log>
         <transforms:log transforms:offset="1"  transforms:decades="6.0205999133" >
           <data-type:parameter data-type:name="FL3-A" />
         </transforms:log>
         <transforms:linear transforms:minRange="0"  transforms:maxRange="1048576"  gain="1" >
           <data-type:parameter data-type:name="FL3-W" />
         </transforms:linear>
         <transforms:log transforms:offset="1"  transforms:decades="6.0205999133" >
           <data-type:parameter data-type:name="FL3-H" />
         </transforms:log>
         <transforms:log transforms:offset="1"  transforms:decades="6.0205999133" >
           <data-type:parameter data-type:name="FL4-A" />
         </transforms:log>
         <transforms:linear transforms:minRange="0"  transforms:maxRange="1048576"  gain="1" >
           <data-type:parameter data-type:name="FL4-W" />
         </transforms:linear>
         <transforms:log transforms:offset="1"  transforms:decades="6.0205999133" >
           <data-type:parameter data-type:name="FL4-H" />
         </transforms:log>
         <transforms:linear transforms:minRange="0"  transforms:maxRange="20.854"  gain="0.01" >
           <data-type:parameter data-type:name="Time" />
         </transforms:linear>
         <transforms:log transforms:offset="31.6227766017"  transforms:decades="5.0205999133" >
           <data-type:parameter data-type:name="Comp-FL1-A" />
         </transforms:log>
         <transforms:log transforms:offset="1"  transforms:decades="5.0205999133" >
           <data-type:parameter data-type:name="Comp-FL2-A" />
         </transforms:log>
       </Transformations>
       <Keywords>
         <Keyword name="TubeName"  value="e4 6um1" />
         <Keyword name="TemplateName"  value="Empty" />
         <Keyword name="$UNICODE"  value="65001,TemplateName,TubeName" />
         <Keyword name="$TIMESTEP"  value="0.01" />
         <Keyword name="$P19E"  value="0,0" />
         <Keyword name="$P19B"  value="32" />
         <Keyword name="$P19R"  value="1048576" />
         <Keyword name="$P19S"  value="Time" />
         <Keyword name="$P19N"  value="Time" />
         <Keyword name="P18DISPLAY"  value="LOG" />
         <Keyword name="$P18V"  value="452" />
         <Keyword name="$P18E"  value="0,0" />
         <Keyword name="$P18B"  value="32" />
         <Keyword name="$P18R"  value="1048576" />
         <Keyword name="$P18S"  value="APC-H" />
         <Keyword name="$P18N"  value="FL4-H" />
         <Keyword name="P17DISPLAY"  value="LIN" />
         <Keyword name="$P17V"  value="452" />
         <Keyword name="$P17E"  value="0,0" />
         <Keyword name="$P17B"  value="32" />
         <Keyword name="$P17R"  value="1048576" />
         <Keyword name="$P17S"  value="APC-W" />
         <Keyword name="$P17N"  value="FL4-W" />
         <Keyword name="P16DISPLAY"  value="LOG" />
         <Keyword name="$P16V"  value="452" />
         <Keyword name="$P16E"  value="0,0" />
         <Keyword name="$P16B"  value="32" />
         <Keyword name="$P16R"  value="1048576" />
         <Keyword name="$P16S"  value="APC-A" />
         <Keyword name="$P16N"  value="FL4-A" />
         <Keyword name="P15DISPLAY"  value="LOG" />
         <Keyword name="$P15V"  value="555" />
         <Keyword name="$P15E"  value="0,0" />
         <Keyword name="$P15B"  value="32" />
         <Keyword name="$P15R"  value="1048576" />
         <Keyword name="$P15S"  value="PerCP-H" />
         <Keyword name="$P15N"  value="FL3-H" />
         <Keyword name="P14DISPLAY"  value="LIN" />
         <Keyword name="$P14V"  value="555" />
         <Keyword name="$P14E"  value="0,0" />
         <Keyword name="$P14B"  value="32" />
         <Keyword name="$P14R"  value="1048576" />
         <Keyword name="$P14S"  value="PerCP-W" />
         <Keyword name="$P14N"  value="FL3-W" />
         <Keyword name="P13DISPLAY"  value="LOG" />
         <Keyword name="$P13V"  value="555" />
         <Keyword name="$P13E"  value="0,0" />
         <Keyword name="$P13B"  value="32" />
         <Keyword name="$P13R"  value="1048576" />
         <Keyword name="$P13S"  value="PerCP-A" />
         <Keyword name="$P13N"  value="FL3-A" />
         <Keyword name="P12DISPLAY"  value="LOG" />
         <Keyword name="$P12V"  value="280" />
         <Keyword name="$P12E"  value="0,0" />
         <Keyword name="$P12B"  value="32" />
         <Keyword name="$P12R"  value="1048576" />
         <Keyword name="$P12S"  value="PE-H" />
         <Keyword name="$P12N"  value="FL2-H" />
         <Keyword name="P11DISPLAY"  value="LIN" />
         <Keyword name="$P11V"  value="280" />
         <Keyword name="$P11E"  value="0,0" />
         <Keyword name="$P11B"  value="32" />
         <Keyword name="$P11R"  value="1048576" />
         <Keyword name="$P11S"  value="PE-W" />
         <Keyword name="$P11N"  value="FL2-W" />
         <Keyword name="P10DISPLAY"  value="LOG" />
         <Keyword name="$P10V"  value="280" />
         <Keyword name="$P10E"  value="0,0" />
         <Keyword name="$P10B"  value="32" />
         <Keyword name="$P10R"  value="1048576" />
         <Keyword name="$P10S"  value="PE-A" />
         <Keyword name="$P10N"  value="FL2-A" />
         <Keyword name="P9DISPLAY"  value="LOG" />
         <Keyword name="$P9V"  value="320" />
         <Keyword name="$P9E"  value="0,0" />
         <Keyword name="$P9B"  value="32" />
         <Keyword name="$P9R"  value="1048576" />
         <Keyword name="$P9S"  value="FITC-H" />
         <Keyword name="$P9N"  value="FL1-H" />
         <Keyword name="P8DISPLAY"  value="LIN" />
         <Keyword name="$P8V"  value="320" />
         <Keyword name="$P8E"  value="0,0" />
         <Keyword name="$P8B"  value="32" />
         <Keyword name="$P8R"  value="1048576" />
         <Keyword name="$P8S"  value="FITC-W" />
         <Keyword name="$P8N"  value="FL1-W" />
         <Keyword name="P7DISPLAY"  value="LOG" />
         <Keyword name="$P7V"  value="320" />
         <Keyword name="$P7E"  value="0,0" />
         <Keyword name="$P7B"  value="32" />
         <Keyword name="$P7R"  value="1048576" />
         <Keyword name="$P7S"  value="FITC-A" />
         <Keyword name="$P7N"  value="FL1-A" />
         <Keyword name="P6DISPLAY"  value="LIN" />
         <Keyword name="$P6V"  value="250" />
         <Keyword name="$P6E"  value="0,0" />
         <Keyword name="$P6B"  value="32" />
         <Keyword name="$P6R"  value="1048576" />
         <Keyword name="$P6S"  value="SSC-H" />
         <Keyword name="$P6N"  value="SSC-H" />
         <Keyword name="P5DISPLAY"  value="LIN" />
         <Keyword name="$P5V"  value="250" />
         <Keyword name="$P5E"  value="0,0" />
         <Keyword name="$P5B"  value="32" />
         <Keyword name="$P5R"  value="1048576" />
         <Keyword name="$P5S"  value="SSC-W" />
         <Keyword name="$P5N"  value="SSC-W" />
         <Keyword name="P4DISPLAY"  value="LIN" />
         <Keyword name="$P4V"  value="250" />
         <Keyword name="$P4E"  value="0,0" />
         <Keyword name="$P4B"  value="32" />
         <Keyword name="$P4R"  value="1048576" />
         <Keyword name="$P4S"  value="SSC-A" />
         <Keyword name="$P4N"  value="SSC-A" />
         <Keyword name="P3DISPLAY"  value="LIN" />
         <Keyword name="$P3V"  value="80" />
         <Keyword name="$P3E"  value="0,0" />
         <Keyword name="$P3B"  value="32" />
         <Keyword name="$P3R"  value="1048576" />
         <Keyword name="$P3S"  value="FSC-H" />
         <Keyword name="$P3N"  value="FSC-H" />
         <Keyword name="P2DISPLAY"  value="LIN" />
         <Keyword name="$P2V"  value="80" />
         <Keyword name="$P2E"  value="0,0" />
         <Keyword name="$P2B"  value="32" />
         <Keyword name="$P2R"  value="1048576" />
         <Keyword name="$P2S"  value="FSC-W" />
         <Keyword name="$P2N"  value="FSC-W" />
         <Keyword name="P1DISPLAY"  value="LIN" />
         <Keyword name="$P1V"  value="80" />
         <Keyword name="$P1E"  value="0,0" />
         <Keyword name="$P1B"  value="32" />
         <Keyword name="$P1R"  value="1048576" />
         <Keyword name="$P1S"  value="FSC-A" />
         <Keyword name="$P1N"  value="FSC-A" />
         <Keyword name="$TOT"  value="10000" />
         <Keyword name="$PAR"  value="19" />
         <Keyword name="$BYTEORD"  value="1,2,3,4" />
         <Keyword name="$DATATYPE"  value="F" />
         <Keyword name="$MODE"  value="L" />
         <Keyword name="THRESHOLD"  value="FSC,100000" />
         <Keyword name="SPILL"  value="4,FL1-A,FL2-A,FL3-A,FL4-A,1,0,0,0,0,1,0,0,0,0,1,0,0,0,0,1" />
         <Keyword name="$CYT"  value="BriCyteE6" />
         <Keyword name="$ETIM"  value="16:13:49" />
         <Keyword name="$DATE"  value="31-Oct-2021" />
         <Keyword name="SPEED"  value="high" />
         <Keyword name="DILUTE"  value="1" />
         <Keyword name="VOLUME"  value="34.33411ul" />
         <Keyword name="$SMNO"  value="1" />
         <Keyword name="SoftWare Version"  value="01.11.00.8976" />
         <Keyword name="$NEXTDATA"  value="0               " />
         <Keyword name="$ENDSTEXT"  value="0       " />
         <Keyword name="$BEGINSTEXT"  value="0       " />
         <Keyword name="$ENDDATA"  value="762255          " />
         <Keyword name="$BEGINDATA"  value="2256    " />
         <Keyword name="$ENDANALYSIS"  value="0       " />
         <Keyword name="$BEGINANALYSIS"  value="0       " />
         <Keyword name="FJ_FCS_VERSION"  value="3" />
         <Keyword name="$P21N"  value="Comp-FL2-A" />
         <Keyword name="$P21S"  value="PE-A" />
         <Keyword name="$P21R"  value="104857" />
         <Keyword name="$P20N"  value="Comp-FL1-A" />
         <Keyword name="$P20S"  value="FITC-A" />
         <Keyword name="$P20R"  value="3315888" />
       </Keywords>
       <SampleNode name="1_e4 6um1_2021_10_31_16_07_14.fcs"  annotation=""  owningGroup=""  expanded="1"  sortPriority="10"  count="10000"  sampleID="30" >
         <Graph smoothing="0"  backColor="#ffffff"  foreColor="#000000"  heatMapStatParameter="Comp-FL1-A"  type="Pseudocolor"  fast="1" >
           <Axis dimension="x"  name="FSC-A"  label=""  auto="auto" />
           <Axis dimension="y"  name="SSC-A"  label=""  auto="auto" />
           <GraphSettings level="5%"  smoothingHighResolution="1"  contourHighResolution="1"  histogramSmoothingCount="0"  graphResolution="256"  showOutliers="0"  drawLargeDots="0"  dotsToDraw="8000"  tint="le.chartfill.tinted.40"  lineWeight="le.lineweight.normal"  lineStyle="le.linestyle.solid" />
           <GraphEnvironment showGrid="0"  showAxes="tnlTNL"  showGates="1"  showFreqOnPlots="1"  showGateNameOnPlots="1"  showMedians="0"  showUncomped="0"  addEventParam="0"  lastYAxisName="" >
             <TextTraits font="SansSerif"  size="11"  name="Labels"  style="plain"  color="#000000"  background="#00ffffff"  just="left" />
             <TextTraits font="SansSerif"  size="11"  name="LayoutGates"  style="plain"  color="#000000"  background="#00ffffff"  just="left" />
             <TextTraits font="SansSerif"  size="9"  name="Numbers"  style="plain"  color="#000000"  background="#00ffffff"  just="left" />
             <TextTraits font="SansSerif"  size="9"  name="Legend"  style="plain"  color="#000000"  background="#00ffffff"  just="left" />
             <WindowPosition x="0"  y="120"  width="390"  height="622"  displayed="0"  panelState="---" />
           </GraphEnvironment>
         </Graph>
         <Subpopulations>
           <Population name="all"  annotation=""  owningGroup=""  expanded="1"  sortPriority="10"  count="7651" >
             <Graph smoothing="0"  backColor="#ffffff"  foreColor="#000000"  heatMapStatParameter="FL1-A"  type="Pseudocolor"  fast="1" >
               <Axis dimension="x"  name="FSC-A"  label=""  auto="auto" />
               <Axis dimension="y"  name="FSC-H"  label=""  auto="auto" />
               <GraphSettings level="5%"  smoothingHighResolution="1"  contourHighResolution="1"  histogramSmoothingCount="0"  graphResolution="256"  showOutliers="0"  drawLargeDots="0"  dotsToDraw="8000"  tint="le.chartfill.tinted.40"  lineWeight="le.lineweight.normal"  lineStyle="le.linestyle.solid" />
               <GraphEnvironment showGrid="0"  showAxes="tnlTNL"  showGates="1"  showFreqOnPlots="1"  showGateNameOnPlots="1"  showMedians="0"  showUncomped="0"  addEventParam="0"  lastYAxisName="" >
                 <TextTraits font="SansSerif"  size="11"  name="Labels"  style="plain"  color="#000000"  background="#00ffffff"  just="left" />
                 <TextTraits font="SansSerif"  size="11"  name="LayoutGates"  style="plain"  color="#000000"  background="#00ffffff"  just="left" />
                 <TextTraits font="SansSerif"  size="9"  name="Numbers"  style="plain"  color="#000000"  background="#00ffffff"  just="left" />
                 <TextTraits font="SansSerif"  size="9"  name="Legend"  style="plain"  color="#000000"  background="#00ffffff"  just="left" />
                 <WindowPosition x="295"  y="120"  width="390"  height="622"  displayed="0"  panelState="---" />
               </GraphEnvironment>
             </Graph>
             <Gate gating:id="ID1495783545" >
               <gating:PolygonGate eventsInside="1"  annoOffsetX="0"  annoOffsetY="0"  tint="#000000"  isTinted="0"  lineWeight="Normal"  userDefined="1"  quadId="-1"  gateResolution="256" >
                 <gating:dimension>
                   <data-type:fcs-dimension data-type:name="FSC-A" />
                 </gating:dimension>
                 <gating:dimension>
                   <data-type:fcs-dimension data-type:name="SSC-A" />
                 </gating:dimension>
                 <gating:vertex>
                   <gating:coordinate data-type:value="629230.850081301" />
                   <gating:coordinate data-type:value="860986.7155963302" />
                 </gating:vertex>
                 <gating:vertex>
                   <gating:coordinate data-type:value="61891.5590243903" />
                   <gating:coordinate data-type:value="538717.9449541285" />
                 </gating:vertex>
                 <gating:vertex>
                   <gating:coordinate data-type:value="149571.2676422764" />
                   <gating:coordinate data-type:value="235689.1009174312" />
                 </gating:vertex>
                 <gating:vertex>
                   <gating:coordinate data-type:value="531235.8816260163" />
                   <gating:coordinate data-type:value="153919.4128440367" />
                 </gating:vertex>
                 <gating:vertex>
                   <gating:coordinate data-type:value="959319.1648780489" />
                   <gating:coordinate data-type:value="408848.4403669725" />
                 </gating:vertex>
                 <gating:vertex>
                   <gating:coordinate data-type:value="918058.1255284554" />
                   <gating:coordinate data-type:value="683017.3944954128" />
                 </gating:vertex>
               </gating:PolygonGate>
             </Gate>
             <Subpopulations>
               <Population name="Single Cells"  annotation=""  owningGroup=""  expanded="1"  sortPriority="10"  count="7350" >
                 <Graph smoothing="0"  backColor="#ffffff"  foreColor="#000000"  heatMapStatParameter="FL1-A"  type="Pseudocolor"  fast="1" >
                   <Axis dimension="x"  name="Comp-FL2-A"  label=""  auto="auto" />
                   <Axis dimension="y"  name="Comp-FL1-A"  label=""  auto="auto" />
                   <GraphSettings level="5%"  smoothingHighResolution="1"  contourHighResolution="1"  histogramSmoothingCount="0"  graphResolution="256"  showOutliers="0"  drawLargeDots="0"  dotsToDraw="8000"  tint="le.chartfill.tinted.40"  lineWeight="le.lineweight.normal"  lineStyle="le.linestyle.solid" />
                   <GraphEnvironment showGrid="0"  showAxes="tnlTNL"  showGates="1"  showFreqOnPlots="1"  showGateNameOnPlots="1"  showMedians="0"  showUncomped="0"  addEventParam="0"  lastYAxisName="" >
                     <TextTraits font="SansSerif"  size="11"  name="Labels"  style="plain"  color="#000000"  background="#00ffffff"  just="left" />
                     <TextTraits font="SansSerif"  size="11"  name="LayoutGates"  style="plain"  color="#000000"  background="#00ffffff"  just="left" />
                     <TextTraits font="SansSerif"  size="9"  name="Numbers"  style="plain"  color="#000000"  background="#00ffffff"  just="left" />
                     <TextTraits font="SansSerif"  size="9"  name="Legend"  style="plain"  color="#000000"  background="#00ffffff"  just="left" />
                     <WindowPosition x="685"  y="120"  width="390"  height="622"  displayed="0"  panelState="---" />
                   </GraphEnvironment>
                 </Graph>
                 <Gate gating:id="ID193763512"  gating:parent_id="ID1495783545" >
                   <gating:PolygonGate eventsInside="1"  annoOffsetX="97"  annoOffsetY="59"  tint="#000000"  isTinted="0"  lineWeight="Normal"  userDefined="1"  quadId="-1"  gateResolution="256" >
                     <gating:dimension>
                       <data-type:fcs-dimension data-type:name="FSC-A" />
                     </gating:dimension>
                     <gating:dimension>
                       <data-type:fcs-dimension data-type:name="FSC-H" />
                     </gating:dimension>
                     <gating:vertex>
                       <gating:coordinate data-type:value="928373.3853658538" />
                       <gating:coordinate data-type:value="586817.7614678899" />
                     </gating:vertex>
                     <gating:vertex>
                       <gating:coordinate data-type:value="216620.4565853659" />
                       <gating:coordinate data-type:value="307838.8256880734" />
                     </gating:vertex>
                     <gating:vertex>
                       <gating:coordinate data-type:value="283669.6455284553" />
                       <gating:coordinate data-type:value="197209.247706422" />
                     </gating:vertex>
                     <gating:vertex>
                       <gating:coordinate data-type:value="1083102.2829268295" />
                       <gating:coordinate data-type:value="514668.0366972477" />
                     </gating:vertex>
                     <gating:vertex>
                       <gating:coordinate data-type:value="1052156.5034146344" />
                       <gating:coordinate data-type:value="596437.7247706422" />
                     </gating:vertex>
                   </gating:PolygonGate>
                 </Gate>
                 <Subpopulations>
                   <Population name="Q1: PE-A- , FITC-A+"  annotation=""  owningGroup="Hela"  expanded="1"  sortPriority="10"  count="124" >
                     <Graph smoothing="0"  backColor="#ffffff"  foreColor="#000000"  heatMapStatParameter="FL1-A"  type="Pseudocolor"  fast="1" >
                       <Axis dimension="x"  name="Comp-FL2-A"  label=""  auto="auto" />
                       <Axis dimension="y"  name="Comp-FL1-A"  label=""  auto="auto" />
                       <GraphSettings level="5%"  smoothingHighResolution="1"  contourHighResolution="1"  histogramSmoothingCount="0"  graphResolution="256"  showOutliers="0"  drawLargeDots="0"  dotsToDraw="8000"  tint="le.chartfill.tinted.40"  lineWeight="le.lineweight.normal"  lineStyle="le.linestyle.solid" />
                       <GraphEnvironment showGrid="0"  showAxes="tnlTNL"  showGates="1"  showFreqOnPlots="1"  showGateNameOnPlots="1"  showMedians="0"  showUncomped="0"  addEventParam="0"  lastYAxisName="" >
                         <TextTraits font="SansSerif"  size="11"  name="Labels"  style="plain"  color="#000000"  background="#00ffffff"  just="left" />
                         <TextTraits font="SansSerif"  size="11"  name="LayoutGates"  style="plain"  color="#000000"  background="#00ffffff"  just="left" />
                         <TextTraits font="SansSerif"  size="9"  name="Numbers"  style="plain"  color="#000000"  background="#00ffffff"  just="left" />
                         <TextTraits font="SansSerif"  size="9"  name="Legend"  style="plain"  color="#000000"  background="#00ffffff"  just="left" />
                         <WindowPosition x="580"  y="117"  width="390"  height="622"  displayed="1"  panelState="---" />
                       </GraphEnvironment>
                     </Graph>
                     <Gate gating:id="ID1738677236"  gating:parent_id="ID193763512" >
                       <gating:RectangleGate eventsInside="1"  annoOffsetX="0"  annoOffsetY="0"  tint="#000000"  isTinted="0"  lineWeight="Normal"  userDefined="1"  percentX="0"  percentY="0" >
                         <gating:dimension gating:max="449.94823835511556" >
                           <data-type:fcs-dimension data-type:name="Comp-FL2-A" />
                         </gating:dimension>
                         <gating:dimension gating:min="9711.12807421699" >
                           <data-type:fcs-dimension data-type:name="Comp-FL1-A" />
                         </gating:dimension>
                       </gating:RectangleGate>
                     </Gate>
                   </Population>
                   <Population name="Q2: PE-A+ , FITC-A+"  annotation=""  owningGroup="Hela"  expanded="1"  sortPriority="10"  count="499" >
                     <Graph smoothing="0"  backColor="#ffffff"  foreColor="#000000"  heatMapStatParameter="FL1-A"  type="Pseudocolor"  fast="1" >
                       <Axis dimension="x"  name="Comp-FL2-A"  label=""  auto="auto" />
                       <Axis dimension="y"  name="Comp-FL1-A"  label=""  auto="auto" />
                       <GraphSettings level="5%"  smoothingHighResolution="1"  contourHighResolution="1"  histogramSmoothingCount="0"  graphResolution="256"  showOutliers="0"  drawLargeDots="0"  dotsToDraw="8000"  tint="le.chartfill.tinted.40"  lineWeight="le.lineweight.normal"  lineStyle="le.linestyle.solid" />
                       <GraphEnvironment showGrid="0"  showAxes="tnlTNL"  showGates="1"  showFreqOnPlots="1"  showGateNameOnPlots="1"  showMedians="0"  showUncomped="0"  addEventParam="0"  lastYAxisName="" >
                         <TextTraits font="SansSerif"  size="11"  name="Labels"  style="plain"  color="#000000"  background="#00ffffff"  just="left" />
                         <TextTraits font="SansSerif"  size="11"  name="LayoutGates"  style="plain"  color="#000000"  background="#00ffffff"  just="left" />
                         <TextTraits font="SansSerif"  size="9"  name="Numbers"  style="plain"  color="#000000"  background="#00ffffff"  just="left" />
                         <TextTraits font="SansSerif"  size="9"  name="Legend"  style="plain"  color="#000000"  background="#00ffffff"  just="left" />
                         <WindowPosition x="580"  y="117"  width="390"  height="622"  displayed="0"  panelState="---" />
                       </GraphEnvironment>
                     </Graph>
                     <Gate gating:id="ID723199671"  gating:parent_id="ID193763512" >
                       <gating:RectangleGate eventsInside="1"  annoOffsetX="0"  annoOffsetY="0"  tint="#000000"  isTinted="0"  lineWeight="Normal"  userDefined="1"  percentX="0"  percentY="0" >
                         <gating:dimension gating:min="449.94823835511556" >
                           <data-type:fcs-dimension data-type:name="Comp-FL2-A" />
                         </gating:dimension>
                         <gating:dimension gating:min="9711.12807421699" >
                           <data-type:fcs-dimension data-type:name="Comp-FL1-A" />
                         </gating:dimension>
                       </gating:RectangleGate>
                     </Gate>
                   </Population>
                   <Population name="Q3: PE-A+ , FITC-A-"  annotation=""  owningGroup="Hela"  expanded="1"  sortPriority="10"  count="407" >
                     <Graph smoothing="0"  backColor="#ffffff"  foreColor="#000000"  heatMapStatParameter="FL1-A"  type="Pseudocolor"  fast="1" >
                       <Axis dimension="x"  name="Comp-FL2-A"  label=""  auto="auto" />
                       <Axis dimension="y"  name="Comp-FL1-A"  label=""  auto="auto" />
                       <GraphSettings level="5%"  smoothingHighResolution="1"  contourHighResolution="1"  histogramSmoothingCount="0"  graphResolution="256"  showOutliers="0"  drawLargeDots="0"  dotsToDraw="8000"  tint="le.chartfill.tinted.40"  lineWeight="le.lineweight.normal"  lineStyle="le.linestyle.solid" />
                       <GraphEnvironment showGrid="0"  showAxes="tnlTNL"  showGates="1"  showFreqOnPlots="1"  showGateNameOnPlots="1"  showMedians="0"  showUncomped="0"  addEventParam="0"  lastYAxisName="" >
                         <TextTraits font="SansSerif"  size="11"  name="Labels"  style="plain"  color="#000000"  background="#00ffffff"  just="left" />
                         <TextTraits font="SansSerif"  size="11"  name="LayoutGates"  style="plain"  color="#000000"  background="#00ffffff"  just="left" />
                         <TextTraits font="SansSerif"  size="9"  name="Numbers"  style="plain"  color="#000000"  background="#00ffffff"  just="left" />
                         <TextTraits font="SansSerif"  size="9"  name="Legend"  style="plain"  color="#000000"  background="#00ffffff"  just="left" />
                         <WindowPosition x="580"  y="117"  width="390"  height="622"  displayed="1"  panelState="---" />
                       </GraphEnvironment>
                     </Graph>
                     <Gate gating:id="ID1276692413"  gating:parent_id="ID193763512" >
                       <gating:RectangleGate eventsInside="1"  annoOffsetX="0"  annoOffsetY="0"  tint="#000000"  isTinted="0"  lineWeight="Normal"  userDefined="1"  percentX="0"  percentY="0" >
                         <gating:dimension gating:min="449.94823835511556" >
                           <data-type:fcs-dimension data-type:name="Comp-FL2-A" />
                         </gating:dimension>
                         <gating:dimension gating:max="9711.12807421699" >
                           <data-type:fcs-dimension data-type:name="Comp-FL1-A" />
                         </gating:dimension>
                       </gating:RectangleGate>
                     </Gate>
                   </Population>
                   <Population name="Q4: PE-A- , FITC-A-"  annotation=""  owningGroup="Hela"  expanded="1"  sortPriority="10"  count="6320" >
                     <Graph smoothing="0"  backColor="#ffffff"  foreColor="#000000"  heatMapStatParameter="FL1-A"  type="Pseudocolor"  fast="1" >
                       <Axis dimension="x"  name="Comp-FL2-A"  label=""  auto="auto" />
                       <Axis dimension="y"  name="Comp-FL1-A"  label=""  auto="auto" />
                       <GraphSettings level="5%"  smoothingHighResolution="1"  contourHighResolution="1"  histogramSmoothingCount="0"  graphResolution="256"  showOutliers="0"  drawLargeDots="0"  dotsToDraw="8000"  tint="le.chartfill.tinted.40"  lineWeight="le.lineweight.normal"  lineStyle="le.linestyle.solid" />
                       <GraphEnvironment showGrid="0"  showAxes="tnlTNL"  showGates="1"  showFreqOnPlots="1"  showGateNameOnPlots="1"  showMedians="0"  showUncomped="0"  addEventParam="0"  lastYAxisName="" >
                         <TextTraits font="SansSerif"  size="11"  name="Labels"  style="plain"  color="#000000"  background="#00ffffff"  just="left" />
                         <TextTraits font="SansSerif"  size="11"  name="LayoutGates"  style="plain"  color="#000000"  background="#00ffffff"  just="left" />
                         <TextTraits font="SansSerif"  size="9"  name="Numbers"  style="plain"  color="#000000"  background="#00ffffff"  just="left" />
                         <TextTraits font="SansSerif"  size="9"  name="Legend"  style="plain"  color="#000000"  background="#00ffffff"  just="left" />
                         <WindowPosition x="580"  y="117"  width="390"  height="622"  displayed="1"  panelState="---" />
                       </GraphEnvironment>
                     </Graph>
                     <Gate gating:id="ID591323102"  gating:parent_id="ID193763512" >
                       <gating:RectangleGate eventsInside="1"  annoOffsetX="0"  annoOffsetY="0"  tint="#000000"  isTinted="0"  lineWeight="Normal"  userDefined="1"  percentX="0"  percentY="0" >
                         <gating:dimension gating:max="449.94823835511556" >
                           <data-type:fcs-dimension data-type:name="Comp-FL2-A" />
                         </gating:dimension>
                         <gating:dimension gating:max="9711.12807421699" >
                           <data-type:fcs-dimension data-type:name="Comp-FL1-A" />
                         </gating:dimension>
                       </gating:RectangleGate>
                     </Gate>
                   </Population>
                 </Subpopulations>
               </Population>
             </Subpopulations>
           </Population>
         </Subpopulations>
       </SampleNode>
     </Sample>
     <Sample>
       <DataSet uri="file:/E:/坚果云/我的坚果云/毛龙飞20210324/e4%20e12%20凋亡/20211031/1_e4%206um2_2021_10_31_16_07_14.fcs"  sampleID="31" />
       <transforms:spilloverMatrix prefix="Comp-"  name="Compensation-5-copy"  editable="1"  color="#336600"  version="FlowJo-10.4"  status="FINALIZED"  transforms:id="ec4e28dd-7bf4-4a8b-bdc7-bf017d85e7f1"  suffix="" >
         <data-type:parameters>
           <data-type:parameter data-type:name="FL1-A" />
           <data-type:parameter data-type:name="FL2-A" />
         </data-type:parameters>
         <transforms:spillover data-type:parameter="FL1-A" >
           <transforms:coefficient data-type:parameter="FL1-A"  transforms:value="1" />
           <transforms:coefficient data-type:parameter="FL2-A"  transforms:value="0.0872829208" />
         </transforms:spillover>
         <transforms:spillover data-type:parameter="FL2-A" >
           <transforms:coefficient data-type:parameter="FL1-A"  transforms:value="0.8" />
           <transforms:coefficient data-type:parameter="FL2-A"  transforms:value="1" />
         </transforms:spillover>
       </transforms:spilloverMatrix>
       <Transformations>
         <transforms:linear transforms:minRange="0"  transforms:maxRange="1268776.9600000002"  gain="1" >
           <data-type:parameter data-type:name="FSC-A" />
         </transforms:linear>
         <transforms:linear transforms:minRange="0"  transforms:maxRange="1048576"  gain="1" >
           <data-type:parameter data-type:name="FSC-W" />
         </transforms:linear>
         <transforms:linear transforms:minRange="0"  transforms:maxRange="1048576"  gain="1" >
           <data-type:parameter data-type:name="FSC-H" />
         </transforms:linear>
         <transforms:linear transforms:minRange="0"  transforms:maxRange="1048576"  gain="1" >
           <data-type:parameter data-type:name="SSC-A" />
         </transforms:linear>
         <transforms:linear transforms:minRange="0"  transforms:maxRange="1048576"  gain="1" >
           <data-type:parameter data-type:name="SSC-W" />
         </transforms:linear>
         <transforms:linear transforms:minRange="0"  transforms:maxRange="1048576"  gain="1" >
           <data-type:parameter data-type:name="SSC-H" />
         </transforms:linear>
         <transforms:log transforms:offset="31.6227766017"  transforms:decades="5.0205999133" >
           <data-type:parameter data-type:name="FL1-A" />
         </transforms:log>
         <transforms:linear transforms:minRange="0"  transforms:maxRange="1048576"  gain="1" >
           <data-type:parameter data-type:name="FL1-W" />
         </transforms:linear>
         <transforms:log transforms:offset="1"  transforms:decades="6.0205999133" >
           <data-type:parameter data-type:name="FL1-H" />
         </transforms:log>
         <transforms:log transforms:offset="1"  transforms:decades="5.0205999133" >
           <data-type:parameter data-type:name="FL2-A" />
         </transforms:log>
         <transforms:linear transforms:minRange="0"  transforms:maxRange="1048576"  gain="1" >
           <data-type:parameter data-type:name="FL2-W" />
         </transforms:linear>
         <transforms:log transforms:offset="1"  transforms:decades="6.0205999133" >
           <data-type:parameter data-type:name="FL2-H" />
         </transforms:log>
         <transforms:log transforms:offset="1"  transforms:decades="6.0205999133" >
           <data-type:parameter data-type:name="FL3-A" />
         </transforms:log>
         <transforms:linear transforms:minRange="0"  transforms:maxRange="1048576"  gain="1" >
           <data-type:parameter data-type:name="FL3-W" />
         </transforms:linear>
         <transforms:log transforms:offset="1"  transforms:decades="6.0205999133" >
           <data-type:parameter data-type:name="FL3-H" />
         </transforms:log>
         <transforms:log transforms:offset="1"  transforms:decades="6.0205999133" >
           <data-type:parameter data-type:name="FL4-A" />
         </transforms:log>
         <transforms:linear transforms:minRange="0"  transforms:maxRange="1048576"  gain="1" >
           <data-type:parameter data-type:name="FL4-W" />
         </transforms:linear>
         <transforms:log transforms:offset="1"  transforms:decades="6.0205999133" >
           <data-type:parameter data-type:name="FL4-H" />
         </transforms:log>
         <transforms:linear transforms:minRange="0"  transforms:maxRange="23.845"  gain="0.01" >
           <data-type:parameter data-type:name="Time" />
         </transforms:linear>
         <transforms:log transforms:offset="31.6227766017"  transforms:decades="5.0205999133" >
           <data-type:parameter data-type:name="Comp-FL1-A" />
         </transforms:log>
         <transforms:log transforms:offset="1"  transforms:decades="5.0205999133" >
           <data-type:parameter data-type:name="Comp-FL2-A" />
         </transforms:log>
       </Transformations>
       <Keywords>
         <Keyword name="TubeName"  value="e4 6um2" />
         <Keyword name="TemplateName"  value="Empty" />
         <Keyword name="$UNICODE"  value="65001,TemplateName,TubeName" />
         <Keyword name="$TIMESTEP"  value="0.01" />
         <Keyword name="$P19E"  value="0,0" />
         <Keyword name="$P19B"  value="32" />
         <Keyword name="$P19R"  value="1048576" />
         <Keyword name="$P19S"  value="Time" />
         <Keyword name="$P19N"  value="Time" />
         <Keyword name="P18DISPLAY"  value="LOG" />
         <Keyword name="$P18V"  value="452" />
         <Keyword name="$P18E"  value="0,0" />
         <Keyword name="$P18B"  value="32" />
         <Keyword name="$P18R"  value="1048576" />
         <Keyword name="$P18S"  value="APC-H" />
         <Keyword name="$P18N"  value="FL4-H" />
         <Keyword name="P17DISPLAY"  value="LIN" />
         <Keyword name="$P17V"  value="452" />
         <Keyword name="$P17E"  value="0,0" />
         <Keyword name="$P17B"  value="32" />
         <Keyword name="$P17R"  value="1048576" />
         <Keyword name="$P17S"  value="APC-W" />
         <Keyword name="$P17N"  value="FL4-W" />
         <Keyword name="P16DISPLAY"  value="LOG" />
         <Keyword name="$P16V"  value="452" />
         <Keyword name="$P16E"  value="0,0" />
         <Keyword name="$P16B"  value="32" />
         <Keyword name="$P16R"  value="1048576" />
         <Keyword name="$P16S"  value="APC-A" />
         <Keyword name="$P16N"  value="FL4-A" />
         <Keyword name="P15DISPLAY"  value="LOG" />
         <Keyword name="$P15V"  value="555" />
         <Keyword name="$P15E"  value="0,0" />
         <Keyword name="$P15B"  value="32" />
         <Keyword name="$P15R"  value="1048576" />
         <Keyword name="$P15S"  value="PerCP-H" />
         <Keyword name="$P15N"  value="FL3-H" />
         <Keyword name="P14DISPLAY"  value="LIN" />
         <Keyword name="$P14V"  value="555" />
         <Keyword name="$P14E"  value="0,0" />
         <Keyword name="$P14B"  value="32" />
         <Keyword name="$P14R"  value="1048576" />
         <Keyword name="$P14S"  value="PerCP-W" />
         <Keyword name="$P14N"  value="FL3-W" />
         <Keyword name="P13DISPLAY"  value="LOG" />
         <Keyword name="$P13V"  value="555" />
         <Keyword name="$P13E"  value="0,0" />
         <Keyword name="$P13B"  value="32" />
         <Keyword name="$P13R"  value="1048576" />
         <Keyword name="$P13S"  value="PerCP-A" />
         <Keyword name="$P13N"  value="FL3-A" />
         <Keyword name="P12DISPLAY"  value="LOG" />
         <Keyword name="$P12V"  value="280" />
         <Keyword name="$P12E"  value="0,0" />
         <Keyword name="$P12B"  value="32" />
         <Keyword name="$P12R"  value="1048576" />
         <Keyword name="$P12S"  value="PE-H" />
         <Keyword name="$P12N"  value="FL2-H" />
         <Keyword name="P11DISPLAY"  value="LIN" />
         <Keyword name="$P11V"  value="280" />
         <Keyword name="$P11E"  value="0,0" />
         <Keyword name="$P11B"  value="32" />
         <Keyword name="$P11R"  value="1048576" />
         <Keyword name="$P11S"  value="PE-W" />
         <Keyword name="$P11N"  value="FL2-W" />
         <Keyword name="P10DISPLAY"  value="LOG" />
         <Keyword name="$P10V"  value="280" />
         <Keyword name="$P10E"  value="0,0" />
         <Keyword name="$P10B"  value="32" />
         <Keyword name="$P10R"  value="1048576" />
         <Keyword name="$P10S"  value="PE-A" />
         <Keyword name="$P10N"  value="FL2-A" />
         <Keyword name="P9DISPLAY"  value="LOG" />
         <Keyword name="$P9V"  value="320" />
         <Keyword name="$P9E"  value="0,0" />
         <Keyword name="$P9B"  value="32" />
         <Keyword name="$P9R"  value="1048576" />
         <Keyword name="$P9S"  value="FITC-H" />
         <Keyword name="$P9N"  value="FL1-H" />
         <Keyword name="P8DISPLAY"  value="LIN" />
         <Keyword name="$P8V"  value="320" />
         <Keyword name="$P8E"  value="0,0" />
         <Keyword name="$P8B"  value="32" />
         <Keyword name="$P8R"  value="1048576" />
         <Keyword name="$P8S"  value="FITC-W" />
         <Keyword name="$P8N"  value="FL1-W" />
         <Keyword name="P7DISPLAY"  value="LOG" />
         <Keyword name="$P7V"  value="320" />
         <Keyword name="$P7E"  value="0,0" />
         <Keyword name="$P7B"  value="32" />
         <Keyword name="$P7R"  value="1048576" />
         <Keyword name="$P7S"  value="FITC-A" />
         <Keyword name="$P7N"  value="FL1-A" />
         <Keyword name="P6DISPLAY"  value="LIN" />
         <Keyword name="$P6V"  value="250" />
         <Keyword name="$P6E"  value="0,0" />
         <Keyword name="$P6B"  value="32" />
         <Keyword name="$P6R"  value="1048576" />
         <Keyword name="$P6S"  value="SSC-H" />
         <Keyword name="$P6N"  value="SSC-H" />
         <Keyword name="P5DISPLAY"  value="LIN" />
         <Keyword name="$P5V"  value="250" />
         <Keyword name="$P5E"  value="0,0" />
         <Keyword name="$P5B"  value="32" />
         <Keyword name="$P5R"  value="1048576" />
         <Keyword name="$P5S"  value="SSC-W" />
         <Keyword name="$P5N"  value="SSC-W" />
         <Keyword name="P4DISPLAY"  value="LIN" />
         <Keyword name="$P4V"  value="250" />
         <Keyword name="$P4E"  value="0,0" />
         <Keyword name="$P4B"  value="32" />
         <Keyword name="$P4R"  value="1048576" />
         <Keyword name="$P4S"  value="SSC-A" />
         <Keyword name="$P4N"  value="SSC-A" />
         <Keyword name="P3DISPLAY"  value="LIN" />
         <Keyword name="$P3V"  value="80" />
         <Keyword name="$P3E"  value="0,0" />
         <Keyword name="$P3B"  value="32" />
         <Keyword name="$P3R"  value="1048576" />
         <Keyword name="$P3S"  value="FSC-H" />
         <Keyword name="$P3N"  value="FSC-H" />
         <Keyword name="P2DISPLAY"  value="LIN" />
         <Keyword name="$P2V"  value="80" />
         <Keyword name="$P2E"  value="0,0" />
         <Keyword name="$P2B"  value="32" />
         <Keyword name="$P2R"  value="1048576" />
         <Keyword name="$P2S"  value="FSC-W" />
         <Keyword name="$P2N"  value="FSC-W" />
         <Keyword name="P1DISPLAY"  value="LIN" />
         <Keyword name="$P1V"  value="80" />
         <Keyword name="$P1E"  value="0,0" />
         <Keyword name="$P1B"  value="32" />
         <Keyword name="$P1R"  value="1048576" />
         <Keyword name="$P1S"  value="FSC-A" />
         <Keyword name="$P1N"  value="FSC-A" />
         <Keyword name="$TOT"  value="10000" />
         <Keyword name="$PAR"  value="19" />
         <Keyword name="$BYTEORD"  value="1,2,3,4" />
         <Keyword name="$DATATYPE"  value="F" />
         <Keyword name="$MODE"  value="L" />
         <Keyword name="THRESHOLD"  value="FSC,100000" />
         <Keyword name="SPILL"  value="4,FL1-A,FL2-A,FL3-A,FL4-A,1,0,0,0,0,1,0,0,0,0,1,0,0,0,0,1" />
         <Keyword name="$CYT"  value="BriCyteE6" />
         <Keyword name="$ETIM"  value="16:14:38" />
         <Keyword name="$DATE"  value="31-Oct-2021" />
         <Keyword name="SPEED"  value="high" />
         <Keyword name="DILUTE"  value="1" />
         <Keyword name="VOLUME"  value="39.29838ul" />
         <Keyword name="$SMNO"  value="1" />
         <Keyword name="SoftWare Version"  value="01.11.00.8976" />
         <Keyword name="$NEXTDATA"  value="0               " />
         <Keyword name="$ENDSTEXT"  value="0       " />
         <Keyword name="$BEGINSTEXT"  value="0       " />
         <Keyword name="$ENDDATA"  value="762255          " />
         <Keyword name="$BEGINDATA"  value="2256    " />
         <Keyword name="$ENDANALYSIS"  value="0       " />
         <Keyword name="$BEGINANALYSIS"  value="0       " />
         <Keyword name="FJ_FCS_VERSION"  value="3" />
         <Keyword name="$P21N"  value="Comp-FL2-A" />
         <Keyword name="$P21S"  value="PE-A" />
         <Keyword name="$P21R"  value="104857" />
         <Keyword name="$P20N"  value="Comp-FL1-A" />
         <Keyword name="$P20S"  value="FITC-A" />
         <Keyword name="$P20R"  value="3315888" />
       </Keywords>
       <SampleNode name="1_e4 6um2_2021_10_31_16_07_14.fcs"  annotation=""  owningGroup=""  expanded="1"  sortPriority="10"  count="10000"  sampleID="31" >
         <Graph smoothing="0"  backColor="#ffffff"  foreColor="#000000"  heatMapStatParameter="Comp-FL1-A"  type="Pseudocolor"  fast="1" >
           <Axis dimension="x"  name="FSC-A"  label=""  auto="auto" />
           <Axis dimension="y"  name="SSC-A"  label=""  auto="auto" />
           <GraphSettings level="5%"  smoothingHighResolution="1"  contourHighResolution="1"  histogramSmoothingCount="0"  graphResolution="256"  showOutliers="0"  drawLargeDots="0"  dotsToDraw="8000"  tint="le.chartfill.tinted.40"  lineWeight="le.lineweight.normal"  lineStyle="le.linestyle.solid" />
           <GraphEnvironment showGrid="0"  showAxes="tnlTNL"  showGates="1"  showFreqOnPlots="1"  showGateNameOnPlots="1"  showMedians="0"  showUncomped="0"  addEventParam="0"  lastYAxisName="" >
             <TextTraits font="SansSerif"  size="11"  name="Labels"  style="plain"  color="#000000"  background="#00ffffff"  just="left" />
             <TextTraits font="SansSerif"  size="11"  name="LayoutGates"  style="plain"  color="#000000"  background="#00ffffff"  just="left" />
             <TextTraits font="SansSerif"  size="9"  name="Numbers"  style="plain"  color="#000000"  background="#00ffffff"  just="left" />
             <TextTraits font="SansSerif"  size="9"  name="Legend"  style="plain"  color="#000000"  background="#00ffffff"  just="left" />
             <WindowPosition x="0"  y="120"  width="390"  height="622"  displayed="0"  panelState="---" />
           </GraphEnvironment>
         </Graph>
         <Subpopulations>
           <Population name="all"  annotation=""  owningGroup=""  expanded="1"  sortPriority="10"  count="7553" >
             <Graph smoothing="0"  backColor="#ffffff"  foreColor="#000000"  heatMapStatParameter="FL1-A"  type="Pseudocolor"  fast="1" >
               <Axis dimension="x"  name="FSC-A"  label=""  auto="auto" />
               <Axis dimension="y"  name="FSC-H"  label=""  auto="auto" />
               <GraphSettings level="5%"  smoothingHighResolution="1"  contourHighResolution="1"  histogramSmoothingCount="0"  graphResolution="256"  showOutliers="0"  drawLargeDots="0"  dotsToDraw="8000"  tint="le.chartfill.tinted.40"  lineWeight="le.lineweight.normal"  lineStyle="le.linestyle.solid" />
               <GraphEnvironment showGrid="0"  showAxes="tnlTNL"  showGates="1"  showFreqOnPlots="1"  showGateNameOnPlots="1"  showMedians="0"  showUncomped="0"  addEventParam="0"  lastYAxisName="" >
                 <TextTraits font="SansSerif"  size="11"  name="Labels"  style="plain"  color="#000000"  background="#00ffffff"  just="left" />
                 <TextTraits font="SansSerif"  size="11"  name="LayoutGates"  style="plain"  color="#000000"  background="#00ffffff"  just="left" />
                 <TextTraits font="SansSerif"  size="9"  name="Numbers"  style="plain"  color="#000000"  background="#00ffffff"  just="left" />
                 <TextTraits font="SansSerif"  size="9"  name="Legend"  style="plain"  color="#000000"  background="#00ffffff"  just="left" />
                 <WindowPosition x="295"  y="120"  width="390"  height="622"  displayed="0"  panelState="---" />
               </GraphEnvironment>
             </Graph>
             <Gate gating:id="ID1412701686" >
               <gating:PolygonGate eventsInside="1"  annoOffsetX="0"  annoOffsetY="0"  tint="#000000"  isTinted="0"  lineWeight="Normal"  userDefined="1"  quadId="-1"  gateResolution="256" >
                 <gating:dimension>
                   <data-type:fcs-dimension data-type:name="FSC-A" />
                 </gating:dimension>
                 <gating:dimension>
                   <data-type:fcs-dimension data-type:name="SSC-A" />
                 </gating:dimension>
                 <gating:vertex>
                   <gating:coordinate data-type:value="685964.779186992" />
                   <gating:coordinate data-type:value="865796.6972477065" />
                 </gating:vertex>
                 <gating:vertex>
                   <gating:coordinate data-type:value="118625.4881300813" />
                   <gating:coordinate data-type:value="543527.9266055046" />
                 </gating:vertex>
                 <gating:vertex>
                   <gating:coordinate data-type:value="206305.1967479675" />
                   <gating:coordinate data-type:value="240499.0825688074" />
                 </gating:vertex>
                 <gating:vertex>
                   <gating:coordinate data-type:value="587969.8107317074" />
                   <gating:coordinate data-type:value="158729.3944954129" />
                 </gating:vertex>
                 <gating:vertex>
                   <gating:coordinate data-type:value="1016053.09398374" />
                   <gating:coordinate data-type:value="413658.4220183486" />
                 </gating:vertex>
                 <gating:vertex>
                   <gating:coordinate data-type:value="974792.0546341465" />
                   <gating:coordinate data-type:value="687827.3761467889" />
                 </gating:vertex>
               </gating:PolygonGate>
             </Gate>
             <Subpopulations>
               <Population name="Single Cells"  annotation=""  owningGroup=""  expanded="1"  sortPriority="10"  count="7177" >
                 <Graph smoothing="0"  backColor="#ffffff"  foreColor="#000000"  heatMapStatParameter="FL1-A"  type="Pseudocolor"  fast="1" >
                   <Axis dimension="x"  name="Comp-FL2-A"  label=""  auto="auto" />
                   <Axis dimension="y"  name="Comp-FL1-A"  label=""  auto="auto" />
                   <GraphSettings level="5%"  smoothingHighResolution="1"  contourHighResolution="1"  histogramSmoothingCount="0"  graphResolution="256"  showOutliers="0"  drawLargeDots="0"  dotsToDraw="8000"  tint="le.chartfill.tinted.40"  lineWeight="le.lineweight.normal"  lineStyle="le.linestyle.solid" />
                   <GraphEnvironment showGrid="0"  showAxes="tnlTNL"  showGates="1"  showFreqOnPlots="1"  showGateNameOnPlots="1"  showMedians="0"  showUncomped="0"  addEventParam="0"  lastYAxisName="" >
                     <TextTraits font="SansSerif"  size="11"  name="Labels"  style="plain"  color="#000000"  background="#00ffffff"  just="left" />
                     <TextTraits font="SansSerif"  size="11"  name="LayoutGates"  style="plain"  color="#000000"  background="#00ffffff"  just="left" />
                     <TextTraits font="SansSerif"  size="9"  name="Numbers"  style="plain"  color="#000000"  background="#00ffffff"  just="left" />
                     <TextTraits font="SansSerif"  size="9"  name="Legend"  style="plain"  color="#000000"  background="#00ffffff"  just="left" />
                     <WindowPosition x="190"  y="117"  width="390"  height="622"  displayed="0"  panelState="---" />
                   </GraphEnvironment>
                 </Graph>
                 <Gate gating:id="ID644392793"  gating:parent_id="ID1412701686" >
                   <gating:PolygonGate eventsInside="1"  annoOffsetX="72"  annoOffsetY="56"  tint="#000000"  isTinted="0"  lineWeight="Normal"  userDefined="1"  quadId="-1"  gateResolution="256" >
                     <gating:dimension>
                       <data-type:fcs-dimension data-type:name="FSC-A" />
                     </gating:dimension>
                     <gating:dimension>
                       <data-type:fcs-dimension data-type:name="FSC-H" />
                     </gating:dimension>
                     <gating:vertex>
                       <gating:coordinate data-type:value="928373.3853658538" />
                       <gating:coordinate data-type:value="586817.7614678899" />
                     </gating:vertex>
                     <gating:vertex>
                       <gating:coordinate data-type:value="216620.4565853659" />
                       <gating:coordinate data-type:value="307838.8256880734" />
                     </gating:vertex>
                     <gating:vertex>
                       <gating:coordinate data-type:value="283669.6455284553" />
                       <gating:coordinate data-type:value="197209.247706422" />
                     </gating:vertex>
                     <gating:vertex>
                       <gating:coordinate data-type:value="1083102.2829268295" />
                       <gating:coordinate data-type:value="514668.0366972477" />
                     </gating:vertex>
                     <gating:vertex>
                       <gating:coordinate data-type:value="1052156.5034146344" />
                       <gating:coordinate data-type:value="596437.7247706422" />
                     </gating:vertex>
                   </gating:PolygonGate>
                 </Gate>
                 <Subpopulations>
                   <Population name="Q1: PE-A- , FITC-A+"  annotation=""  owningGroup="Hela"  expanded="1"  sortPriority="10"  count="184" >
                     <Graph smoothing="0"  backColor="#ffffff"  foreColor="#000000"  heatMapStatParameter="FL1-A"  type="Pseudocolor"  fast="1" >
                       <Axis dimension="x"  name="Comp-FL2-A"  label=""  auto="auto" />
                       <Axis dimension="y"  name="Comp-FL1-A"  label=""  auto="auto" />
                       <GraphSettings level="5%"  smoothingHighResolution="1"  contourHighResolution="1"  histogramSmoothingCount="0"  graphResolution="256"  showOutliers="0"  drawLargeDots="0"  dotsToDraw="8000"  tint="le.chartfill.tinted.40"  lineWeight="le.lineweight.normal"  lineStyle="le.linestyle.solid" />
                       <GraphEnvironment showGrid="0"  showAxes="tnlTNL"  showGates="1"  showFreqOnPlots="1"  showGateNameOnPlots="1"  showMedians="0"  showUncomped="0"  addEventParam="0"  lastYAxisName="" >
                         <TextTraits font="SansSerif"  size="11"  name="Labels"  style="plain"  color="#000000"  background="#00ffffff"  just="left" />
                         <TextTraits font="SansSerif"  size="11"  name="LayoutGates"  style="plain"  color="#000000"  background="#00ffffff"  just="left" />
                         <TextTraits font="SansSerif"  size="9"  name="Numbers"  style="plain"  color="#000000"  background="#00ffffff"  just="left" />
                         <TextTraits font="SansSerif"  size="9"  name="Legend"  style="plain"  color="#000000"  background="#00ffffff"  just="left" />
                         <WindowPosition x="580"  y="117"  width="390"  height="622"  displayed="1"  panelState="---" />
                       </GraphEnvironment>
                     </Graph>
                     <Gate gating:id="ID751282438"  gating:parent_id="ID644392793" >
                       <gating:RectangleGate eventsInside="1"  annoOffsetX="0"  annoOffsetY="0"  tint="#000000"  isTinted="0"  lineWeight="Normal"  userDefined="1"  percentX="0"  percentY="0" >
                         <gating:dimension gating:max="449.94823835511556" >
                           <data-type:fcs-dimension data-type:name="Comp-FL2-A" />
                         </gating:dimension>
                         <gating:dimension gating:min="9711.12807421699" >
                           <data-type:fcs-dimension data-type:name="Comp-FL1-A" />
                         </gating:dimension>
                       </gating:RectangleGate>
                     </Gate>
                   </Population>
                   <Population name="Q2: PE-A+ , FITC-A+"  annotation=""  owningGroup="Hela"  expanded="1"  sortPriority="10"  count="574" >
                     <Graph smoothing="0"  backColor="#ffffff"  foreColor="#000000"  heatMapStatParameter="FL1-A"  type="Pseudocolor"  fast="1" >
                       <Axis dimension="x"  name="Comp-FL2-A"  label=""  auto="auto" />
                       <Axis dimension="y"  name="Comp-FL1-A"  label=""  auto="auto" />
                       <GraphSettings level="5%"  smoothingHighResolution="1"  contourHighResolution="1"  histogramSmoothingCount="0"  graphResolution="256"  showOutliers="0"  drawLargeDots="0"  dotsToDraw="8000"  tint="le.chartfill.tinted.40"  lineWeight="le.lineweight.normal"  lineStyle="le.linestyle.solid" />
                       <GraphEnvironment showGrid="0"  showAxes="tnlTNL"  showGates="1"  showFreqOnPlots="1"  showGateNameOnPlots="1"  showMedians="0"  showUncomped="0"  addEventParam="0"  lastYAxisName="" >
                         <TextTraits font="SansSerif"  size="11"  name="Labels"  style="plain"  color="#000000"  background="#00ffffff"  just="left" />
                         <TextTraits font="SansSerif"  size="11"  name="LayoutGates"  style="plain"  color="#000000"  background="#00ffffff"  just="left" />
                         <TextTraits font="SansSerif"  size="9"  name="Numbers"  style="plain"  color="#000000"  background="#00ffffff"  just="left" />
                         <TextTraits font="SansSerif"  size="9"  name="Legend"  style="plain"  color="#000000"  background="#00ffffff"  just="left" />
                         <WindowPosition x="580"  y="117"  width="390"  height="622"  displayed="0"  panelState="---" />
                       </GraphEnvironment>
                     </Graph>
                     <Gate gating:id="ID2043827055"  gating:parent_id="ID644392793" >
                       <gating:RectangleGate eventsInside="1"  annoOffsetX="0"  annoOffsetY="0"  tint="#000000"  isTinted="0"  lineWeight="Normal"  userDefined="1"  percentX="0"  percentY="0" >
                         <gating:dimension gating:min="449.94823835511556" >
                           <data-type:fcs-dimension data-type:name="Comp-FL2-A" />
                         </gating:dimension>
                         <gating:dimension gating:min="9711.12807421699" >
                           <data-type:fcs-dimension data-type:name="Comp-FL1-A" />
                         </gating:dimension>
                       </gating:RectangleGate>
                     </Gate>
                   </Population>
                   <Population name="Q3: PE-A+ , FITC-A-"  annotation=""  owningGroup="Hela"  expanded="1"  sortPriority="10"  count="370" >
                     <Graph smoothing="0"  backColor="#ffffff"  foreColor="#000000"  heatMapStatParameter="FL1-A"  type="Pseudocolor"  fast="1" >
                       <Axis dimension="x"  name="Comp-FL2-A"  label=""  auto="auto" />
                       <Axis dimension="y"  name="Comp-FL1-A"  label=""  auto="auto" />
                       <GraphSettings level="5%"  smoothingHighResolution="1"  contourHighResolution="1"  histogramSmoothingCount="0"  graphResolution="256"  showOutliers="0"  drawLargeDots="0"  dotsToDraw="8000"  tint="le.chartfill.tinted.40"  lineWeight="le.lineweight.normal"  lineStyle="le.linestyle.solid" />
                       <GraphEnvironment showGrid="0"  showAxes="tnlTNL"  showGates="1"  showFreqOnPlots="1"  showGateNameOnPlots="1"  showMedians="0"  showUncomped="0"  addEventParam="0"  lastYAxisName="" >
                         <TextTraits font="SansSerif"  size="11"  name="Labels"  style="plain"  color="#000000"  background="#00ffffff"  just="left" />
                         <TextTraits font="SansSerif"  size="11"  name="LayoutGates"  style="plain"  color="#000000"  background="#00ffffff"  just="left" />
                         <TextTraits font="SansSerif"  size="9"  name="Numbers"  style="plain"  color="#000000"  background="#00ffffff"  just="left" />
                         <TextTraits font="SansSerif"  size="9"  name="Legend"  style="plain"  color="#000000"  background="#00ffffff"  just="left" />
                         <WindowPosition x="580"  y="117"  width="390"  height="622"  displayed="1"  panelState="---" />
                       </GraphEnvironment>
                     </Graph>
                     <Gate gating:id="ID234695182"  gating:parent_id="ID644392793" >
                       <gating:RectangleGate eventsInside="1"  annoOffsetX="0"  annoOffsetY="0"  tint="#000000"  isTinted="0"  lineWeight="Normal"  userDefined="1"  percentX="0"  percentY="0" >
                         <gating:dimension gating:min="449.94823835511556" >
                           <data-type:fcs-dimension data-type:name="Comp-FL2-A" />
                         </gating:dimension>
                         <gating:dimension gating:max="9711.12807421699" >
                           <data-type:fcs-dimension data-type:name="Comp-FL1-A" />
                         </gating:dimension>
                       </gating:RectangleGate>
                     </Gate>
                   </Population>
                   <Population name="Q4: PE-A- , FITC-A-"  annotation=""  owningGroup="Hela"  expanded="1"  sortPriority="10"  count="6049" >
                     <Graph smoothing="0"  backColor="#ffffff"  foreColor="#000000"  heatMapStatParameter="FL1-A"  type="Pseudocolor"  fast="1" >
                       <Axis dimension="x"  name="Comp-FL2-A"  label=""  auto="auto" />
                       <Axis dimension="y"  name="Comp-FL1-A"  label=""  auto="auto" />
                       <GraphSettings level="5%"  smoothingHighResolution="1"  contourHighResolution="1"  histogramSmoothingCount="0"  graphResolution="256"  showOutliers="0"  drawLargeDots="0"  dotsToDraw="8000"  tint="le.chartfill.tinted.40"  lineWeight="le.lineweight.normal"  lineStyle="le.linestyle.solid" />
                       <GraphEnvironment showGrid="0"  showAxes="tnlTNL"  showGates="1"  showFreqOnPlots="1"  showGateNameOnPlots="1"  showMedians="0"  showUncomped="0"  addEventParam="0"  lastYAxisName="" >
                         <TextTraits font="SansSerif"  size="11"  name="Labels"  style="plain"  color="#000000"  background="#00ffffff"  just="left" />
                         <TextTraits font="SansSerif"  size="11"  name="LayoutGates"  style="plain"  color="#000000"  background="#00ffffff"  just="left" />
                         <TextTraits font="SansSerif"  size="9"  name="Numbers"  style="plain"  color="#000000"  background="#00ffffff"  just="left" />
                         <TextTraits font="SansSerif"  size="9"  name="Legend"  style="plain"  color="#000000"  background="#00ffffff"  just="left" />
                         <WindowPosition x="580"  y="117"  width="390"  height="622"  displayed="1"  panelState="---" />
                       </GraphEnvironment>
                     </Graph>
                     <Gate gating:id="ID1858864775"  gating:parent_id="ID644392793" >
                       <gating:RectangleGate eventsInside="1"  annoOffsetX="0"  annoOffsetY="0"  tint="#000000"  isTinted="0"  lineWeight="Normal"  userDefined="1"  percentX="0"  percentY="0" >
                         <gating:dimension gating:max="449.94823835511556" >
                           <data-type:fcs-dimension data-type:name="Comp-FL2-A" />
                         </gating:dimension>
                         <gating:dimension gating:max="9711.12807421699" >
                           <data-type:fcs-dimension data-type:name="Comp-FL1-A" />
                         </gating:dimension>
                       </gating:RectangleGate>
                     </Gate>
                   </Population>
                 </Subpopulations>
               </Population>
             </Subpopulations>
           </Population>
         </Subpopulations>
       </SampleNode>
     </Sample>
     <Sample>
       <DataSet uri="file:/E:/坚果云/我的坚果云/毛龙飞20210324/e4%20e12%20凋亡/20211031/1_e4%2012um_2021_10_31_16_07_14.fcs"  sampleID="32" />
       <transforms:spilloverMatrix prefix="Comp-"  name="Compensation-5-copy"  editable="1"  color="#336600"  version="FlowJo-10.4"  status="FINALIZED"  transforms:id="ec4e28dd-7bf4-4a8b-bdc7-bf017d85e7f1"  suffix="" >
         <data-type:parameters>
           <data-type:parameter data-type:name="FL1-A" />
           <data-type:parameter data-type:name="FL2-A" />
         </data-type:parameters>
         <transforms:spillover data-type:parameter="FL1-A" >
           <transforms:coefficient data-type:parameter="FL1-A"  transforms:value="1" />
           <transforms:coefficient data-type:parameter="FL2-A"  transforms:value="0.0872829208" />
         </transforms:spillover>
         <transforms:spillover data-type:parameter="FL2-A" >
           <transforms:coefficient data-type:parameter="FL1-A"  transforms:value="0.8" />
           <transforms:coefficient data-type:parameter="FL2-A"  transforms:value="1" />
         </transforms:spillover>
       </transforms:spilloverMatrix>
       <Transformations>
         <transforms:linear transforms:minRange="0"  transforms:maxRange="1268776.9600000002"  gain="1" >
           <data-type:parameter data-type:name="FSC-A" />
         </transforms:linear>
         <transforms:linear transforms:minRange="0"  transforms:maxRange="1048576"  gain="1" >
           <data-type:parameter data-type:name="FSC-W" />
         </transforms:linear>
         <transforms:linear transforms:minRange="0"  transforms:maxRange="1048576"  gain="1" >
           <data-type:parameter data-type:name="FSC-H" />
         </transforms:linear>
         <transforms:linear transforms:minRange="0"  transforms:maxRange="1048576"  gain="1" >
           <data-type:parameter data-type:name="SSC-A" />
         </transforms:linear>
         <transforms:linear transforms:minRange="0"  transforms:maxRange="1048576"  gain="1" >
           <data-type:parameter data-type:name="SSC-W" />
         </transforms:linear>
         <transforms:linear transforms:minRange="0"  transforms:maxRange="1048576"  gain="1" >
           <data-type:parameter data-type:name="SSC-H" />
         </transforms:linear>
         <transforms:log transforms:offset="31.6227766017"  transforms:decades="5.0205999133" >
           <data-type:parameter data-type:name="FL1-A" />
         </transforms:log>
         <transforms:linear transforms:minRange="0"  transforms:maxRange="1048576"  gain="1" >
           <data-type:parameter data-type:name="FL1-W" />
         </transforms:linear>
         <transforms:log transforms:offset="1"  transforms:decades="6.0205999133" >
           <data-type:parameter data-type:name="FL1-H" />
         </transforms:log>
         <transforms:log transforms:offset="1"  transforms:decades="5.0205999133" >
           <data-type:parameter data-type:name="FL2-A" />
         </transforms:log>
         <transforms:linear transforms:minRange="0"  transforms:maxRange="1048576"  gain="1" >
           <data-type:parameter data-type:name="FL2-W" />
         </transforms:linear>
         <transforms:log transforms:offset="1"  transforms:decades="6.0205999133" >
           <data-type:parameter data-type:name="FL2-H" />
         </transforms:log>
         <transforms:log transforms:offset="1"  transforms:decades="6.0205999133" >
           <data-type:parameter data-type:name="FL3-A" />
         </transforms:log>
         <transforms:linear transforms:minRange="0"  transforms:maxRange="1048576"  gain="1" >
           <data-type:parameter data-type:name="FL3-W" />
         </transforms:linear>
         <transforms:log transforms:offset="1"  transforms:decades="6.0205999133" >
           <data-type:parameter data-type:name="FL3-H" />
         </transforms:log>
         <transforms:log transforms:offset="1"  transforms:decades="6.0205999133" >
           <data-type:parameter data-type:name="FL4-A" />
         </transforms:log>
         <transforms:linear transforms:minRange="0"  transforms:maxRange="1048576"  gain="1" >
           <data-type:parameter data-type:name="FL4-W" />
         </transforms:linear>
         <transforms:log transforms:offset="1"  transforms:decades="6.0205999133" >
           <data-type:parameter data-type:name="FL4-H" />
         </transforms:log>
         <transforms:linear transforms:minRange="0"  transforms:maxRange="167.53102"  gain="0.01" >
           <data-type:parameter data-type:name="Time" />
         </transforms:linear>
         <transforms:log transforms:offset="31.6227766017"  transforms:decades="5.0205999133" >
           <data-type:parameter data-type:name="Comp-FL1-A" />
         </transforms:log>
         <transforms:log transforms:offset="1"  transforms:decades="5.0205999133" >
           <data-type:parameter data-type:name="Comp-FL2-A" />
         </transforms:log>
       </Transformations>
       <Keywords>
         <Keyword name="TubeName"  value="e4 12um" />
         <Keyword name="TemplateName"  value="Empty" />
         <Keyword name="$UNICODE"  value="65001,TemplateName,TubeName" />
         <Keyword name="$TIMESTEP"  value="0.01" />
         <Keyword name="$P19E"  value="0,0" />
         <Keyword name="$P19B"  value="32" />
         <Keyword name="$P19R"  value="1048576" />
         <Keyword name="$P19S"  value="Time" />
         <Keyword name="$P19N"  value="Time" />
         <Keyword name="P18DISPLAY"  value="LOG" />
         <Keyword name="$P18V"  value="452" />
         <Keyword name="$P18E"  value="0,0" />
         <Keyword name="$P18B"  value="32" />
         <Keyword name="$P18R"  value="1048576" />
         <Keyword name="$P18S"  value="APC-H" />
         <Keyword name="$P18N"  value="FL4-H" />
         <Keyword name="P17DISPLAY"  value="LIN" />
         <Keyword name="$P17V"  value="452" />
         <Keyword name="$P17E"  value="0,0" />
         <Keyword name="$P17B"  value="32" />
         <Keyword name="$P17R"  value="1048576" />
         <Keyword name="$P17S"  value="APC-W" />
         <Keyword name="$P17N"  value="FL4-W" />
         <Keyword name="P16DISPLAY"  value="LOG" />
         <Keyword name="$P16V"  value="452" />
         <Keyword name="$P16E"  value="0,0" />
         <Keyword name="$P16B"  value="32" />
         <Keyword name="$P16R"  value="1048576" />
         <Keyword name="$P16S"  value="APC-A" />
         <Keyword name="$P16N"  value="FL4-A" />
         <Keyword name="P15DISPLAY"  value="LOG" />
         <Keyword name="$P15V"  value="555" />
         <Keyword name="$P15E"  value="0,0" />
         <Keyword name="$P15B"  value="32" />
         <Keyword name="$P15R"  value="1048576" />
         <Keyword name="$P15S"  value="PerCP-H" />
         <Keyword name="$P15N"  value="FL3-H" />
         <Keyword name="P14DISPLAY"  value="LIN" />
         <Keyword name="$P14V"  value="555" />
         <Keyword name="$P14E"  value="0,0" />
         <Keyword name="$P14B"  value="32" />
         <Keyword name="$P14R"  value="1048576" />
         <Keyword name="$P14S"  value="PerCP-W" />
         <Keyword name="$P14N"  value="FL3-W" />
         <Keyword name="P13DISPLAY"  value="LOG" />
         <Keyword name="$P13V"  value="555" />
         <Keyword name="$P13E"  value="0,0" />
         <Keyword name="$P13B"  value="32" />
         <Keyword name="$P13R"  value="1048576" />
         <Keyword name="$P13S"  value="PerCP-A" />
         <Keyword name="$P13N"  value="FL3-A" />
         <Keyword name="P12DISPLAY"  value="LOG" />
         <Keyword name="$P12V"  value="280" />
         <Keyword name="$P12E"  value="0,0" />
         <Keyword name="$P12B"  value="32" />
         <Keyword name="$P12R"  value="1048576" />
         <Keyword name="$P12S"  value="PE-H" />
         <Keyword name="$P12N"  value="FL2-H" />
         <Keyword name="P11DISPLAY"  value="LIN" />
         <Keyword name="$P11V"  value="280" />
         <Keyword name="$P11E"  value="0,0" />
         <Keyword name="$P11B"  value="32" />
         <Keyword name="$P11R"  value="1048576" />
         <Keyword name="$P11S"  value="PE-W" />
         <Keyword name="$P11N"  value="FL2-W" />
         <Keyword name="P10DISPLAY"  value="LOG" />
         <Keyword name="$P10V"  value="280" />
         <Keyword name="$P10E"  value="0,0" />
         <Keyword name="$P10B"  value="32" />
         <Keyword name="$P10R"  value="1048576" />
         <Keyword name="$P10S"  value="PE-A" />
         <Keyword name="$P10N"  value="FL2-A" />
         <Keyword name="P9DISPLAY"  value="LOG" />
         <Keyword name="$P9V"  value="320" />
         <Keyword name="$P9E"  value="0,0" />
         <Keyword name="$P9B"  value="32" />
         <Keyword name="$P9R"  value="1048576" />
         <Keyword name="$P9S"  value="FITC-H" />
         <Keyword name="$P9N"  value="FL1-H" />
         <Keyword name="P8DISPLAY"  value="LIN" />
         <Keyword name="$P8V"  value="320" />
         <Keyword name="$P8E"  value="0,0" />
         <Keyword name="$P8B"  value="32" />
         <Keyword name="$P8R"  value="1048576" />
         <Keyword name="$P8S"  value="FITC-W" />
         <Keyword name="$P8N"  value="FL1-W" />
         <Keyword name="P7DISPLAY"  value="LOG" />
         <Keyword name="$P7V"  value="320" />
         <Keyword name="$P7E"  value="0,0" />
         <Keyword name="$P7B"  value="32" />
         <Keyword name="$P7R"  value="1048576" />
         <Keyword name="$P7S"  value="FITC-A" />
         <Keyword name="$P7N"  value="FL1-A" />
         <Keyword name="P6DISPLAY"  value="LIN" />
         <Keyword name="$P6V"  value="250" />
         <Keyword name="$P6E"  value="0,0" />
         <Keyword name="$P6B"  value="32" />
         <Keyword name="$P6R"  value="1048576" />
         <Keyword name="$P6S"  value="SSC-H" />
         <Keyword name="$P6N"  value="SSC-H" />
         <Keyword name="P5DISPLAY"  value="LIN" />
         <Keyword name="$P5V"  value="250" />
         <Keyword name="$P5E"  value="0,0" />
         <Keyword name="$P5B"  value="32" />
         <Keyword name="$P5R"  value="1048576" />
         <Keyword name="$P5S"  value="SSC-W" />
         <Keyword name="$P5N"  value="SSC-W" />
         <Keyword name="P4DISPLAY"  value="LIN" />
         <Keyword name="$P4V"  value="250" />
         <Keyword name="$P4E"  value="0,0" />
         <Keyword name="$P4B"  value="32" />
         <Keyword name="$P4R"  value="1048576" />
         <Keyword name="$P4S"  value="SSC-A" />
         <Keyword name="$P4N"  value="SSC-A" />
         <Keyword name="P3DISPLAY"  value="LIN" />
         <Keyword name="$P3V"  value="80" />
         <Keyword name="$P3E"  value="0,0" />
         <Keyword name="$P3B"  value="32" />
         <Keyword name="$P3R"  value="1048576" />
         <Keyword name="$P3S"  value="FSC-H" />
         <Keyword name="$P3N"  value="FSC-H" />
         <Keyword name="P2DISPLAY"  value="LIN" />
         <Keyword name="$P2V"  value="80" />
         <Keyword name="$P2E"  value="0,0" />
         <Keyword name="$P2B"  value="32" />
         <Keyword name="$P2R"  value="1048576" />
         <Keyword name="$P2S"  value="FSC-W" />
         <Keyword name="$P2N"  value="FSC-W" />
         <Keyword name="P1DISPLAY"  value="LIN" />
         <Keyword name="$P1V"  value="80" />
         <Keyword name="$P1E"  value="0,0" />
         <Keyword name="$P1B"  value="32" />
         <Keyword name="$P1R"  value="1048576" />
         <Keyword name="$P1S"  value="FSC-A" />
         <Keyword name="$P1N"  value="FSC-A" />
         <Keyword name="$TOT"  value="10000" />
         <Keyword name="$PAR"  value="19" />
         <Keyword name="$BYTEORD"  value="1,2,3,4" />
         <Keyword name="$DATATYPE"  value="F" />
         <Keyword name="$MODE"  value="L" />
         <Keyword name="THRESHOLD"  value="FSC,100000" />
         <Keyword name="SPILL"  value="4,FL1-A,FL2-A,FL3-A,FL4-A,1,0,0,0,0,1,0,0,0,0,1,0,0,0,0,1" />
         <Keyword name="$CYT"  value="BriCyteE6" />
         <Keyword name="$ETIM"  value="16:17:50" />
         <Keyword name="$DATE"  value="31-Oct-2021" />
         <Keyword name="SPEED"  value="high" />
         <Keyword name="DILUTE"  value="1" />
         <Keyword name="VOLUME"  value="273.1677ul" />
         <Keyword name="$SMNO"  value="1" />
         <Keyword name="SoftWare Version"  value="01.11.00.8976" />
         <Keyword name="$NEXTDATA"  value="0               " />
         <Keyword name="$ENDSTEXT"  value="0       " />
         <Keyword name="$BEGINSTEXT"  value="0       " />
         <Keyword name="$ENDDATA"  value="762255          " />
         <Keyword name="$BEGINDATA"  value="2256    " />
         <Keyword name="$ENDANALYSIS"  value="0       " />
         <Keyword name="$BEGINANALYSIS"  value="0       " />
         <Keyword name="FJ_FCS_VERSION"  value="3" />
         <Keyword name="$P21N"  value="Comp-FL2-A" />
         <Keyword name="$P21S"  value="PE-A" />
         <Keyword name="$P21R"  value="104857" />
         <Keyword name="$P20N"  value="Comp-FL1-A" />
         <Keyword name="$P20S"  value="FITC-A" />
         <Keyword name="$P20R"  value="3315888" />
       </Keywords>
       <SampleNode name="1_e4 12um_2021_10_31_16_07_14.fcs"  annotation=""  owningGroup=""  expanded="1"  sortPriority="10"  count="10000"  sampleID="32" >
         <Graph smoothing="0"  backColor="#ffffff"  foreColor="#000000"  heatMapStatParameter="Comp-FL1-A"  type="Pseudocolor"  fast="1" >
           <Axis dimension="x"  name="FSC-A"  label=""  auto="auto" />
           <Axis dimension="y"  name="SSC-A"  label=""  auto="auto" />
           <GraphSettings level="5%"  smoothingHighResolution="1"  contourHighResolution="1"  histogramSmoothingCount="0"  graphResolution="256"  showOutliers="0"  drawLargeDots="0"  dotsToDraw="8000"  tint="le.chartfill.tinted.40"  lineWeight="le.lineweight.normal"  lineStyle="le.linestyle.solid" />
           <GraphEnvironment showGrid="0"  showAxes="tnlTNL"  showGates="1"  showFreqOnPlots="1"  showGateNameOnPlots="1"  showMedians="0"  showUncomped="0"  addEventParam="0"  lastYAxisName="" >
             <TextTraits font="SansSerif"  size="11"  name="Labels"  style="plain"  color="#000000"  background="#00ffffff"  just="left" />
             <TextTraits font="SansSerif"  size="11"  name="LayoutGates"  style="plain"  color="#000000"  background="#00ffffff"  just="left" />
             <TextTraits font="SansSerif"  size="9"  name="Numbers"  style="plain"  color="#000000"  background="#00ffffff"  just="left" />
             <TextTraits font="SansSerif"  size="9"  name="Legend"  style="plain"  color="#000000"  background="#00ffffff"  just="left" />
             <WindowPosition x="758"  y="87"  width="390"  height="622"  displayed="0"  panelState="---" />
           </GraphEnvironment>
         </Graph>
         <Subpopulations>
           <Population name="all"  annotation=""  owningGroup=""  expanded="1"  sortPriority="10"  count="7883" >
             <Graph smoothing="0"  backColor="#ffffff"  foreColor="#000000"  heatMapStatParameter="FL1-A"  type="Pseudocolor"  fast="1" >
               <Axis dimension="x"  name="FSC-A"  label=""  auto="auto" />
               <Axis dimension="y"  name="FSC-H"  label=""  auto="auto" />
               <GraphSettings level="5%"  smoothingHighResolution="1"  contourHighResolution="1"  histogramSmoothingCount="0"  graphResolution="256"  showOutliers="0"  drawLargeDots="0"  dotsToDraw="8000"  tint="le.chartfill.tinted.40"  lineWeight="le.lineweight.normal"  lineStyle="le.linestyle.solid" />
               <GraphEnvironment showGrid="0"  showAxes="tnlTNL"  showGates="1"  showFreqOnPlots="1"  showGateNameOnPlots="1"  showMedians="0"  showUncomped="0"  addEventParam="0"  lastYAxisName="" >
                 <TextTraits font="SansSerif"  size="11"  name="Labels"  style="plain"  color="#000000"  background="#00ffffff"  just="left" />
                 <TextTraits font="SansSerif"  size="11"  name="LayoutGates"  style="plain"  color="#000000"  background="#00ffffff"  just="left" />
                 <TextTraits font="SansSerif"  size="9"  name="Numbers"  style="plain"  color="#000000"  background="#00ffffff"  just="left" />
                 <TextTraits font="SansSerif"  size="9"  name="Legend"  style="plain"  color="#000000"  background="#00ffffff"  just="left" />
                 <WindowPosition x="190"  y="117"  width="390"  height="622"  displayed="0"  panelState="---" />
               </GraphEnvironment>
             </Graph>
             <Gate gating:id="ID2144472513" >
               <gating:PolygonGate eventsInside="1"  annoOffsetX="0"  annoOffsetY="0"  tint="#000000"  isTinted="0"  lineWeight="Normal"  userDefined="1"  quadId="-1"  gateResolution="256" >
                 <gating:dimension>
                   <data-type:fcs-dimension data-type:name="FSC-A" />
                 </gating:dimension>
                 <gating:dimension>
                   <data-type:fcs-dimension data-type:name="SSC-A" />
                 </gating:dimension>
                 <gating:vertex>
                   <gating:coordinate data-type:value="97994.9684552846" />
                   <gating:coordinate data-type:value="1067815.9266055045" />
                 </gating:vertex>
                 <gating:vertex>
                   <gating:coordinate data-type:value="-46418.6692682927" />
                   <gating:coordinate data-type:value="668587.4495412844" />
                 </gating:vertex>
                 <gating:vertex>
                   <gating:coordinate data-type:value="41261.0393495935" />
                   <gating:coordinate data-type:value="365558.6055045872" />
                 </gating:vertex>
                 <gating:vertex>
                   <gating:coordinate data-type:value="422925.6533333334" />
                   <gating:coordinate data-type:value="283788.9174311926" />
                 </gating:vertex>
                 <gating:vertex>
                   <gating:coordinate data-type:value="851008.936585366" />
                   <gating:coordinate data-type:value="538717.9449541285" />
                 </gating:vertex>
                 <gating:vertex>
                   <gating:coordinate data-type:value="840693.6767479676" />
                   <gating:coordinate data-type:value="1048576" />
                 </gating:vertex>
               </gating:PolygonGate>
             </Gate>
             <Subpopulations>
               <Population name="Single Cells"  annotation=""  owningGroup=""  expanded="0"  sortPriority="10"  count="5221" >
                 <Graph smoothing="0"  backColor="#ffffff"  foreColor="#000000"  heatMapStatParameter="FL1-A"  type="Pseudocolor"  fast="1" >
                   <Axis dimension="x"  name="Comp-FL2-A"  label=""  auto="auto" />
                   <Axis dimension="y"  name="Comp-FL1-A"  label=""  auto="auto" />
                   <GraphSettings level="5%"  smoothingHighResolution="1"  contourHighResolution="1"  histogramSmoothingCount="0"  graphResolution="256"  showOutliers="0"  drawLargeDots="0"  dotsToDraw="8000"  tint="le.chartfill.tinted.40"  lineWeight="le.lineweight.normal"  lineStyle="le.linestyle.solid" />
                   <GraphEnvironment showGrid="0"  showAxes="tnlTNL"  showGates="1"  showFreqOnPlots="1"  showGateNameOnPlots="1"  showMedians="0"  showUncomped="0"  addEventParam="0"  lastYAxisName="" >
                     <TextTraits font="SansSerif"  size="11"  name="Labels"  style="plain"  color="#000000"  background="#00ffffff"  just="left" />
                     <TextTraits font="SansSerif"  size="11"  name="LayoutGates"  style="plain"  color="#000000"  background="#00ffffff"  just="left" />
                     <TextTraits font="SansSerif"  size="9"  name="Numbers"  style="plain"  color="#000000"  background="#00ffffff"  just="left" />
                     <TextTraits font="SansSerif"  size="9"  name="Legend"  style="plain"  color="#000000"  background="#00ffffff"  just="left" />
                     <WindowPosition x="580"  y="117"  width="390"  height="622"  displayed="0"  panelState="---" />
                   </GraphEnvironment>
                 </Graph>
                 <Gate gating:id="ID342909055"  gating:parent_id="ID2144472513" >
                   <gating:PolygonGate eventsInside="1"  annoOffsetX="97"  annoOffsetY="83"  tint="#000000"  isTinted="0"  lineWeight="Normal"  userDefined="1"  quadId="-1"  gateResolution="256" >
                     <gating:dimension>
                       <data-type:fcs-dimension data-type:name="FSC-A" />
                     </gating:dimension>
                     <gating:dimension>
                       <data-type:fcs-dimension data-type:name="FSC-H" />
                     </gating:dimension>
                     <gating:vertex>
                       <gating:coordinate data-type:value="871639.4562601628" />
                       <gating:coordinate data-type:value="567577.8348623853" />
                     </gating:vertex>
                     <gating:vertex>
                       <gating:coordinate data-type:value="175359.4172357724" />
                       <gating:coordinate data-type:value="298218.8623853211" />
                     </gating:vertex>
                     <gating:vertex>
                       <gating:coordinate data-type:value="242408.6061788618" />
                       <gating:coordinate data-type:value="187589.2844036697" />
                     </gating:vertex>
                     <gating:vertex>
                       <gating:coordinate data-type:value="1041841.243577236" />
                       <gating:coordinate data-type:value="505048.0733944954" />
                     </gating:vertex>
                     <gating:vertex>
                       <gating:coordinate data-type:value="1010895.4640650408" />
                       <gating:coordinate data-type:value="586817.7614678899" />
                     </gating:vertex>
                   </gating:PolygonGate>
                 </Gate>
                 <Subpopulations>
                   <Population name="Q1: PE-A- , FITC-A+"  annotation=""  owningGroup="Hela"  expanded="0"  sortPriority="10"  count="193" >
                     <Graph smoothing="0"  backColor="#ffffff"  foreColor="#000000"  heatMapStatParameter="FL1-A"  type="Pseudocolor"  fast="1" >
                       <Axis dimension="x"  name="Comp-FL2-A"  label=""  auto="auto" />
                       <Axis dimension="y"  name="Comp-FL1-A"  label=""  auto="auto" />
                       <GraphSettings level="5%"  smoothingHighResolution="1"  contourHighResolution="1"  histogramSmoothingCount="0"  graphResolution="256"  showOutliers="0"  drawLargeDots="0"  dotsToDraw="8000"  tint="le.chartfill.tinted.40"  lineWeight="le.lineweight.normal"  lineStyle="le.linestyle.solid" />
                       <GraphEnvironment showGrid="0"  showAxes="tnlTNL"  showGates="1"  showFreqOnPlots="1"  showGateNameOnPlots="1"  showMedians="0"  showUncomped="0"  addEventParam="0"  lastYAxisName="" >
                         <TextTraits font="SansSerif"  size="11"  name="Labels"  style="plain"  color="#000000"  background="#00ffffff"  just="left" />
                         <TextTraits font="SansSerif"  size="11"  name="LayoutGates"  style="plain"  color="#000000"  background="#00ffffff"  just="left" />
                         <TextTraits font="SansSerif"  size="9"  name="Numbers"  style="plain"  color="#000000"  background="#00ffffff"  just="left" />
                         <TextTraits font="SansSerif"  size="9"  name="Legend"  style="plain"  color="#000000"  background="#00ffffff"  just="left" />
                         <WindowPosition x="580"  y="117"  width="390"  height="622"  displayed="1"  panelState="---" />
                       </GraphEnvironment>
                     </Graph>
                     <Gate gating:id="ID1891206565"  gating:parent_id="ID342909055" >
                       <gating:RectangleGate eventsInside="1"  annoOffsetX="0"  annoOffsetY="0"  tint="#000000"  isTinted="0"  lineWeight="Normal"  userDefined="1"  percentX="0"  percentY="0" >
                         <gating:dimension gating:max="449.94823835511556" >
                           <data-type:fcs-dimension data-type:name="Comp-FL2-A" />
                         </gating:dimension>
                         <gating:dimension gating:min="9711.12807421699" >
                           <data-type:fcs-dimension data-type:name="Comp-FL1-A" />
                         </gating:dimension>
                       </gating:RectangleGate>
                     </Gate>
                   </Population>
                   <Population name="Q2: PE-A+ , FITC-A+"  annotation=""  owningGroup="Hela"  expanded="0"  sortPriority="10"  count="4543" >
                     <Graph smoothing="0"  backColor="#ffffff"  foreColor="#000000"  heatMapStatParameter="FL1-A"  type="Pseudocolor"  fast="1" >
                       <Axis dimension="x"  name="Comp-FL2-A"  label=""  auto="auto" />
                       <Axis dimension="y"  name="Comp-FL1-A"  label=""  auto="auto" />
                       <GraphSettings level="5%"  smoothingHighResolution="1"  contourHighResolution="1"  histogramSmoothingCount="0"  graphResolution="256"  showOutliers="0"  drawLargeDots="0"  dotsToDraw="8000"  tint="le.chartfill.tinted.40"  lineWeight="le.lineweight.normal"  lineStyle="le.linestyle.solid" />
                       <GraphEnvironment showGrid="0"  showAxes="tnlTNL"  showGates="1"  showFreqOnPlots="1"  showGateNameOnPlots="1"  showMedians="0"  showUncomped="0"  addEventParam="0"  lastYAxisName="" >
                         <TextTraits font="SansSerif"  size="11"  name="Labels"  style="plain"  color="#000000"  background="#00ffffff"  just="left" />
                         <TextTraits font="SansSerif"  size="11"  name="LayoutGates"  style="plain"  color="#000000"  background="#00ffffff"  just="left" />
                         <TextTraits font="SansSerif"  size="9"  name="Numbers"  style="plain"  color="#000000"  background="#00ffffff"  just="left" />
                         <TextTraits font="SansSerif"  size="9"  name="Legend"  style="plain"  color="#000000"  background="#00ffffff"  just="left" />
                         <WindowPosition x="580"  y="117"  width="390"  height="622"  displayed="0"  panelState="---" />
                       </GraphEnvironment>
                     </Graph>
                     <Gate gating:id="ID2127518987"  gating:parent_id="ID342909055" >
                       <gating:RectangleGate eventsInside="1"  annoOffsetX="0"  annoOffsetY="0"  tint="#000000"  isTinted="0"  lineWeight="Normal"  userDefined="1"  percentX="0"  percentY="0" >
                         <gating:dimension gating:min="449.94823835511556" >
                           <data-type:fcs-dimension data-type:name="Comp-FL2-A" />
                         </gating:dimension>
                         <gating:dimension gating:min="9711.12807421699" >
                           <data-type:fcs-dimension data-type:name="Comp-FL1-A" />
                         </gating:dimension>
                       </gating:RectangleGate>
                     </Gate>
                   </Population>
                   <Population name="Q3: PE-A+ , FITC-A-"  annotation=""  owningGroup="Hela"  expanded="0"  sortPriority="10"  count="211" >
                     <Graph smoothing="0"  backColor="#ffffff"  foreColor="#000000"  heatMapStatParameter="FL1-A"  type="Pseudocolor"  fast="1" >
                       <Axis dimension="x"  name="Comp-FL2-A"  label=""  auto="auto" />
                       <Axis dimension="y"  name="Comp-FL1-A"  label=""  auto="auto" />
                       <GraphSettings level="5%"  smoothingHighResolution="1"  contourHighResolution="1"  histogramSmoothingCount="0"  graphResolution="256"  showOutliers="0"  drawLargeDots="0"  dotsToDraw="8000"  tint="le.chartfill.tinted.40"  lineWeight="le.lineweight.normal"  lineStyle="le.linestyle.solid" />
                       <GraphEnvironment showGrid="0"  showAxes="tnlTNL"  showGates="1"  showFreqOnPlots="1"  showGateNameOnPlots="1"  showMedians="0"  showUncomped="0"  addEventParam="0"  lastYAxisName="" >
                         <TextTraits font="SansSerif"  size="11"  name="Labels"  style="plain"  color="#000000"  background="#00ffffff"  just="left" />
                         <TextTraits font="SansSerif"  size="11"  name="LayoutGates"  style="plain"  color="#000000"  background="#00ffffff"  just="left" />
                         <TextTraits font="SansSerif"  size="9"  name="Numbers"  style="plain"  color="#000000"  background="#00ffffff"  just="left" />
                         <TextTraits font="SansSerif"  size="9"  name="Legend"  style="plain"  color="#000000"  background="#00ffffff"  just="left" />
                         <WindowPosition x="580"  y="117"  width="390"  height="622"  displayed="1"  panelState="---" />
                       </GraphEnvironment>
                     </Graph>
                     <Gate gating:id="ID295496470"  gating:parent_id="ID342909055" >
                       <gating:RectangleGate eventsInside="1"  annoOffsetX="0"  annoOffsetY="0"  tint="#000000"  isTinted="0"  lineWeight="Normal"  userDefined="1"  percentX="0"  percentY="0" >
                         <gating:dimension gating:min="449.94823835511556" >
                           <data-type:fcs-dimension data-type:name="Comp-FL2-A" />
                         </gating:dimension>
                         <gating:dimension gating:max="9711.12807421699" >
                           <data-type:fcs-dimension data-type:name="Comp-FL1-A" />
                         </gating:dimension>
                       </gating:RectangleGate>
                     </Gate>
                   </Population>
                   <Population name="Q4: PE-A- , FITC-A-"  annotation=""  owningGroup="Hela"  expanded="0"  sortPriority="10"  count="274" >
                     <Graph smoothing="0"  backColor="#ffffff"  foreColor="#000000"  heatMapStatParameter="FL1-A"  type="Pseudocolor"  fast="1" >
                       <Axis dimension="x"  name="Comp-FL2-A"  label=""  auto="auto" />
                       <Axis dimension="y"  name="Comp-FL1-A"  label=""  auto="auto" />
                       <GraphSettings level="5%"  smoothingHighResolution="1"  contourHighResolution="1"  histogramSmoothingCount="0"  graphResolution="256"  showOutliers="0"  drawLargeDots="0"  dotsToDraw="8000"  tint="le.chartfill.tinted.40"  lineWeight="le.lineweight.normal"  lineStyle="le.linestyle.solid" />
                       <GraphEnvironment showGrid="0"  showAxes="tnlTNL"  showGates="1"  showFreqOnPlots="1"  showGateNameOnPlots="1"  showMedians="0"  showUncomped="0"  addEventParam="0"  lastYAxisName="" >
                         <TextTraits font="SansSerif"  size="11"  name="Labels"  style="plain"  color="#000000"  background="#00ffffff"  just="left" />
                         <TextTraits font="SansSerif"  size="11"  name="LayoutGates"  style="plain"  color="#000000"  background="#00ffffff"  just="left" />
                         <TextTraits font="SansSerif"  size="9"  name="Numbers"  style="plain"  color="#000000"  background="#00ffffff"  just="left" />
                         <TextTraits font="SansSerif"  size="9"  name="Legend"  style="plain"  color="#000000"  background="#00ffffff"  just="left" />
                         <WindowPosition x="580"  y="117"  width="390"  height="622"  displayed="1"  panelState="---" />
                       </GraphEnvironment>
                     </Graph>
                     <Gate gating:id="ID116921026"  gating:parent_id="ID342909055" >
                       <gating:RectangleGate eventsInside="1"  annoOffsetX="0"  annoOffsetY="0"  tint="#000000"  isTinted="0"  lineWeight="Normal"  userDefined="1"  percentX="0"  percentY="0" >
                         <gating:dimension gating:max="449.94823835511556" >
                           <data-type:fcs-dimension data-type:name="Comp-FL2-A" />
                         </gating:dimension>
                         <gating:dimension gating:max="9711.12807421699" >
                           <data-type:fcs-dimension data-type:name="Comp-FL1-A" />
                         </gating:dimension>
                       </gating:RectangleGate>
                     </Gate>
                   </Population>
                 </Subpopulations>
               </Population>
             </Subpopulations>
           </Population>
         </Subpopulations>
       </SampleNode>
     </Sample>
     <Sample>
       <DataSet uri="file:/E:/坚果云/我的坚果云/毛龙飞20210324/e4%20e12%20凋亡/20211031/1_e4%2012um1_2021_10_31_16_07_14.fcs"  sampleID="33" />
       <transforms:spilloverMatrix prefix="Comp-"  name="Compensation-5-copy"  editable="1"  color="#336600"  version="FlowJo-10.4"  status="FINALIZED"  transforms:id="ec4e28dd-7bf4-4a8b-bdc7-bf017d85e7f1"  suffix="" >
         <data-type:parameters>
           <data-type:parameter data-type:name="FL1-A" />
           <data-type:parameter data-type:name="FL2-A" />
         </data-type:parameters>
         <transforms:spillover data-type:parameter="FL1-A" >
           <transforms:coefficient data-type:parameter="FL1-A"  transforms:value="1" />
           <transforms:coefficient data-type:parameter="FL2-A"  transforms:value="0.0872829208" />
         </transforms:spillover>
         <transforms:spillover data-type:parameter="FL2-A" >
           <transforms:coefficient data-type:parameter="FL1-A"  transforms:value="0.8" />
           <transforms:coefficient data-type:parameter="FL2-A"  transforms:value="1" />
         </transforms:spillover>
       </transforms:spilloverMatrix>
       <Transformations>
         <transforms:linear transforms:minRange="0"  transforms:maxRange="1268776.9600000002"  gain="1" >
           <data-type:parameter data-type:name="FSC-A" />
         </transforms:linear>
         <transforms:linear transforms:minRange="0"  transforms:maxRange="1048576"  gain="1" >
           <data-type:parameter data-type:name="FSC-W" />
         </transforms:linear>
         <transforms:linear transforms:minRange="0"  transforms:maxRange="1048576"  gain="1" >
           <data-type:parameter data-type:name="FSC-H" />
         </transforms:linear>
         <transforms:linear transforms:minRange="0"  transforms:maxRange="1048576"  gain="1" >
           <data-type:parameter data-type:name="SSC-A" />
         </transforms:linear>
         <transforms:linear transforms:minRange="0"  transforms:maxRange="1048576"  gain="1" >
           <data-type:parameter data-type:name="SSC-W" />
         </transforms:linear>
         <transforms:linear transforms:minRange="0"  transforms:maxRange="1048576"  gain="1" >
           <data-type:parameter data-type:name="SSC-H" />
         </transforms:linear>
         <transforms:log transforms:offset="31.6227766017"  transforms:decades="5.0205999133" >
           <data-type:parameter data-type:name="FL1-A" />
         </transforms:log>
         <transforms:linear transforms:minRange="0"  transforms:maxRange="1048576"  gain="1" >
           <data-type:parameter data-type:name="FL1-W" />
         </transforms:linear>
         <transforms:log transforms:offset="1"  transforms:decades="6.0205999133" >
           <data-type:parameter data-type:name="FL1-H" />
         </transforms:log>
         <transforms:log transforms:offset="1"  transforms:decades="5.0205999133" >
           <data-type:parameter data-type:name="FL2-A" />
         </transforms:log>
         <transforms:linear transforms:minRange="0"  transforms:maxRange="1048576"  gain="1" >
           <data-type:parameter data-type:name="FL2-W" />
         </transforms:linear>
         <transforms:log transforms:offset="1"  transforms:decades="6.0205999133" >
           <data-type:parameter data-type:name="FL2-H" />
         </transforms:log>
         <transforms:log transforms:offset="1"  transforms:decades="6.0205999133" >
           <data-type:parameter data-type:name="FL3-A" />
         </transforms:log>
         <transforms:linear transforms:minRange="0"  transforms:maxRange="1048576"  gain="1" >
           <data-type:parameter data-type:name="FL3-W" />
         </transforms:linear>
         <transforms:log transforms:offset="1"  transforms:decades="6.0205999133" >
           <data-type:parameter data-type:name="FL3-H" />
         </transforms:log>
         <transforms:log transforms:offset="1"  transforms:decades="6.0205999133" >
           <data-type:parameter data-type:name="FL4-A" />
         </transforms:log>
         <transforms:linear transforms:minRange="0"  transforms:maxRange="1048576"  gain="1" >
           <data-type:parameter data-type:name="FL4-W" />
         </transforms:linear>
         <transforms:log transforms:offset="1"  transforms:decades="6.0205999133" >
           <data-type:parameter data-type:name="FL4-H" />
         </transforms:log>
         <transforms:linear transforms:minRange="0"  transforms:maxRange="69.52901"  gain="0.01" >
           <data-type:parameter data-type:name="Time" />
         </transforms:linear>
         <transforms:log transforms:offset="31.6227766017"  transforms:decades="5.0205999133" >
           <data-type:parameter data-type:name="Comp-FL1-A" />
         </transforms:log>
         <transforms:log transforms:offset="1"  transforms:decades="5.0205999133" >
           <data-type:parameter data-type:name="Comp-FL2-A" />
         </transforms:log>
       </Transformations>
       <Keywords>
         <Keyword name="TubeName"  value="e4 12um1" />
         <Keyword name="TemplateName"  value="Empty" />
         <Keyword name="$UNICODE"  value="65001,TemplateName,TubeName" />
         <Keyword name="$TIMESTEP"  value="0.01" />
         <Keyword name="$P19E"  value="0,0" />
         <Keyword name="$P19B"  value="32" />
         <Keyword name="$P19R"  value="1048576" />
         <Keyword name="$P19S"  value="Time" />
         <Keyword name="$P19N"  value="Time" />
         <Keyword name="P18DISPLAY"  value="LOG" />
         <Keyword name="$P18V"  value="452" />
         <Keyword name="$P18E"  value="0,0" />
         <Keyword name="$P18B"  value="32" />
         <Keyword name="$P18R"  value="1048576" />
         <Keyword name="$P18S"  value="APC-H" />
         <Keyword name="$P18N"  value="FL4-H" />
         <Keyword name="P17DISPLAY"  value="LIN" />
         <Keyword name="$P17V"  value="452" />
         <Keyword name="$P17E"  value="0,0" />
         <Keyword name="$P17B"  value="32" />
         <Keyword name="$P17R"  value="1048576" />
         <Keyword name="$P17S"  value="APC-W" />
         <Keyword name="$P17N"  value="FL4-W" />
         <Keyword name="P16DISPLAY"  value="LOG" />
         <Keyword name="$P16V"  value="452" />
         <Keyword name="$P16E"  value="0,0" />
         <Keyword name="$P16B"  value="32" />
         <Keyword name="$P16R"  value="1048576" />
         <Keyword name="$P16S"  value="APC-A" />
         <Keyword name="$P16N"  value="FL4-A" />
         <Keyword name="P15DISPLAY"  value="LOG" />
         <Keyword name="$P15V"  value="555" />
         <Keyword name="$P15E"  value="0,0" />
         <Keyword name="$P15B"  value="32" />
         <Keyword name="$P15R"  value="1048576" />
         <Keyword name="$P15S"  value="PerCP-H" />
         <Keyword name="$P15N"  value="FL3-H" />
         <Keyword name="P14DISPLAY"  value="LIN" />
         <Keyword name="$P14V"  value="555" />
         <Keyword name="$P14E"  value="0,0" />
         <Keyword name="$P14B"  value="32" />
         <Keyword name="$P14R"  value="1048576" />
         <Keyword name="$P14S"  value="PerCP-W" />
         <Keyword name="$P14N"  value="FL3-W" />
         <Keyword name="P13DISPLAY"  value="LOG" />
         <Keyword name="$P13V"  value="555" />
         <Keyword name="$P13E"  value="0,0" />
         <Keyword name="$P13B"  value="32" />
         <Keyword name="$P13R"  value="1048576" />
         <Keyword name="$P13S"  value="PerCP-A" />
         <Keyword name="$P13N"  value="FL3-A" />
         <Keyword name="P12DISPLAY"  value="LOG" />
         <Keyword name="$P12V"  value="280" />
         <Keyword name="$P12E"  value="0,0" />
         <Keyword name="$P12B"  value="32" />
         <Keyword name="$P12R"  value="1048576" />
         <Keyword name="$P12S"  value="PE-H" />
         <Keyword name="$P12N"  value="FL2-H" />
         <Keyword name="P11DISPLAY"  value="LIN" />
         <Keyword name="$P11V"  value="280" />
         <Keyword name="$P11E"  value="0,0" />
         <Keyword name="$P11B"  value="32" />
         <Keyword name="$P11R"  value="1048576" />
         <Keyword name="$P11S"  value="PE-W" />
         <Keyword name="$P11N"  value="FL2-W" />
         <Keyword name="P10DISPLAY"  value="LOG" />
         <Keyword name="$P10V"  value="280" />
         <Keyword name="$P10E"  value="0,0" />
         <Keyword name="$P10B"  value="32" />
         <Keyword name="$P10R"  value="1048576" />
         <Keyword name="$P10S"  value="PE-A" />
         <Keyword name="$P10N"  value="FL2-A" />
         <Keyword name="P9DISPLAY"  value="LOG" />
         <Keyword name="$P9V"  value="320" />
         <Keyword name="$P9E"  value="0,0" />
         <Keyword name="$P9B"  value="32" />
         <Keyword name="$P9R"  value="1048576" />
         <Keyword name="$P9S"  value="FITC-H" />
         <Keyword name="$P9N"  value="FL1-H" />
         <Keyword name="P8DISPLAY"  value="LIN" />
         <Keyword name="$P8V"  value="320" />
         <Keyword name="$P8E"  value="0,0" />
         <Keyword name="$P8B"  value="32" />
         <Keyword name="$P8R"  value="1048576" />
         <Keyword name="$P8S"  value="FITC-W" />
         <Keyword name="$P8N"  value="FL1-W" />
         <Keyword name="P7DISPLAY"  value="LOG" />
         <Keyword name="$P7V"  value="320" />
         <Keyword name="$P7E"  value="0,0" />
         <Keyword name="$P7B"  value="32" />
         <Keyword name="$P7R"  value="1048576" />
         <Keyword name="$P7S"  value="FITC-A" />
         <Keyword name="$P7N"  value="FL1-A" />
         <Keyword name="P6DISPLAY"  value="LIN" />
         <Keyword name="$P6V"  value="250" />
         <Keyword name="$P6E"  value="0,0" />
         <Keyword name="$P6B"  value="32" />
         <Keyword name="$P6R"  value="1048576" />
         <Keyword name="$P6S"  value="SSC-H" />
         <Keyword name="$P6N"  value="SSC-H" />
         <Keyword name="P5DISPLAY"  value="LIN" />
         <Keyword name="$P5V"  value="250" />
         <Keyword name="$P5E"  value="0,0" />
         <Keyword name="$P5B"  value="32" />
         <Keyword name="$P5R"  value="1048576" />
         <Keyword name="$P5S"  value="SSC-W" />
         <Keyword name="$P5N"  value="SSC-W" />
         <Keyword name="P4DISPLAY"  value="LIN" />
         <Keyword name="$P4V"  value="250" />
         <Keyword name="$P4E"  value="0,0" />
         <Keyword name="$P4B"  value="32" />
         <Keyword name="$P4R"  value="1048576" />
         <Keyword name="$P4S"  value="SSC-A" />
         <Keyword name="$P4N"  value="SSC-A" />
         <Keyword name="P3DISPLAY"  value="LIN" />
         <Keyword name="$P3V"  value="80" />
         <Keyword name="$P3E"  value="0,0" />
         <Keyword name="$P3B"  value="32" />
         <Keyword name="$P3R"  value="1048576" />
         <Keyword name="$P3S"  value="FSC-H" />
         <Keyword name="$P3N"  value="FSC-H" />
         <Keyword name="P2DISPLAY"  value="LIN" />
         <Keyword name="$P2V"  value="80" />
         <Keyword name="$P2E"  value="0,0" />
         <Keyword name="$P2B"  value="32" />
         <Keyword name="$P2R"  value="1048576" />
         <Keyword name="$P2S"  value="FSC-W" />
         <Keyword name="$P2N"  value="FSC-W" />
         <Keyword name="P1DISPLAY"  value="LIN" />
         <Keyword name="$P1V"  value="80" />
         <Keyword name="$P1E"  value="0,0" />
         <Keyword name="$P1B"  value="32" />
         <Keyword name="$P1R"  value="1048576" />
         <Keyword name="$P1S"  value="FSC-A" />
         <Keyword name="$P1N"  value="FSC-A" />
         <Keyword name="$TOT"  value="3053" />
         <Keyword name="$PAR"  value="19" />
         <Keyword name="$BYTEORD"  value="1,2,3,4" />
         <Keyword name="$DATATYPE"  value="F" />
         <Keyword name="$MODE"  value="L" />
         <Keyword name="THRESHOLD"  value="FSC,100000" />
         <Keyword name="SPILL"  value="4,FL1-A,FL2-A,FL3-A,FL4-A,1,0,0,0,0,1,0,0,0,0,1,0,0,0,0,1" />
         <Keyword name="$CYT"  value="BriCyteE6" />
         <Keyword name="$ETIM"  value="16:30:21" />
         <Keyword name="$DATE"  value="31-Oct-2021" />
         <Keyword name="SPEED"  value="high" />
         <Keyword name="DILUTE"  value="1" />
         <Keyword name="VOLUME"  value="115.5457ul" />
         <Keyword name="$SMNO"  value="1" />
         <Keyword name="SoftWare Version"  value="01.11.00.8976" />
         <Keyword name="$NEXTDATA"  value="0               " />
         <Keyword name="$ENDSTEXT"  value="0       " />
         <Keyword name="$BEGINSTEXT"  value="0       " />
         <Keyword name="$ENDDATA"  value="234283          " />
         <Keyword name="$BEGINDATA"  value="2256    " />
         <Keyword name="$ENDANALYSIS"  value="0       " />
         <Keyword name="$BEGINANALYSIS"  value="0       " />
         <Keyword name="FJ_FCS_VERSION"  value="3" />
         <Keyword name="$P21N"  value="Comp-FL2-A" />
         <Keyword name="$P21S"  value="PE-A" />
         <Keyword name="$P21R"  value="104857" />
         <Keyword name="$P20N"  value="Comp-FL1-A" />
         <Keyword name="$P20S"  value="FITC-A" />
         <Keyword name="$P20R"  value="3315888" />
       </Keywords>
       <SampleNode name="1_e4 12um1_2021_10_31_16_07_14.fcs"  annotation=""  owningGroup=""  expanded="1"  sortPriority="10"  count="3053"  sampleID="33" >
         <Graph smoothing="0"  backColor="#ffffff"  foreColor="#000000"  heatMapStatParameter="Comp-FL1-A"  type="Pseudocolor"  fast="1" >
           <Axis dimension="x"  name="FSC-A"  label=""  auto="auto" />
           <Axis dimension="y"  name="SSC-A"  label=""  auto="auto" />
           <GraphSettings level="5%"  smoothingHighResolution="1"  contourHighResolution="1"  histogramSmoothingCount="0"  graphResolution="256"  showOutliers="0"  drawLargeDots="0"  dotsToDraw="8000"  tint="le.chartfill.tinted.40"  lineWeight="le.lineweight.normal"  lineStyle="le.linestyle.solid" />
           <GraphEnvironment showGrid="0"  showAxes="tnlTNL"  showGates="1"  showFreqOnPlots="1"  showGateNameOnPlots="1"  showMedians="0"  showUncomped="0"  addEventParam="0"  lastYAxisName="" >
             <TextTraits font="SansSerif"  size="11"  name="Labels"  style="plain"  color="#000000"  background="#00ffffff"  just="left" />
[truncated: 491,184 more chars]
