# Supplementary material for: Synthesis and Antitumor Activity of Erlotinib Derivatives Linked With 1,2,3-Triazole
Source: Front Pharmacol. 2022 Jan 17;12:793905. doi: 10.3389/fphar.2021.793905 (PMC8802806; doi:10.3389/fphar.2021.793905)
Supplement: Supplementary file 1 [file DataSheet3.zip › Apoptosis assay/Apoptosis 4k/Apoptosis Repeat 1/09-Oct-2021.wsp]

<?xml version="1.0" encoding="UTF-8"?>
 <Workspace version="20.0"  modDate="Sat Oct 09 08:53:29 CST 2021"  clientTimestamp="1633740809199"  flowJoVersion="10.4"  drawRowBorders="1"  drawColumnBorders="1"  hideCompNodes="1"  curGroup="Hela"  groupPaneHeight="80"  xmlns:xsi="http://www.w3.org/2001/XMLSchema-instance"  xmlns:gating="http://www.isac-net.org/std/Gating-ML/v2.0/gating"  xmlns:transforms="http://www.isac-net.org/std/Gating-ML/v2.0/transformations"  xmlns:data-type="http://www.isac-net.org/std/Gating-ML/v2.0/datatypes"  xsi:schemaLocation="http://www.isac-net.org/std/Gating-ML/v2.0/gating http://www.isac-net.org/std/Gating-ML/v2.0/gating/Gating-ML.v2.0.xsd http://www.isac-net.org/std/Gating-ML/v2.0/transformations http://www.isac-net.org/std/Gating-ML/v2.0/gating/Transformations.v2.0.xsd http://www.isac-net.org/std/Gating-ML/v2.0/datatypes http://www.isac-net.org/std/Gating-ML/v2.0/gating/DataTypes.v2.0.xsd "  nonAutoSaveFileName="file:/E:/坚果云/我的坚果云/毛龙飞20210324/4n/凋亡/20210926/09-Oct-2021.wsp" >
   <WindowPosition x="390"  y="22"  width="600"  height="720"  displayed="1"  panelState="" />
   <TextTraits font="SansSerif"  size="11"  name=""  style="plain"  color="#000000"  background="#00ffffff"  just="left" />
   <Columns>
     <TColumn width="296" >
       <Property key="fj.appnode.prop.name" />
     </TColumn>
     <TColumn width="136" >
       <Property key="fj.appnode.prop.statistic" />
     </TColumn>
     <TColumn width="135" >
       <Property key="fj.appnode.prop.ncells" />
     </TColumn>
   </Columns>
   <Matrices>
     <transforms:spilloverMatrix prefix="Comp-"  name="Compensation"  editable="0"  color="#bc1900"  version="FlowJo-10.4"  status="FINALIZED"  transforms:id="0a40c0a2-efc6-4d91-843f-dba2190f2582"  suffix="" >
       <data-type:parameters>
         <data-type:parameter data-type:name="FL1-A" />
         <data-type:parameter data-type:name="FL2-A" />
       </data-type:parameters>
       <transforms:spillover data-type:parameter="FL1-A" >
         <transforms:coefficient data-type:parameter="FL1-A"  transforms:value="1" />
         <transforms:coefficient data-type:parameter="FL2-A"  transforms:value="0.6176484133" />
       </transforms:spillover>
       <transforms:spillover data-type:parameter="FL2-A" >
         <transforms:coefficient data-type:parameter="FL1-A"  transforms:value="0.0046396373" />
         <transforms:coefficient data-type:parameter="FL2-A"  transforms:value="1" />
       </transforms:spillover>
       <SSM isCalculated="1" >
         <Parameters>
           <Parameter name="FL1-A"  description="FITC-A"  index="0" />
           <Parameter name="FL2-A"  description="PE-A"  index="0" />
         </Parameters>
         <Coefficients>
           <coeff row="0"  col="0"  value="0" />
           <coeff row="0"  col="1"  value="31.0638686532" />
           <coeff row="1"  col="0"  value="0" />
           <coeff row="1"  col="1"  value="0" />
         </Coefficients>
       </SSM>
     </transforms:spilloverMatrix>
     <transforms:spilloverMatrix prefix="Comp-"  name="Compensation-copy"  editable="1"  color="#00ccff"  version="FlowJo-10.4"  status="FINALIZED"  transforms:id="dc94ef23-d565-473d-8ace-ac60dd37c70c"  suffix="" >
       <data-type:parameters>
         <data-type:parameter data-type:name="FL1-A" />
         <data-type:parameter data-type:name="FL2-A" />
       </data-type:parameters>
       <transforms:spillover data-type:parameter="FL1-A" >
         <transforms:coefficient data-type:parameter="FL1-A"  transforms:value="1" />
         <transforms:coefficient data-type:parameter="FL2-A"  transforms:value="0.09" />
       </transforms:spillover>
       <transforms:spillover data-type:parameter="FL2-A" >
         <transforms:coefficient data-type:parameter="FL1-A"  transforms:value="0.04" />
         <transforms:coefficient data-type:parameter="FL2-A"  transforms:value="1" />
       </transforms:spillover>
     </transforms:spilloverMatrix>
     <transforms:spilloverMatrix prefix="Comp-"  name="Compensation-1"  editable="0"  color="#ff9933"  version="FlowJo-10.4"  status="FINALIZED"  transforms:id="c92032b6-20de-4483-8fbb-c094c8f6240b"  suffix="" >
       <data-type:parameters>
         <data-type:parameter data-type:name="FL1-A" />
         <data-type:parameter data-type:name="FL2-A" />
       </data-type:parameters>
       <transforms:spillover data-type:parameter="FL1-A" >
         <transforms:coefficient data-type:parameter="FL1-A"  transforms:value="1" />
         <transforms:coefficient data-type:parameter="FL2-A"  transforms:value="0.6182474048" />
       </transforms:spillover>
       <transforms:spillover data-type:parameter="FL2-A" >
         <transforms:coefficient data-type:parameter="FL1-A"  transforms:value="0.0046485602" />
         <transforms:coefficient data-type:parameter="FL2-A"  transforms:value="1" />
       </transforms:spillover>
       <SSM isCalculated="1" >
         <Parameters>
           <Parameter name="FL1-A"  description="FITC-A"  index="0" />
           <Parameter name="FL2-A"  description="PE-A"  index="0" />
         </Parameters>
         <Coefficients>
           <coeff row="0"  col="0"  value="0" />
           <coeff row="0"  col="1"  value="31.5264687559" />
           <coeff row="1"  col="0"  value="0" />
           <coeff row="1"  col="1"  value="0" />
         </Coefficients>
       </SSM>
     </transforms:spilloverMatrix>
   </Matrices>
   <Cytometers>
     <Cytometer name="GENERIC"  cyt="BriCyteE6"  useFCS3="1"  extraNegs="0"  widthBasis="-10"  linMin="0"  logMin="1"  linMax="10000"  logMax="10000"  linearRescale="1"  logRescale="1"  linFromKW="1"  logFromKW="1"  useGain="0"  useTransform="0"  transformType="LOG"  manufacturer=""  serialnumber=""  homepage="workspaces-and-samples/flowjo-and-your-cytometer/ws-instrumentation/"  icon="generic.png" >
       <LinParams>
         <Param>time</Param>
       </LinParams>
       <LogParams/>
       <FilterParams/>
       <TransformStore>
         <MatrixID matrixId="0a40c0a2-efc6-4d91-843f-dba2190f2582" >
           <Transforms>
             <transforms:linear transforms:minRange="0"  transforms:maxRange="1048576"  gain="1" >
               <data-type:parameter data-type:name="FSC-W" />
             </transforms:linear>
             <transforms:log transforms:offset="1"  transforms:decades="6.0205999133" >
               <data-type:parameter data-type:name="FL1-A" />
             </transforms:log>
             <transforms:linear transforms:minRange="0"  transforms:maxRange="1048576"  gain="1" >
               <data-type:parameter data-type:name="FL4-W" />
             </transforms:linear>
             <transforms:linear transforms:minRange="0"  transforms:maxRange="1048576"  gain="1" >
               <data-type:parameter data-type:name="SSC-H" />
             </transforms:linear>
             <transforms:linear transforms:minRange="0"  transforms:maxRange="1048576"  gain="1" >
               <data-type:parameter data-type:name="FL1-W" />
             </transforms:linear>
             <transforms:linear transforms:minRange="0"  transforms:maxRange="1048576"  gain="1" >
               <data-type:parameter data-type:name="FL3-W" />
             </transforms:linear>
             <transforms:linear transforms:minRange="0"  transforms:maxRange="1048576"  gain="1" >
               <data-type:parameter data-type:name="FSC-A" />
             </transforms:linear>
             <transforms:linear transforms:minRange="0"  transforms:maxRange="1048576"  gain="1" >
               <data-type:parameter data-type:name="FL2-W" />
             </transforms:linear>
             <transforms:linear transforms:minRange="0"  transforms:maxRange="1048576"  gain="1" >
               <data-type:parameter data-type:name="SSC-A" />
             </transforms:linear>
             <transforms:linear transforms:minRange="0"  transforms:maxRange="1048576"  gain="1" >
               <data-type:parameter data-type:name="FSC-H" />
             </transforms:linear>
             <transforms:log transforms:offset="1"  transforms:decades="6.0205999133" >
               <data-type:parameter data-type:name="FL4-H" />
             </transforms:log>
             <transforms:linear transforms:minRange="0"  transforms:maxRange="1048576"  gain="1" >
               <data-type:parameter data-type:name="SSC-W" />
             </transforms:linear>
             <transforms:log transforms:offset="1"  transforms:decades="6.0205999133" >
               <data-type:parameter data-type:name="FL3-H" />
             </transforms:log>
             <transforms:log transforms:offset="1"  transforms:decades="6.0205999133" >
               <data-type:parameter data-type:name="FL2-H" />
             </transforms:log>
             <transforms:log transforms:offset="1"  transforms:decades="6.0205999133" >
               <data-type:parameter data-type:name="FL1-H" />
             </transforms:log>
             <transforms:log transforms:offset="1"  transforms:decades="6.0205999133" >
               <data-type:parameter data-type:name="FL3-A" />
             </transforms:log>
             <transforms:log transforms:offset="1"  transforms:decades="6.0205999133" >
               <data-type:parameter data-type:name="FL2-A" />
             </transforms:log>
             <transforms:log transforms:offset="1"  transforms:decades="6.0205999133" >
               <data-type:parameter data-type:name="FL4-A" />
             </transforms:log>
           </Transforms>
         </MatrixID>
         <MatrixID matrixId="c92032b6-20de-4483-8fbb-c094c8f6240b" >
           <Transforms>
             <transforms:linear transforms:minRange="0"  transforms:maxRange="1048576"  gain="1" >
               <data-type:parameter data-type:name="FSC-W" />
             </transforms:linear>
             <transforms:log transforms:offset="100"  transforms:decades="3.0205999133" >
               <data-type:parameter data-type:name="FL1-A" />
             </transforms:log>
             <transforms:linear transforms:minRange="0"  transforms:maxRange="1048576"  gain="1" >
               <data-type:parameter data-type:name="FL4-W" />
             </transforms:linear>
             <transforms:linear transforms:minRange="0"  transforms:maxRange="1048576"  gain="1" >
               <data-type:parameter data-type:name="SSC-H" />
             </transforms:linear>
             <transforms:linear transforms:minRange="0"  transforms:maxRange="1048576"  gain="1" >
               <data-type:parameter data-type:name="FL1-W" />
             </transforms:linear>
             <transforms:linear transforms:minRange="0"  transforms:maxRange="1048576"  gain="1" >
               <data-type:parameter data-type:name="FL3-W" />
             </transforms:linear>
             <transforms:linear transforms:minRange="0"  transforms:maxRange="1048576"  gain="1" >
               <data-type:parameter data-type:name="FSC-A" />
             </transforms:linear>
             <transforms:linear transforms:minRange="0"  transforms:maxRange="1048576"  gain="1" >
               <data-type:parameter data-type:name="FL2-W" />
             </transforms:linear>
             <transforms:linear transforms:minRange="0"  transforms:maxRange="1048576"  gain="1" >
               <data-type:parameter data-type:name="SSC-A" />
             </transforms:linear>
             <transforms:linear transforms:minRange="0"  transforms:maxRange="1048576"  gain="1" >
               <data-type:parameter data-type:name="FSC-H" />
             </transforms:linear>
             <transforms:log transforms:offset="1"  transforms:decades="6.0205999133" >
               <data-type:parameter data-type:name="FL4-H" />
             </transforms:log>
             <transforms:linear transforms:minRange="0"  transforms:maxRange="1048576"  gain="1" >
               <data-type:parameter data-type:name="SSC-W" />
             </transforms:linear>
             <transforms:log transforms:offset="1"  transforms:decades="6.0205999133" >
               <data-type:parameter data-type:name="FL3-H" />
             </transforms:log>
             <transforms:log transforms:offset="1"  transforms:decades="6.0205999133" >
               <data-type:parameter data-type:name="FL2-H" />
             </transforms:log>
             <transforms:log transforms:offset="1"  transforms:decades="6.0205999133" >
               <data-type:parameter data-type:name="FL1-H" />
             </transforms:log>
             <transforms:log transforms:offset="1"  transforms:decades="6.0205999133" >
               <data-type:parameter data-type:name="FL3-A" />
             </transforms:log>
             <transforms:log transforms:offset="10"  transforms:decades="3.5205999133" >
               <data-type:parameter data-type:name="FL2-A" />
             </transforms:log>
             <transforms:log transforms:offset="1"  transforms:decades="6.0205999133" >
               <data-type:parameter data-type:name="FL4-A" />
             </transforms:log>
           </Transforms>
         </MatrixID>
         <MatrixID matrixId="dc94ef23-d565-473d-8ace-ac60dd37c70c" >
           <Transforms>
             <transforms:linear transforms:minRange="0"  transforms:maxRange="1048576"  gain="1" >
               <data-type:parameter data-type:name="FSC-W" />
             </transforms:linear>
             <transforms:log transforms:offset="3.1622776602"  transforms:decades="6.5205999133" >
               <data-type:parameter data-type:name="FL1-A" />
             </transforms:log>
             <transforms:linear transforms:minRange="0"  transforms:maxRange="1048576"  gain="1" >
               <data-type:parameter data-type:name="FL4-W" />
             </transforms:linear>
             <transforms:linear transforms:minRange="0"  transforms:maxRange="1048576"  gain="1" >
               <data-type:parameter data-type:name="SSC-H" />
             </transforms:linear>
             <transforms:linear transforms:minRange="0"  transforms:maxRange="1048576"  gain="1" >
               <data-type:parameter data-type:name="FL1-W" />
             </transforms:linear>
             <transforms:linear transforms:minRange="0"  transforms:maxRange="1048576"  gain="1" >
               <data-type:parameter data-type:name="FL3-W" />
             </transforms:linear>
             <transforms:linear transforms:minRange="0"  transforms:maxRange="1048576"  gain="1" >
               <data-type:parameter data-type:name="FSC-A" />
             </transforms:linear>
             <transforms:linear transforms:minRange="0"  transforms:maxRange="1048576"  gain="1" >
               <data-type:parameter data-type:name="FL2-W" />
             </transforms:linear>
             <transforms:linear transforms:minRange="0"  transforms:maxRange="1048576"  gain="1" >
               <data-type:parameter data-type:name="SSC-A" />
             </transforms:linear>
             <transforms:linear transforms:minRange="0"  transforms:maxRange="1048576"  gain="1" >
               <data-type:parameter data-type:name="FSC-H" />
             </transforms:linear>
             <transforms:log transforms:offset="1"  transforms:decades="6.0205999133" >
               <data-type:parameter data-type:name="FL4-H" />
             </transforms:log>
             <transforms:linear transforms:minRange="0"  transforms:maxRange="1048576"  gain="1" >
               <data-type:parameter data-type:name="SSC-W" />
             </transforms:linear>
             <transforms:log transforms:offset="1"  transforms:decades="6.0205999133" >
               <data-type:parameter data-type:name="FL3-H" />
             </transforms:log>
             <transforms:log transforms:offset="1"  transforms:decades="6.0205999133" >
               <data-type:parameter data-type:name="FL2-H" />
             </transforms:log>
             <transforms:log transforms:offset="1"  transforms:decades="6.0205999133" >
               <data-type:parameter data-type:name="FL1-H" />
             </transforms:log>
             <transforms:log transforms:offset="1"  transforms:decades="6.0205999133" >
               <data-type:parameter data-type:name="FL3-A" />
             </transforms:log>
             <transforms:log transforms:offset="1"  transforms:decades="5.0205999133" >
               <data-type:parameter data-type:name="FL2-A" />
             </transforms:log>
             <transforms:log transforms:offset="1"  transforms:decades="6.0205999133" >
               <data-type:parameter data-type:name="FL4-A" />
             </transforms:log>
           </Transforms>
         </MatrixID>
       </TransformStore>
     </Cytometer>
   </Cytometers>
   <Groups>
     <GroupNode name="All Samples"  annotation=""  owningGroup="All Samples"  expanded="1"  sortPriority="10"  count="-1" >
       <Graph smoothing="0"  backColor="#ffffff"  foreColor="#000000"  type="Pseudocolor"  fast="1" >
         <Axis dimension="x"  name=""  label=""  auto="auto" />
         <Axis dimension="y"  name=""  label=""  auto="auto" />
         <GraphSettings level="5%"  smoothingHighResolution="1"  contourHighResolution="1"  histogramSmoothingCount="0"  graphResolution="256"  showOutliers="0"  drawLargeDots="0"  dotsToDraw="8000"  tint="le.chartfill.tinted.40"  lineWeight="le.lineweight.normal"  lineStyle="le.linestyle.solid" />
         <GraphEnvironment showGrid="0"  showAxes="tnlTNL"  showGates="1"  showFreqOnPlots="1"  showGateNameOnPlots="1"  showMedians="0"  showUncomped="0"  addEventParam="0"  lastYAxisName="" >
           <TextTraits font="SansSerif"  size="11"  name="Labels"  style="plain"  color="#000000"  background="#00ffffff"  just="left" />
           <TextTraits font="SansSerif"  size="11"  name="LayoutGates"  style="plain"  color="#000000"  background="#00ffffff"  just="left" />
           <TextTraits font="SansSerif"  size="9"  name="Numbers"  style="plain"  color="#000000"  background="#00ffffff"  just="left" />
           <TextTraits font="SansSerif"  size="9"  name="Legend"  style="plain"  color="#000000"  background="#00ffffff"  just="left" />
         </GraphEnvironment>
       </Graph>
       <Group name="All Samples"  live="1"  role="ws.group.dlog.test"  key=""  synchronized="0"  foreground="#000000"  fontStyle="bold" >
         <Criteria/>
         <SampleRefs>
           <SampleRef sampleID="1" />
           <SampleRef sampleID="2" />
           <SampleRef sampleID="3" />
           <SampleRef sampleID="4" />
           <SampleRef sampleID="5" />
           <SampleRef sampleID="6" />
           <SampleRef sampleID="7" />
           <SampleRef sampleID="8" />
           <SampleRef sampleID="9" />
           <SampleRef sampleID="10" />
           <SampleRef sampleID="11" />
           <SampleRef sampleID="12" />
           <SampleRef sampleID="13" />
           <SampleRef sampleID="14" />
           <SampleRef sampleID="15" />
         </SampleRefs>
         <Keywords/>
       </Group>
     </GroupNode>
     <GroupNode name="Compensation"  annotation=""  owningGroup="Compensation"  expanded="1"  sortPriority="10"  count="-1" >
       <Graph smoothing="0"  backColor="#ffffff"  foreColor="#000000"  type="Pseudocolor"  fast="1" >
         <Axis dimension="x"  name=""  label=""  auto="auto" />
         <Axis dimension="y"  name=""  label=""  auto="auto" />
         <GraphSettings level="5%"  smoothingHighResolution="1"  contourHighResolution="1"  histogramSmoothingCount="0"  graphResolution="256"  showOutliers="0"  drawLargeDots="0"  dotsToDraw="8000"  tint="le.chartfill.tinted.40"  lineWeight="le.lineweight.normal"  lineStyle="le.linestyle.solid" />
         <GraphEnvironment showGrid="0"  showAxes="tnlTNL"  showGates="1"  showFreqOnPlots="1"  showGateNameOnPlots="1"  showMedians="0"  showUncomped="0"  addEventParam="0"  lastYAxisName="" >
           <TextTraits font="SansSerif"  size="11"  name="Labels"  style="plain"  color="#000000"  background="#00ffffff"  just="left" />
           <TextTraits font="SansSerif"  size="11"  name="LayoutGates"  style="plain"  color="#000000"  background="#00ffffff"  just="left" />
           <TextTraits font="SansSerif"  size="9"  name="Numbers"  style="plain"  color="#000000"  background="#00ffffff"  just="left" />
           <TextTraits font="SansSerif"  size="9"  name="Legend"  style="plain"  color="#000000"  background="#00ffffff"  just="left" />
         </GraphEnvironment>
       </Graph>
       <Subpopulations>
         <Compensation name="Compensation"  annotation=""  owningGroup="Compensation"  expanded="1"  sortPriority="7"  compensationGroup="Compensation"  color="#ff9933"  status="FINALIZED" >
           <ParameterList>
             <Parameter parameterName="FL1-A"  negativeSample="1"  negativeGate="size"  positiveSample="2"  positiveGate="size/FL1-A+"  negativeEdited="1"  positiveEdited="1"  displayed="1"  positiveMedian="36357.8828125"  positiveCV="38.072933197"  negativeMedian="918.303039551"  negativeCV="32.562255859"  separationIndex="1088.3637769572" />
             <Parameter parameterName="FL2-A"  negativeSample="1"  negativeGate="size"  positiveSample="4"  positiveGate="size/FL2-A+"  negativeEdited="1"  positiveEdited="1"  displayed="1"  positiveMedian="17051.5703125"  positiveCV="25.827201843"  negativeMedian="292.716308594"  negativeCV="29.049827576"  separationIndex="576.9002917508" />
           </ParameterList>
           <transforms:spilloverMatrix prefix="Comp-"  name="Compensation-1"  editable="0"  color="#ff9933"  version="FlowJo-10.4"  status="FINALIZED"  transforms:id="18b4e100-23f5-4ed8-a9fa-25a3a3737692"  suffix="" >
             <data-type:parameters>
               <data-type:parameter data-type:name="FL1-A" />
               <data-type:parameter data-type:name="FL2-A" />
             </data-type:parameters>
             <transforms:spillover data-type:parameter="FL1-A" >
               <transforms:coefficient data-type:parameter="FL1-A"  transforms:value="1" />
               <transforms:coefficient data-type:parameter="FL2-A"  transforms:value="0.6182474048" />
             </transforms:spillover>
             <transforms:spillover data-type:parameter="FL2-A" >
               <transforms:coefficient data-type:parameter="FL1-A"  transforms:value="0.0046485602" />
               <transforms:coefficient data-type:parameter="FL2-A"  transforms:value="1" />
             </transforms:spillover>
             <SSM isCalculated="1" >
               <Parameters>
                 <Parameter name="FL1-A"  description="FITC-A"  index="0" />
                 <Parameter name="FL2-A"  description="PE-A"  index="0" />
               </Parameters>
               <Coefficients>
                 <coeff row="0"  col="0"  value="0" />
                 <coeff row="0"  col="1"  value="31.5264687559" />
                 <coeff row="1"  col="0"  value="0" />
                 <coeff row="1"  col="1"  value="0" />
               </Coefficients>
             </SSM>
           </transforms:spilloverMatrix>
         </Compensation>
         <Population name="size"  annotation=""  owningGroup="Compensation"  expanded="1"  sortPriority="10"  count="1597" >
           <Graph smoothing="0"  backColor="#ffffff"  foreColor="#000000"  heatMapStatParameter="FL1-A"  type="Pseudocolor"  fast="1" >
             <Axis dimension="x"  name="FSC-A"  label=""  auto="auto" />
             <Axis dimension="y"  name="SSC-A"  label=""  auto="auto" />
             <GraphSettings level="5%"  smoothingHighResolution="1"  contourHighResolution="1"  histogramSmoothingCount="0"  graphResolution="256"  showOutliers="0"  drawLargeDots="0"  dotsToDraw="8000"  tint="le.chartfill.tinted.40"  lineWeight="le.lineweight.normal"  lineStyle="le.linestyle.solid" />
             <GraphEnvironment showGrid="0"  showAxes="tnlTNL"  showGates="1"  showFreqOnPlots="1"  showGateNameOnPlots="1"  showMedians="0"  showUncomped="0"  addEventParam="0"  lastYAxisName="" >
               <TextTraits font="SansSerif"  size="11"  name="Labels"  style="plain"  color="#000000"  background="#00ffffff"  just="left" />
               <TextTraits font="SansSerif"  size="11"  name="LayoutGates"  style="plain"  color="#000000"  background="#00ffffff"  just="left" />
               <TextTraits font="SansSerif"  size="9"  name="Numbers"  style="plain"  color="#000000"  background="#00ffffff"  just="left" />
               <TextTraits font="SansSerif"  size="9"  name="Legend"  style="plain"  color="#000000"  background="#00ffffff"  just="left" />
               <WindowPosition x="620"  y="20"  width="390"  height="622"  displayed="1"  panelState="---" />
             </GraphEnvironment>
           </Graph>
           <Gate gating:id="ID314577154" >
             <gating:EllipsoidGate eventsInside="1"  annoOffsetX="0"  annoOffsetY="0"  tint="#000000"  isTinted="0"  lineWeight="Normal"  userDefined="1"  gating:distance="212.16237078947273" >
               <gating:dimension>
                 <data-type:fcs-dimension data-type:name="FSC-A" />
               </gating:dimension>
               <gating:dimension>
                 <data-type:fcs-dimension data-type:name="SSC-A" />
               </gating:dimension>
               <gating:foci>
                 <gating:vertex>
                   <gating:coordinate data-type:value="123.1100668686" />
                   <gating:coordinate data-type:value="33.7683865411" />
                 </gating:vertex>
                 <gating:vertex>
                   <gating:coordinate data-type:value="224.8899331314" />
                   <gating:coordinate data-type:value="202.2316134589" />
                 </gating:vertex>
               </gating:foci>
               <gating:edge>
                 <gating:vertex>
                   <gating:coordinate data-type:value="232" />
                   <gating:coordinate data-type:value="214" />
                 </gating:vertex>
                 <gating:vertex>
                   <gating:coordinate data-type:value="116" />
                   <gating:coordinate data-type:value="22" />
                 </gating:vertex>
                 <gating:vertex>
                   <gating:coordinate data-type:value="216" />
                   <gating:coordinate data-type:value="85" />
                 </gating:vertex>
                 <gating:vertex>
                   <gating:coordinate data-type:value="131" />
                   <gating:coordinate data-type:value="151" />
                 </gating:vertex>
               </gating:edge>
             </gating:EllipsoidGate>
           </Gate>
         </Population>
       </Subpopulations>
       <Group name="Compensation"  live="1"  role="ws.group.dlog.compensation"  key=""  synchronized="0"  foreground="#bc1900"  fontStyle="bold" >
         <Criteria>
           <Criterion connector="And"  keyword="$FIL"  function="Contains"  value="comp" />
           <Criterion connector="Or"  keyword="$FIL"  function="Contains"  value="unstained" />
         </Criteria>
         <SampleRefs>
           <SampleRef sampleID="1" />
           <SampleRef sampleID="2" />
           <SampleRef sampleID="3" />
           <SampleRef sampleID="4" />
         </SampleRefs>
         <Keywords/>
       </Group>
     </GroupNode>
     <GroupNode name="Hela"  annotation=""  owningGroup="Hela"  expanded="1"  sortPriority="10"  count="-1" >
       <Graph smoothing="0"  backColor="#ffffff"  foreColor="#000000"  type="Pseudocolor"  fast="1" >
         <Axis dimension="x"  name=""  label=""  auto="auto" />
         <Axis dimension="y"  name=""  label=""  auto="auto" />
         <GraphSettings level="5%"  smoothingHighResolution="1"  contourHighResolution="1"  histogramSmoothingCount="0"  graphResolution="256"  showOutliers="0"  drawLargeDots="0"  dotsToDraw="8000"  tint="le.chartfill.tinted.40"  lineWeight="le.lineweight.normal"  lineStyle="le.linestyle.solid" />
         <GraphEnvironment showGrid="0"  showAxes="tnlTNL"  showGates="1"  showFreqOnPlots="1"  showGateNameOnPlots="1"  showMedians="0"  showUncomped="0"  addEventParam="0"  lastYAxisName="" >
           <TextTraits font="SansSerif"  size="11"  name="Labels"  style="plain"  color="#000000"  background="#00ffffff"  just="left" />
           <TextTraits font="SansSerif"  size="11"  name="LayoutGates"  style="plain"  color="#000000"  background="#00ffffff"  just="left" />
           <TextTraits font="SansSerif"  size="9"  name="Numbers"  style="plain"  color="#000000"  background="#00ffffff"  just="left" />
           <TextTraits font="SansSerif"  size="9"  name="Legend"  style="plain"  color="#000000"  background="#00ffffff"  just="left" />
           <WindowPosition x="0"  y="0"  width="0"  height="0"  displayed="0"  panelState="" />
         </GraphEnvironment>
       </Graph>
       <Subpopulations>
         <Population name="all"  annotation=""  owningGroup="Hela"  expanded="1"  sortPriority="10"  count="8802" >
           <Graph smoothing="0"  backColor="#ffffff"  foreColor="#000000"  heatMapStatParameter="FL1-A"  type="Pseudocolor"  fast="1" >
             <Axis dimension="x"  name="FSC-A"  label=""  auto="auto" />
             <Axis dimension="y"  name="FSC-H"  label=""  auto="auto" />
             <GraphSettings level="5%"  smoothingHighResolution="1"  contourHighResolution="1"  histogramSmoothingCount="0"  graphResolution="256"  showOutliers="0"  drawLargeDots="0"  dotsToDraw="8000"  tint="le.chartfill.tinted.40"  lineWeight="le.lineweight.normal"  lineStyle="le.linestyle.solid" />
             <GraphEnvironment showGrid="0"  showAxes="tnlTNL"  showGates="1"  showFreqOnPlots="1"  showGateNameOnPlots="1"  showMedians="0"  showUncomped="0"  addEventParam="0"  lastYAxisName="" >
               <TextTraits font="SansSerif"  size="11"  name="Labels"  style="plain"  color="#000000"  background="#00ffffff"  just="left" />
               <TextTraits font="SansSerif"  size="11"  name="LayoutGates"  style="plain"  color="#000000"  background="#00ffffff"  just="left" />
               <TextTraits font="SansSerif"  size="9"  name="Numbers"  style="plain"  color="#000000"  background="#00ffffff"  just="left" />
               <TextTraits font="SansSerif"  size="9"  name="Legend"  style="plain"  color="#000000"  background="#00ffffff"  just="left" />
               <WindowPosition x="620"  y="20"  width="390"  height="622"  displayed="0"  panelState="---" />
             </GraphEnvironment>
           </Graph>
           <Gate gating:id="ID1307407356" >
             <gating:PolygonGate eventsInside="1"  annoOffsetX="-95"  annoOffsetY="-47"  tint="#000000"  isTinted="0"  lineWeight="Normal"  userDefined="1"  quadId="-1"  gateResolution="256" >
               <gating:dimension>
                 <data-type:fcs-dimension data-type:name="FSC-A" />
               </gating:dimension>
               <gating:dimension>
                 <data-type:fcs-dimension data-type:name="SSC-A" />
               </gating:dimension>
               <gating:vertex>
                 <gating:coordinate data-type:value="400675.3821138212" />
                 <gating:coordinate data-type:value="1005286.1651376147" />
               </gating:vertex>
               <gating:vertex>
                 <gating:coordinate data-type:value="72462.5691056911" />
                 <gating:coordinate data-type:value="404038.4587155964" />
               </gating:vertex>
               <gating:vertex>
                 <gating:coordinate data-type:value="430512.9105691057" />
                 <gating:coordinate data-type:value="72149.7247706422" />
               </gating:vertex>
               <gating:vertex>
                 <gating:coordinate data-type:value="912175.8699186991" />
                 <gating:coordinate data-type:value="250119.0458715596" />
               </gating:vertex>
               <gating:vertex>
                 <gating:coordinate data-type:value="980375.9349593496" />
                 <gating:coordinate data-type:value="961996.3302752294" />
               </gating:vertex>
               <gating:vertex>
                 <gating:coordinate data-type:value="814138.2764227642" />
                 <gating:coordinate data-type:value="1010096.1467889908" />
               </gating:vertex>
             </gating:PolygonGate>
           </Gate>
           <Subpopulations>
             <Population name="Single Cells"  annotation=""  owningGroup="Hela"  expanded="1"  sortPriority="10"  count="8106" >
               <Graph smoothing="0"  backColor="#ffffff"  foreColor="#000000"  heatMapStatParameter="FL1-A"  type="Pseudocolor"  fast="1" >
                 <Axis dimension="x"  name="Comp-FL1-A"  label=""  auto="auto" />
                 <Axis dimension="y"  name="Comp-FL2-A"  label=""  auto="auto" />
                 <GraphSettings level="5%"  smoothingHighResolution="1"  contourHighResolution="1"  histogramSmoothingCount="0"  graphResolution="256"  showOutliers="0"  drawLargeDots="0"  dotsToDraw="8000"  tint="le.chartfill.tinted.40"  lineWeight="le.lineweight.normal"  lineStyle="le.linestyle.solid" />
                 <GraphEnvironment showGrid="0"  showAxes="tnlTNL"  showGates="1"  showFreqOnPlots="1"  showGateNameOnPlots="1"  showMedians="0"  showUncomped="0"  addEventParam="0"  lastYAxisName="" >
                   <TextTraits font="SansSerif"  size="11"  name="Labels"  style="plain"  color="#000000"  background="#00ffffff"  just="left" />
                   <TextTraits font="SansSerif"  size="11"  name="LayoutGates"  style="plain"  color="#000000"  background="#00ffffff"  just="left" />
                   <TextTraits font="SansSerif"  size="9"  name="Numbers"  style="plain"  color="#000000"  background="#00ffffff"  just="left" />
                   <TextTraits font="SansSerif"  size="9"  name="Legend"  style="plain"  color="#000000"  background="#00ffffff"  just="left" />
                   <WindowPosition x="230"  y="20"  width="390"  height="622"  displayed="1"  panelState="---" />
                 </GraphEnvironment>
               </Graph>
               <Gate gating:id="ID1630837516"  gating:parent_id="ID1307407356" >
                 <gating:PolygonGate eventsInside="1"  annoOffsetX="-26"  annoOffsetY="-66"  tint="#000000"  isTinted="0"  lineWeight="Normal"  userDefined="1"  quadId="-1"  gateResolution="256" >
                   <gating:dimension>
                     <data-type:fcs-dimension data-type:name="FSC-A" />
                   </gating:dimension>
                   <gating:dimension>
                     <data-type:fcs-dimension data-type:name="FSC-H" />
                   </gating:dimension>
                   <gating:vertex>
                     <gating:coordinate data-type:value="895125.8536585366" />
                     <gating:coordinate data-type:value="615677.6513761468" />
                   </gating:vertex>
                   <gating:vertex>
                     <gating:coordinate data-type:value="204600.1951219512" />
                     <gating:coordinate data-type:value="336698.7155963303" />
                   </gating:vertex>
                   <gating:vertex>
                     <gating:coordinate data-type:value="298375.2845528455" />
                     <gating:coordinate data-type:value="216449.1743119266" />
                   </gating:vertex>
                   <gating:vertex>
                     <gating:coordinate data-type:value="993163.4471544715" />
                     <gating:coordinate data-type:value="442518.3119266055" />
                   </gating:vertex>
                 </gating:PolygonGate>
               </Gate>
               <Subpopulations>
                 <Population name="Q1: FITC-A- , PE-A+"  annotation=""  owningGroup="Hela"  expanded="1"  sortPriority="10"  count="214" >
                   <Graph smoothing="0"  backColor="#ffffff"  foreColor="#000000"  heatMapStatParameter="FL1-A"  type="Pseudocolor"  fast="1" >
                     <Axis dimension="x"  name="Comp-FL1-A"  label=""  auto="auto" />
                     <Axis dimension="y"  name="Comp-FL2-A"  label=""  auto="auto" />
                     <GraphSettings level="5%"  smoothingHighResolution="1"  contourHighResolution="1"  histogramSmoothingCount="0"  graphResolution="256"  showOutliers="0"  drawLargeDots="0"  dotsToDraw="8000"  tint="le.chartfill.tinted.40"  lineWeight="le.lineweight.normal"  lineStyle="le.linestyle.solid" />
                     <GraphEnvironment showGrid="0"  showAxes="tnlTNL"  showGates="1"  showFreqOnPlots="1"  showGateNameOnPlots="1"  showMedians="0"  showUncomped="0"  addEventParam="0"  lastYAxisName="" >
                       <TextTraits font="SansSerif"  size="11"  name="Labels"  style="plain"  color="#000000"  background="#00ffffff"  just="left" />
                       <TextTraits font="SansSerif"  size="11"  name="LayoutGates"  style="plain"  color="#000000"  background="#00ffffff"  just="left" />
                       <TextTraits font="SansSerif"  size="9"  name="Numbers"  style="plain"  color="#000000"  background="#00ffffff"  just="left" />
                       <TextTraits font="SansSerif"  size="9"  name="Legend"  style="plain"  color="#000000"  background="#00ffffff"  just="left" />
                       <WindowPosition x="525"  y="103"  width="390"  height="622"  displayed="1"  panelState="---" />
                     </GraphEnvironment>
                   </Graph>
                   <Gate gating:id="ID645261363"  gating:parent_id="ID1630837516" >
                     <gating:RectangleGate eventsInside="1"  annoOffsetX="0"  annoOffsetY="0"  tint="#000000"  isTinted="0"  lineWeight="Normal"  userDefined="1"  percentX="0"  percentY="0" >
                       <gating:dimension gating:max="7813.2635757026965" >
                         <data-type:fcs-dimension data-type:name="Comp-FL1-A" />
                       </gating:dimension>
                       <gating:dimension gating:min="550.3040448350648" >
                         <data-type:fcs-dimension data-type:name="Comp-FL2-A" />
                       </gating:dimension>
                     </gating:RectangleGate>
                   </Gate>
                 </Population>
                 <Population name="Q2: FITC-A+ , PE-A+"  annotation=""  owningGroup="Hela"  expanded="1"  sortPriority="10"  count="294" >
                   <Graph smoothing="0"  backColor="#ffffff"  foreColor="#000000"  heatMapStatParameter="FL1-A"  type="Pseudocolor"  fast="1" >
                     <Axis dimension="x"  name="Comp-FL1-A"  label=""  auto="auto" />
                     <Axis dimension="y"  name="Comp-FL2-A"  label=""  auto="auto" />
                     <GraphSettings level="5%"  smoothingHighResolution="1"  contourHighResolution="1"  histogramSmoothingCount="0"  graphResolution="256"  showOutliers="0"  drawLargeDots="0"  dotsToDraw="8000"  tint="le.chartfill.tinted.40"  lineWeight="le.lineweight.normal"  lineStyle="le.linestyle.solid" />
                     <GraphEnvironment showGrid="0"  showAxes="tnlTNL"  showGates="1"  showFreqOnPlots="1"  showGateNameOnPlots="1"  showMedians="0"  showUncomped="0"  addEventParam="0"  lastYAxisName="" >
                       <TextTraits font="SansSerif"  size="11"  name="Labels"  style="plain"  color="#000000"  background="#00ffffff"  just="left" />
                       <TextTraits font="SansSerif"  size="11"  name="LayoutGates"  style="plain"  color="#000000"  background="#00ffffff"  just="left" />
                       <TextTraits font="SansSerif"  size="9"  name="Numbers"  style="plain"  color="#000000"  background="#00ffffff"  just="left" />
                       <TextTraits font="SansSerif"  size="9"  name="Legend"  style="plain"  color="#000000"  background="#00ffffff"  just="left" />
                       <WindowPosition x="525"  y="103"  width="390"  height="622"  displayed="1"  panelState="---" />
                     </GraphEnvironment>
                   </Graph>
                   <Gate gating:id="ID222359234"  gating:parent_id="ID1630837516" >
                     <gating:RectangleGate eventsInside="1"  annoOffsetX="0"  annoOffsetY="0"  tint="#000000"  isTinted="0"  lineWeight="Normal"  userDefined="1"  percentX="0"  percentY="0" >
                       <gating:dimension gating:min="7813.2635757026965" >
                         <data-type:fcs-dimension data-type:name="Comp-FL1-A" />
                       </gating:dimension>
                       <gating:dimension gating:min="550.3040448350648" >
                         <data-type:fcs-dimension data-type:name="Comp-FL2-A" />
                       </gating:dimension>
                     </gating:RectangleGate>
                   </Gate>
                 </Population>
                 <Population name="Q3: FITC-A+ , PE-A-"  annotation=""  owningGroup="Hela"  expanded="1"  sortPriority="10"  count="61" >
                   <Graph smoothing="0"  backColor="#ffffff"  foreColor="#000000"  heatMapStatParameter="FL1-A"  type="Pseudocolor"  fast="1" >
                     <Axis dimension="x"  name="Comp-FL1-A"  label=""  auto="auto" />
                     <Axis dimension="y"  name="Comp-FL2-A"  label=""  auto="auto" />
                     <GraphSettings level="5%"  smoothingHighResolution="1"  contourHighResolution="1"  histogramSmoothingCount="0"  graphResolution="256"  showOutliers="0"  drawLargeDots="0"  dotsToDraw="8000"  tint="le.chartfill.tinted.40"  lineWeight="le.lineweight.normal"  lineStyle="le.linestyle.solid" />
                     <GraphEnvironment showGrid="0"  showAxes="tnlTNL"  showGates="1"  showFreqOnPlots="1"  showGateNameOnPlots="1"  showMedians="0"  showUncomped="0"  addEventParam="0"  lastYAxisName="" >
                       <TextTraits font="SansSerif"  size="11"  name="Labels"  style="plain"  color="#000000"  background="#00ffffff"  just="left" />
                       <TextTraits font="SansSerif"  size="11"  name="LayoutGates"  style="plain"  color="#000000"  background="#00ffffff"  just="left" />
                       <TextTraits font="SansSerif"  size="9"  name="Numbers"  style="plain"  color="#000000"  background="#00ffffff"  just="left" />
                       <TextTraits font="SansSerif"  size="9"  name="Legend"  style="plain"  color="#000000"  background="#00ffffff"  just="left" />
                       <WindowPosition x="525"  y="103"  width="390"  height="622"  displayed="1"  panelState="---" />
                     </GraphEnvironment>
                   </Graph>
                   <Gate gating:id="ID731127301"  gating:parent_id="ID1630837516" >
                     <gating:RectangleGate eventsInside="1"  annoOffsetX="0"  annoOffsetY="0"  tint="#000000"  isTinted="0"  lineWeight="Normal"  userDefined="1"  percentX="0"  percentY="0" >
                       <gating:dimension gating:min="7813.2635757026965" >
                         <data-type:fcs-dimension data-type:name="Comp-FL1-A" />
                       </gating:dimension>
                       <gating:dimension gating:max="550.3040448350648" >
                         <data-type:fcs-dimension data-type:name="Comp-FL2-A" />
                       </gating:dimension>
                     </gating:RectangleGate>
                   </Gate>
                 </Population>
                 <Population name="Q4: FITC-A- , PE-A-"  annotation=""  owningGroup="Hela"  expanded="1"  sortPriority="10"  count="7537" >
                   <Graph smoothing="0"  backColor="#ffffff"  foreColor="#000000"  heatMapStatParameter="FL1-A"  type="Pseudocolor"  fast="1" >
                     <Axis dimension="x"  name="Comp-FL1-A"  label=""  auto="auto" />
                     <Axis dimension="y"  name="Comp-FL2-A"  label=""  auto="auto" />
                     <GraphSettings level="5%"  smoothingHighResolution="1"  contourHighResolution="1"  histogramSmoothingCount="0"  graphResolution="256"  showOutliers="0"  drawLargeDots="0"  dotsToDraw="8000"  tint="le.chartfill.tinted.40"  lineWeight="le.lineweight.normal"  lineStyle="le.linestyle.solid" />
                     <GraphEnvironment showGrid="0"  showAxes="tnlTNL"  showGates="1"  showFreqOnPlots="1"  showGateNameOnPlots="1"  showMedians="0"  showUncomped="0"  addEventParam="0"  lastYAxisName="" >
                       <TextTraits font="SansSerif"  size="11"  name="Labels"  style="plain"  color="#000000"  background="#00ffffff"  just="left" />
                       <TextTraits font="SansSerif"  size="11"  name="LayoutGates"  style="plain"  color="#000000"  background="#00ffffff"  just="left" />
                       <TextTraits font="SansSerif"  size="9"  name="Numbers"  style="plain"  color="#000000"  background="#00ffffff"  just="left" />
                       <TextTraits font="SansSerif"  size="9"  name="Legend"  style="plain"  color="#000000"  background="#00ffffff"  just="left" />
                       <WindowPosition x="525"  y="103"  width="390"  height="622"  displayed="1"  panelState="---" />
                     </GraphEnvironment>
                   </Graph>
                   <Gate gating:id="ID1849494656"  gating:parent_id="ID1630837516" >
                     <gating:RectangleGate eventsInside="1"  annoOffsetX="0"  annoOffsetY="0"  tint="#000000"  isTinted="0"  lineWeight="Normal"  userDefined="1"  percentX="0"  percentY="0" >
                       <gating:dimension gating:max="7813.2635757026965" >
                         <data-type:fcs-dimension data-type:name="Comp-FL1-A" />
                       </gating:dimension>
                       <gating:dimension gating:max="550.3040448350648" >
                         <data-type:fcs-dimension data-type:name="Comp-FL2-A" />
                       </gating:dimension>
                     </gating:RectangleGate>
                   </Gate>
                 </Population>
               </Subpopulations>
             </Population>
           </Subpopulations>
         </Population>
       </Subpopulations>
       <Group name="Hela"  live="1"  role="ws.group.dlog.undefined"  key=""  synchronized="0"  foreground="#0000d0"  fontStyle="plain" >
         <Criteria/>
         <BlacklistedSamples>
           <SampleRef sampleID="5" />
           <SampleRef sampleID="6" />
           <SampleRef sampleID="7" />
           <SampleRef sampleID="8" />
           <SampleRef sampleID="9" />
           <SampleRef sampleID="10" />
         </BlacklistedSamples>
         <SampleRefs>
           <SampleRef sampleID="11" />
           <SampleRef sampleID="12" />
           <SampleRef sampleID="13" />
           <SampleRef sampleID="14" />
           <SampleRef sampleID="15" />
         </SampleRefs>
         <Keywords/>
       </Group>
     </GroupNode>
   </Groups>
   <SampleList>
     <Sample>
       <DataSet uri="file:/E:/坚果云/我的坚果云/毛龙飞20210324/20210330%20凋亡/20210926/48h_4n%203um_2021_09_26_16_52_30.fcs"  sampleID="11" />
       <transforms:spilloverMatrix prefix="Comp-"  name="Compensation-copy"  editable="1"  color="#00ccff"  version="FlowJo-10.4"  status="FINALIZED"  transforms:id="dc94ef23-d565-473d-8ace-ac60dd37c70c"  suffix="" >
         <data-type:parameters>
           <data-type:parameter data-type:name="FL1-A" />
           <data-type:parameter data-type:name="FL2-A" />
         </data-type:parameters>
         <transforms:spillover data-type:parameter="FL1-A" >
           <transforms:coefficient data-type:parameter="FL1-A"  transforms:value="1" />
           <transforms:coefficient data-type:parameter="FL2-A"  transforms:value="0.09" />
         </transforms:spillover>
         <transforms:spillover data-type:parameter="FL2-A" >
           <transforms:coefficient data-type:parameter="FL1-A"  transforms:value="0.04" />
           <transforms:coefficient data-type:parameter="FL2-A"  transforms:value="1" />
         </transforms:spillover>
       </transforms:spilloverMatrix>
       <Transformations>
         <transforms:linear transforms:minRange="0"  transforms:maxRange="1048576"  gain="1" >
           <data-type:parameter data-type:name="FSC-A" />
         </transforms:linear>
         <transforms:linear transforms:minRange="0"  transforms:maxRange="1048576"  gain="1" >
           <data-type:parameter data-type:name="FSC-W" />
         </transforms:linear>
         <transforms:linear transforms:minRange="0"  transforms:maxRange="1048576"  gain="1" >
           <data-type:parameter data-type:name="FSC-H" />
         </transforms:linear>
         <transforms:linear transforms:minRange="0"  transforms:maxRange="1048576"  gain="1" >
           <data-type:parameter data-type:name="SSC-A" />
         </transforms:linear>
         <transforms:linear transforms:minRange="0"  transforms:maxRange="1048576"  gain="1" >
           <data-type:parameter data-type:name="SSC-W" />
         </transforms:linear>
         <transforms:linear transforms:minRange="0"  transforms:maxRange="1048576"  gain="1" >
           <data-type:parameter data-type:name="SSC-H" />
         </transforms:linear>
         <transforms:log transforms:offset="3.1622776602"  transforms:decades="6.5205999133" >
           <data-type:parameter data-type:name="FL1-A" />
         </transforms:log>
         <transforms:linear transforms:minRange="0"  transforms:maxRange="1048576"  gain="1" >
           <data-type:parameter data-type:name="FL1-W" />
         </transforms:linear>
         <transforms:log transforms:offset="1"  transforms:decades="6.0205999133" >
           <data-type:parameter data-type:name="FL1-H" />
         </transforms:log>
         <transforms:log transforms:offset="1"  transforms:decades="5.0205999133" >
           <data-type:parameter data-type:name="FL2-A" />
         </transforms:log>
         <transforms:linear transforms:minRange="0"  transforms:maxRange="1048576"  gain="1" >
           <data-type:parameter data-type:name="FL2-W" />
         </transforms:linear>
         <transforms:log transforms:offset="1"  transforms:decades="6.0205999133" >
           <data-type:parameter data-type:name="FL2-H" />
         </transforms:log>
         <transforms:log transforms:offset="1"  transforms:decades="6.0205999133" >
           <data-type:parameter data-type:name="FL3-A" />
         </transforms:log>
         <transforms:linear transforms:minRange="0"  transforms:maxRange="1048576"  gain="1" >
           <data-type:parameter data-type:name="FL3-W" />
         </transforms:linear>
         <transforms:log transforms:offset="1"  transforms:decades="6.0205999133" >
           <data-type:parameter data-type:name="FL3-H" />
         </transforms:log>
         <transforms:log transforms:offset="1"  transforms:decades="6.0205999133" >
           <data-type:parameter data-type:name="FL4-A" />
         </transforms:log>
         <transforms:linear transforms:minRange="0"  transforms:maxRange="1048576"  gain="1" >
           <data-type:parameter data-type:name="FL4-W" />
         </transforms:linear>
         <transforms:log transforms:offset="1"  transforms:decades="6.0205999133" >
           <data-type:parameter data-type:name="FL4-H" />
         </transforms:log>
         <transforms:linear transforms:minRange="0"  transforms:maxRange="40.198"  gain="0.01" >
           <data-type:parameter data-type:name="Time" />
         </transforms:linear>
         <transforms:log transforms:offset="3.1622776602"  transforms:decades="6.5205999133" >
           <data-type:parameter data-type:name="Comp-FL1-A" />
         </transforms:log>
         <transforms:log transforms:offset="1"  transforms:decades="5.0205999133" >
           <data-type:parameter data-type:name="Comp-FL2-A" />
         </transforms:log>
       </Transformations>
       <Keywords>
         <Keyword name="TubeName"  value="4n 3um" />
         <Keyword name="TemplateName"  value="Empty" />
         <Keyword name="$UNICODE"  value="65001,TemplateName,TubeName" />
         <Keyword name="$TIMESTEP"  value="0.01" />
         <Keyword name="$P19E"  value="0,0" />
         <Keyword name="$P19B"  value="32" />
         <Keyword name="$P19R"  value="1048576" />
         <Keyword name="$P19S"  value="Time" />
         <Keyword name="$P19N"  value="Time" />
         <Keyword name="P18DISPLAY"  value="LOG" />
         <Keyword name="$P18V"  value="452" />
         <Keyword name="$P18E"  value="0,0" />
         <Keyword name="$P18B"  value="32" />
         <Keyword name="$P18R"  value="1048576" />
         <Keyword name="$P18S"  value="APC-H" />
         <Keyword name="$P18N"  value="FL4-H" />
         <Keyword name="P17DISPLAY"  value="LIN" />
         <Keyword name="$P17V"  value="452" />
         <Keyword name="$P17E"  value="0,0" />
         <Keyword name="$P17B"  value="32" />
         <Keyword name="$P17R"  value="1048576" />
         <Keyword name="$P17S"  value="APC-W" />
         <Keyword name="$P17N"  value="FL4-W" />
         <Keyword name="P16DISPLAY"  value="LOG" />
         <Keyword name="$P16V"  value="452" />
         <Keyword name="$P16E"  value="0,0" />
         <Keyword name="$P16B"  value="32" />
         <Keyword name="$P16R"  value="1048576" />
         <Keyword name="$P16S"  value="APC-A" />
         <Keyword name="$P16N"  value="FL4-A" />
         <Keyword name="P15DISPLAY"  value="LOG" />
         <Keyword name="$P15V"  value="555" />
         <Keyword name="$P15E"  value="0,0" />
         <Keyword name="$P15B"  value="32" />
         <Keyword name="$P15R"  value="1048576" />
         <Keyword name="$P15S"  value="PerCP-H" />
         <Keyword name="$P15N"  value="FL3-H" />
         <Keyword name="P14DISPLAY"  value="LIN" />
         <Keyword name="$P14V"  value="555" />
         <Keyword name="$P14E"  value="0,0" />
         <Keyword name="$P14B"  value="32" />
         <Keyword name="$P14R"  value="1048576" />
         <Keyword name="$P14S"  value="PerCP-W" />
         <Keyword name="$P14N"  value="FL3-W" />
         <Keyword name="P13DISPLAY"  value="LOG" />
         <Keyword name="$P13V"  value="555" />
         <Keyword name="$P13E"  value="0,0" />
         <Keyword name="$P13B"  value="32" />
         <Keyword name="$P13R"  value="1048576" />
         <Keyword name="$P13S"  value="PerCP-A" />
         <Keyword name="$P13N"  value="FL3-A" />
         <Keyword name="P12DISPLAY"  value="LOG" />
         <Keyword name="$P12V"  value="280" />
         <Keyword name="$P12E"  value="0,0" />
         <Keyword name="$P12B"  value="32" />
         <Keyword name="$P12R"  value="1048576" />
         <Keyword name="$P12S"  value="PE-H" />
         <Keyword name="$P12N"  value="FL2-H" />
         <Keyword name="P11DISPLAY"  value="LIN" />
         <Keyword name="$P11V"  value="280" />
         <Keyword name="$P11E"  value="0,0" />
         <Keyword name="$P11B"  value="32" />
         <Keyword name="$P11R"  value="1048576" />
         <Keyword name="$P11S"  value="PE-W" />
         <Keyword name="$P11N"  value="FL2-W" />
         <Keyword name="P10DISPLAY"  value="LOG" />
         <Keyword name="$P10V"  value="280" />
         <Keyword name="$P10E"  value="0,0" />
         <Keyword name="$P10B"  value="32" />
         <Keyword name="$P10R"  value="1048576" />
         <Keyword name="$P10S"  value="PE-A" />
         <Keyword name="$P10N"  value="FL2-A" />
         <Keyword name="P9DISPLAY"  value="LOG" />
         <Keyword name="$P9V"  value="320" />
         <Keyword name="$P9E"  value="0,0" />
         <Keyword name="$P9B"  value="32" />
         <Keyword name="$P9R"  value="1048576" />
         <Keyword name="$P9S"  value="FITC-H" />
         <Keyword name="$P9N"  value="FL1-H" />
         <Keyword name="P8DISPLAY"  value="LIN" />
         <Keyword name="$P8V"  value="320" />
         <Keyword name="$P8E"  value="0,0" />
         <Keyword name="$P8B"  value="32" />
         <Keyword name="$P8R"  value="1048576" />
         <Keyword name="$P8S"  value="FITC-W" />
         <Keyword name="$P8N"  value="FL1-W" />
         <Keyword name="P7DISPLAY"  value="LOG" />
         <Keyword name="$P7V"  value="320" />
         <Keyword name="$P7E"  value="0,0" />
         <Keyword name="$P7B"  value="32" />
         <Keyword name="$P7R"  value="1048576" />
         <Keyword name="$P7S"  value="FITC-A" />
         <Keyword name="$P7N"  value="FL1-A" />
         <Keyword name="P6DISPLAY"  value="LIN" />
         <Keyword name="$P6V"  value="280" />
         <Keyword name="$P6E"  value="0,0" />
         <Keyword name="$P6B"  value="32" />
         <Keyword name="$P6R"  value="1048576" />
         <Keyword name="$P6S"  value="SSC-H" />
         <Keyword name="$P6N"  value="SSC-H" />
         <Keyword name="P5DISPLAY"  value="LIN" />
         <Keyword name="$P5V"  value="280" />
         <Keyword name="$P5E"  value="0,0" />
         <Keyword name="$P5B"  value="32" />
         <Keyword name="$P5R"  value="1048576" />
         <Keyword name="$P5S"  value="SSC-W" />
         <Keyword name="$P5N"  value="SSC-W" />
         <Keyword name="P4DISPLAY"  value="LIN" />
         <Keyword name="$P4V"  value="280" />
         <Keyword name="$P4E"  value="0,0" />
         <Keyword name="$P4B"  value="32" />
         <Keyword name="$P4R"  value="1048576" />
         <Keyword name="$P4S"  value="SSC-A" />
         <Keyword name="$P4N"  value="SSC-A" />
         <Keyword name="P3DISPLAY"  value="LIN" />
         <Keyword name="$P3V"  value="80" />
         <Keyword name="$P3E"  value="0,0" />
         <Keyword name="$P3B"  value="32" />
         <Keyword name="$P3R"  value="1048576" />
         <Keyword name="$P3S"  value="FSC-H" />
         <Keyword name="$P3N"  value="FSC-H" />
         <Keyword name="P2DISPLAY"  value="LIN" />
         <Keyword name="$P2V"  value="80" />
         <Keyword name="$P2E"  value="0,0" />
         <Keyword name="$P2B"  value="32" />
         <Keyword name="$P2R"  value="1048576" />
         <Keyword name="$P2S"  value="FSC-W" />
         <Keyword name="$P2N"  value="FSC-W" />
         <Keyword name="P1DISPLAY"  value="LIN" />
         <Keyword name="$P1V"  value="80" />
         <Keyword name="$P1E"  value="0,0" />
         <Keyword name="$P1B"  value="32" />
         <Keyword name="$P1R"  value="1048576" />
         <Keyword name="$P1S"  value="FSC-A" />
         <Keyword name="$P1N"  value="FSC-A" />
         <Keyword name="$TOT"  value="10000" />
         <Keyword name="$PAR"  value="19" />
         <Keyword name="$BYTEORD"  value="1,2,3,4" />
         <Keyword name="$DATATYPE"  value="F" />
         <Keyword name="$MODE"  value="L" />
         <Keyword name="THRESHOLD"  value="FSC,100000" />
         <Keyword name="SPILL"  value="4,FL1-A,FL2-A,FL3-A,FL4-A,1,0,0,0,0,1,0,0,0,0,1,0,0,0,0,1" />
         <Keyword name="$CYT"  value="BriCyteE6" />
         <Keyword name="$ETIM"  value="17:04:35" />
         <Keyword name="$DATE"  value="26-Sep-2021" />
         <Keyword name="SPEED"  value="high" />
         <Keyword name="DILUTE"  value="1" />
         <Keyword name="VOLUME"  value="66.02631ul" />
         <Keyword name="$SMNO"  value="48h" />
         <Keyword name="SoftWare Version"  value="01.11.00.8976" />
         <Keyword name="$NEXTDATA"  value="0               " />
         <Keyword name="$ENDSTEXT"  value="0       " />
         <Keyword name="$BEGINSTEXT"  value="0       " />
         <Keyword name="$ENDDATA"  value="762255          " />
         <Keyword name="$BEGINDATA"  value="2256    " />
         <Keyword name="$ENDANALYSIS"  value="0       " />
         <Keyword name="$BEGINANALYSIS"  value="0       " />
         <Keyword name="FJ_FCS_VERSION"  value="3" />
         <Keyword name="$P20N"  value="Comp-FL1-A" />
         <Keyword name="$P20S"  value="FITC-A" />
         <Keyword name="$P20R"  value="10485760" />
         <Keyword name="$P21N"  value="Comp-FL2-A" />
         <Keyword name="$P21S"  value="PE-A" />
         <Keyword name="$P21R"  value="104857" />
       </Keywords>
       <SampleNode name="48h_4n 3um_2021_09_26_16_52_30.fcs"  annotation=""  owningGroup=""  expanded="1"  sortPriority="10"  count="10000"  sampleID="11" >
         <Graph smoothing="0"  backColor="#ffffff"  foreColor="#000000"  heatMapStatParameter="Comp-FL1-A"  type="Pseudocolor"  fast="1" >
           <Axis dimension="x"  name="FSC-A"  label=""  auto="auto" />
           <Axis dimension="y"  name="SSC-A"  label=""  auto="auto" />
           <GraphSettings level="5%"  smoothingHighResolution="1"  contourHighResolution="1"  histogramSmoothingCount="0"  graphResolution="256"  showOutliers="0"  drawLargeDots="0"  dotsToDraw="8000"  tint="le.chartfill.tinted.40"  lineWeight="le.lineweight.normal"  lineStyle="le.linestyle.solid" />
           <GraphEnvironment showGrid="0"  showAxes="tnlTNL"  showGates="1"  showFreqOnPlots="1"  showGateNameOnPlots="1"  showMedians="0"  showUncomped="0"  addEventParam="0"  lastYAxisName="" >
             <TextTraits font="SansSerif"  size="11"  name="Labels"  style="plain"  color="#000000"  background="#00ffffff"  just="left" />
             <TextTraits font="SansSerif"  size="11"  name="LayoutGates"  style="plain"  color="#000000"  background="#00ffffff"  just="left" />
             <TextTraits font="SansSerif"  size="9"  name="Numbers"  style="plain"  color="#000000"  background="#00ffffff"  just="left" />
             <TextTraits font="SansSerif"  size="9"  name="Legend"  style="plain"  color="#000000"  background="#00ffffff"  just="left" />
             <WindowPosition x="764"  y="7"  width="390"  height="622"  displayed="0"  panelState="---" />
           </GraphEnvironment>
         </Graph>
         <Subpopulations>
           <Population name="all"  annotation=""  owningGroup="Hela"  expanded="1"  sortPriority="10"  count="8806" >
             <Graph smoothing="0"  backColor="#ffffff"  foreColor="#000000"  heatMapStatParameter="FL1-A"  type="Pseudocolor"  fast="1" >
               <Axis dimension="x"  name="FSC-A"  label=""  auto="auto" />
               <Axis dimension="y"  name="FSC-H"  label=""  auto="auto" />
               <GraphSettings level="5%"  smoothingHighResolution="1"  contourHighResolution="1"  histogramSmoothingCount="0"  graphResolution="256"  showOutliers="0"  drawLargeDots="0"  dotsToDraw="8000"  tint="le.chartfill.tinted.40"  lineWeight="le.lineweight.normal"  lineStyle="le.linestyle.solid" />
               <GraphEnvironment showGrid="0"  showAxes="tnlTNL"  showGates="1"  showFreqOnPlots="1"  showGateNameOnPlots="1"  showMedians="0"  showUncomped="0"  addEventParam="0"  lastYAxisName="" >
                 <TextTraits font="SansSerif"  size="11"  name="Labels"  style="plain"  color="#000000"  background="#00ffffff"  just="left" />
                 <TextTraits font="SansSerif"  size="11"  name="LayoutGates"  style="plain"  color="#000000"  background="#00ffffff"  just="left" />
                 <TextTraits font="SansSerif"  size="9"  name="Numbers"  style="plain"  color="#000000"  background="#00ffffff"  just="left" />
                 <TextTraits font="SansSerif"  size="9"  name="Legend"  style="plain"  color="#000000"  background="#00ffffff"  just="left" />
                 <WindowPosition x="135"  y="103"  width="390"  height="622"  displayed="0"  panelState="---" />
               </GraphEnvironment>
             </Graph>
             <Gate gating:id="ID1800395333" >
               <gating:PolygonGate eventsInside="1"  annoOffsetX="-95"  annoOffsetY="-47"  tint="#000000"  isTinted="0"  lineWeight="Normal"  userDefined="1"  quadId="-1"  gateResolution="256" >
                 <gating:dimension>
                   <data-type:fcs-dimension data-type:name="FSC-A" />
                 </gating:dimension>
                 <gating:dimension>
                   <data-type:fcs-dimension data-type:name="SSC-A" />
                 </gating:dimension>
                 <gating:vertex>
                   <gating:coordinate data-type:value="400675.3821138212" />
                   <gating:coordinate data-type:value="1005483.8356164383" />
                 </gating:vertex>
                 <gating:vertex>
                   <gating:coordinate data-type:value="72462.5691056911" />
                   <gating:coordinate data-type:value="402193.5342465753" />
                 </gating:vertex>
                 <gating:vertex>
                   <gating:coordinate data-type:value="430512.9105691057" />
                   <gating:coordinate data-type:value="71820.2739726027" />
                 </gating:vertex>
                 <gating:vertex>
                   <gating:coordinate data-type:value="912175.8699186991" />
                   <gating:coordinate data-type:value="248976.9497716895" />
                 </gating:vertex>
                 <gating:vertex>
                   <gating:coordinate data-type:value="980375.9349593496" />
                   <gating:coordinate data-type:value="962391.6712328767" />
                 </gating:vertex>
                 <gating:vertex>
                   <gating:coordinate data-type:value="814138.2764227642" />
                   <gating:coordinate data-type:value="1010271.8538812785" />
                 </gating:vertex>
               </gating:PolygonGate>
             </Gate>
             <Subpopulations>
               <Population name="Single Cells"  annotation=""  owningGroup="Hela"  expanded="1"  sortPriority="10"  count="8106" >
                 <Graph smoothing="0"  backColor="#ffffff"  foreColor="#000000"  heatMapStatParameter="FL1-A"  type="Pseudocolor"  fast="1" >
                   <Axis dimension="x"  name="Comp-FL1-A"  label=""  auto="auto" />
                   <Axis dimension="y"  name="Comp-FL2-A"  label=""  auto="auto" />
                   <GraphSettings level="5%"  smoothingHighResolution="1"  contourHighResolution="1"  histogramSmoothingCount="0"  graphResolution="256"  showOutliers="0"  drawLargeDots="0"  dotsToDraw="8000"  tint="le.chartfill.tinted.40"  lineWeight="le.lineweight.normal"  lineStyle="le.linestyle.solid" />
                   <GraphEnvironment showGrid="0"  showAxes="tnlTNL"  showGates="1"  showFreqOnPlots="1"  showGateNameOnPlots="1"  showMedians="0"  showUncomped="0"  addEventParam="0"  lastYAxisName="" >
                     <TextTraits font="SansSerif"  size="11"  name="Labels"  style="plain"  color="#000000"  background="#00ffffff"  just="left" />
                     <TextTraits font="SansSerif"  size="11"  name="LayoutGates"  style="plain"  color="#000000"  background="#00ffffff"  just="left" />
                     <TextTraits font="SansSerif"  size="9"  name="Numbers"  style="plain"  color="#000000"  background="#00ffffff"  just="left" />
                     <TextTraits font="SansSerif"  size="9"  name="Legend"  style="plain"  color="#000000"  background="#00ffffff"  just="left" />
                     <WindowPosition x="135"  y="103"  width="390"  height="622"  displayed="0"  panelState="---" />
                   </GraphEnvironment>
                 </Graph>
                 <Gate gating:id="ID1120229481"  gating:parent_id="ID1800395333" >
                   <gating:PolygonGate eventsInside="1"  annoOffsetX="-26"  annoOffsetY="-66"  tint="#000000"  isTinted="0"  lineWeight="Normal"  userDefined="1"  quadId="-1"  gateResolution="256" >
                     <gating:dimension>
                       <data-type:fcs-dimension data-type:name="FSC-A" />
                     </gating:dimension>
                     <gating:dimension>
                       <data-type:fcs-dimension data-type:name="FSC-H" />
                     </gating:dimension>
                     <gating:vertex>
                       <gating:coordinate data-type:value="895125.8536585366" />
                       <gating:coordinate data-type:value="615677.6513761468" />
                     </gating:vertex>
                     <gating:vertex>
                       <gating:coordinate data-type:value="204600.1951219512" />
                       <gating:coordinate data-type:value="336698.7155963303" />
                     </gating:vertex>
                     <gating:vertex>
                       <gating:coordinate data-type:value="298375.2845528455" />
                       <gating:coordinate data-type:value="216449.1743119266" />
                     </gating:vertex>
                     <gating:vertex>
                       <gating:coordinate data-type:value="993163.4471544715" />
                       <gating:coordinate data-type:value="442518.3119266055" />
                     </gating:vertex>
                   </gating:PolygonGate>
                 </Gate>
                 <Subpopulations>
                   <Population name="Q1: FITC-A- , PE-A+"  annotation=""  owningGroup="Hela"  expanded="1"  sortPriority="10"  count="214" >
                     <Graph smoothing="0"  backColor="#ffffff"  foreColor="#000000"  heatMapStatParameter="FL1-A"  type="Pseudocolor"  fast="1" >
                       <Axis dimension="x"  name="Comp-FL1-A"  label=""  auto="auto" />
                       <Axis dimension="y"  name="Comp-FL2-A"  label=""  auto="auto" />
                       <GraphSettings level="5%"  smoothingHighResolution="1"  contourHighResolution="1"  histogramSmoothingCount="0"  graphResolution="256"  showOutliers="0"  drawLargeDots="0"  dotsToDraw="8000"  tint="le.chartfill.tinted.40"  lineWeight="le.lineweight.normal"  lineStyle="le.linestyle.solid" />
                       <GraphEnvironment showGrid="0"  showAxes="tnlTNL"  showGates="1"  showFreqOnPlots="1"  showGateNameOnPlots="1"  showMedians="0"  showUncomped="0"  addEventParam="0"  lastYAxisName="" >
                         <TextTraits font="SansSerif"  size="11"  name="Labels"  style="plain"  color="#000000"  background="#00ffffff"  just="left" />
                         <TextTraits font="SansSerif"  size="11"  name="LayoutGates"  style="plain"  color="#000000"  background="#00ffffff"  just="left" />
                         <TextTraits font="SansSerif"  size="9"  name="Numbers"  style="plain"  color="#000000"  background="#00ffffff"  just="left" />
                         <TextTraits font="SansSerif"  size="9"  name="Legend"  style="plain"  color="#000000"  background="#00ffffff"  just="left" />
                         <WindowPosition x="525"  y="103"  width="390"  height="622"  displayed="1"  panelState="---" />
                       </GraphEnvironment>
                     </Graph>
                     <Gate gating:id="ID1728070916"  gating:parent_id="ID1120229481" >
                       <gating:RectangleGate eventsInside="1"  annoOffsetX="0"  annoOffsetY="0"  tint="#000000"  isTinted="0"  lineWeight="Normal"  userDefined="1"  percentX="0"  percentY="0" >
                         <gating:dimension gating:max="7813.2635757026965" >
                           <data-type:fcs-dimension data-type:name="Comp-FL1-A" />
                         </gating:dimension>
                         <gating:dimension gating:min="550.3040448350648" >
                           <data-type:fcs-dimension data-type:name="Comp-FL2-A" />
                         </gating:dimension>
                       </gating:RectangleGate>
                     </Gate>
                   </Population>
                   <Population name="Q2: FITC-A+ , PE-A+"  annotation=""  owningGroup="Hela"  expanded="1"  sortPriority="10"  count="294" >
                     <Graph smoothing="0"  backColor="#ffffff"  foreColor="#000000"  heatMapStatParameter="FL1-A"  type="Pseudocolor"  fast="1" >
                       <Axis dimension="x"  name="Comp-FL1-A"  label=""  auto="auto" />
                       <Axis dimension="y"  name="Comp-FL2-A"  label=""  auto="auto" />
                       <GraphSettings level="5%"  smoothingHighResolution="1"  contourHighResolution="1"  histogramSmoothingCount="0"  graphResolution="256"  showOutliers="0"  drawLargeDots="0"  dotsToDraw="8000"  tint="le.chartfill.tinted.40"  lineWeight="le.lineweight.normal"  lineStyle="le.linestyle.solid" />
                       <GraphEnvironment showGrid="0"  showAxes="tnlTNL"  showGates="1"  showFreqOnPlots="1"  showGateNameOnPlots="1"  showMedians="0"  showUncomped="0"  addEventParam="0"  lastYAxisName="" >
                         <TextTraits font="SansSerif"  size="11"  name="Labels"  style="plain"  color="#000000"  background="#00ffffff"  just="left" />
                         <TextTraits font="SansSerif"  size="11"  name="LayoutGates"  style="plain"  color="#000000"  background="#00ffffff"  just="left" />
                         <TextTraits font="SansSerif"  size="9"  name="Numbers"  style="plain"  color="#000000"  background="#00ffffff"  just="left" />
                         <TextTraits font="SansSerif"  size="9"  name="Legend"  style="plain"  color="#000000"  background="#00ffffff"  just="left" />
                         <WindowPosition x="525"  y="103"  width="390"  height="622"  displayed="0"  panelState="---" />
                       </GraphEnvironment>
                     </Graph>
                     <Gate gating:id="ID1841070552"  gating:parent_id="ID1120229481" >
                       <gating:RectangleGate eventsInside="1"  annoOffsetX="0"  annoOffsetY="0"  tint="#000000"  isTinted="0"  lineWeight="Normal"  userDefined="1"  percentX="0"  percentY="0" >
                         <gating:dimension gating:min="7813.2635757026965" >
                           <data-type:fcs-dimension data-type:name="Comp-FL1-A" />
                         </gating:dimension>
                         <gating:dimension gating:min="550.3040448350648" >
                           <data-type:fcs-dimension data-type:name="Comp-FL2-A" />
                         </gating:dimension>
                       </gating:RectangleGate>
                     </Gate>
                   </Population>
                   <Population name="Q3: FITC-A+ , PE-A-"  annotation=""  owningGroup="Hela"  expanded="1"  sortPriority="10"  count="61" >
                     <Graph smoothing="0"  backColor="#ffffff"  foreColor="#000000"  heatMapStatParameter="FL1-A"  type="Pseudocolor"  fast="1" >
                       <Axis dimension="x"  name="Comp-FL1-A"  label=""  auto="auto" />
                       <Axis dimension="y"  name="Comp-FL2-A"  label=""  auto="auto" />
                       <GraphSettings level="5%"  smoothingHighResolution="1"  contourHighResolution="1"  histogramSmoothingCount="0"  graphResolution="256"  showOutliers="0"  drawLargeDots="0"  dotsToDraw="8000"  tint="le.chartfill.tinted.40"  lineWeight="le.lineweight.normal"  lineStyle="le.linestyle.solid" />
                       <GraphEnvironment showGrid="0"  showAxes="tnlTNL"  showGates="1"  showFreqOnPlots="1"  showGateNameOnPlots="1"  showMedians="0"  showUncomped="0"  addEventParam="0"  lastYAxisName="" >
                         <TextTraits font="SansSerif"  size="11"  name="Labels"  style="plain"  color="#000000"  background="#00ffffff"  just="left" />
                         <TextTraits font="SansSerif"  size="11"  name="LayoutGates"  style="plain"  color="#000000"  background="#00ffffff"  just="left" />
                         <TextTraits font="SansSerif"  size="9"  name="Numbers"  style="plain"  color="#000000"  background="#00ffffff"  just="left" />
                         <TextTraits font="SansSerif"  size="9"  name="Legend"  style="plain"  color="#000000"  background="#00ffffff"  just="left" />
                         <WindowPosition x="525"  y="103"  width="390"  height="622"  displayed="0"  panelState="---" />
                       </GraphEnvironment>
                     </Graph>
                     <Gate gating:id="ID1717112334"  gating:parent_id="ID1120229481" >
                       <gating:RectangleGate eventsInside="1"  annoOffsetX="0"  annoOffsetY="0"  tint="#000000"  isTinted="0"  lineWeight="Normal"  userDefined="1"  percentX="0"  percentY="0" >
                         <gating:dimension gating:min="7813.2635757026965" >
                           <data-type:fcs-dimension data-type:name="Comp-FL1-A" />
                         </gating:dimension>
                         <gating:dimension gating:max="550.3040448350648" >
                           <data-type:fcs-dimension data-type:name="Comp-FL2-A" />
                         </gating:dimension>
                       </gating:RectangleGate>
                     </Gate>
                   </Population>
                   <Population name="Q4: FITC-A- , PE-A-"  annotation=""  owningGroup="Hela"  expanded="1"  sortPriority="10"  count="7537" >
                     <Graph smoothing="0"  backColor="#ffffff"  foreColor="#000000"  heatMapStatParameter="FL1-A"  type="Pseudocolor"  fast="1" >
                       <Axis dimension="x"  name="Comp-FL1-A"  label=""  auto="auto" />
                       <Axis dimension="y"  name="Comp-FL2-A"  label=""  auto="auto" />
                       <GraphSettings level="5%"  smoothingHighResolution="1"  contourHighResolution="1"  histogramSmoothingCount="0"  graphResolution="256"  showOutliers="0"  drawLargeDots="0"  dotsToDraw="8000"  tint="le.chartfill.tinted.40"  lineWeight="le.lineweight.normal"  lineStyle="le.linestyle.solid" />
                       <GraphEnvironment showGrid="0"  showAxes="tnlTNL"  showGates="1"  showFreqOnPlots="1"  showGateNameOnPlots="1"  showMedians="0"  showUncomped="0"  addEventParam="0"  lastYAxisName="" >
                         <TextTraits font="SansSerif"  size="11"  name="Labels"  style="plain"  color="#000000"  background="#00ffffff"  just="left" />
                         <TextTraits font="SansSerif"  size="11"  name="LayoutGates"  style="plain"  color="#000000"  background="#00ffffff"  just="left" />
                         <TextTraits font="SansSerif"  size="9"  name="Numbers"  style="plain"  color="#000000"  background="#00ffffff"  just="left" />
                         <TextTraits font="SansSerif"  size="9"  name="Legend"  style="plain"  color="#000000"  background="#00ffffff"  just="left" />
                         <WindowPosition x="525"  y="103"  width="390"  height="622"  displayed="1"  panelState="---" />
                       </GraphEnvironment>
                     </Graph>
                     <Gate gating:id="ID1716768348"  gating:parent_id="ID1120229481" >
                       <gating:RectangleGate eventsInside="1"  annoOffsetX="0"  annoOffsetY="0"  tint="#000000"  isTinted="0"  lineWeight="Normal"  userDefined="1"  percentX="0"  percentY="0" >
                         <gating:dimension gating:max="7813.2635757026965" >
                           <data-type:fcs-dimension data-type:name="Comp-FL1-A" />
                         </gating:dimension>
                         <gating:dimension gating:max="550.3040448350648" >
                           <data-type:fcs-dimension data-type:name="Comp-FL2-A" />
                         </gating:dimension>
                       </gating:RectangleGate>
                     </Gate>
                   </Population>
                 </Subpopulations>
               </Population>
             </Subpopulations>
           </Population>
         </Subpopulations>
       </SampleNode>
     </Sample>
     <Sample>
       <DataSet uri="file:/E:/坚果云/我的坚果云/毛龙飞20210324/20210330%20凋亡/20210926/48h_4n%206um_2021_09_26_16_52_30.fcs"  sampleID="12" />
       <transforms:spilloverMatrix prefix="Comp-"  name="Compensation-copy"  editable="1"  color="#00ccff"  version="FlowJo-10.4"  status="FINALIZED"  transforms:id="dc94ef23-d565-473d-8ace-ac60dd37c70c"  suffix="" >
         <data-type:parameters>
           <data-type:parameter data-type:name="FL1-A" />
           <data-type:parameter data-type:name="FL2-A" />
         </data-type:parameters>
         <transforms:spillover data-type:parameter="FL1-A" >
           <transforms:coefficient data-type:parameter="FL1-A"  transforms:value="1" />
           <transforms:coefficient data-type:parameter="FL2-A"  transforms:value="0.09" />
         </transforms:spillover>
         <transforms:spillover data-type:parameter="FL2-A" >
           <transforms:coefficient data-type:parameter="FL1-A"  transforms:value="0.04" />
           <transforms:coefficient data-type:parameter="FL2-A"  transforms:value="1" />
         </transforms:spillover>
       </transforms:spilloverMatrix>
       <Transformations>
         <transforms:linear transforms:minRange="0"  transforms:maxRange="1048576"  gain="1" >
           <data-type:parameter data-type:name="FSC-A" />
         </transforms:linear>
         <transforms:linear transforms:minRange="0"  transforms:maxRange="1048576"  gain="1" >
           <data-type:parameter data-type:name="FSC-W" />
         </transforms:linear>
         <transforms:linear transforms:minRange="0"  transforms:maxRange="1048576"  gain="1" >
           <data-type:parameter data-type:name="FSC-H" />
         </transforms:linear>
         <transforms:linear transforms:minRange="0"  transforms:maxRange="1048576"  gain="1" >
           <data-type:parameter data-type:name="SSC-A" />
         </transforms:linear>
         <transforms:linear transforms:minRange="0"  transforms:maxRange="1048576"  gain="1" >
           <data-type:parameter data-type:name="SSC-W" />
         </transforms:linear>
         <transforms:linear transforms:minRange="0"  transforms:maxRange="1048576"  gain="1" >
           <data-type:parameter data-type:name="SSC-H" />
         </transforms:linear>
         <transforms:log transforms:offset="3.1622776602"  transforms:decades="6.5205999133" >
           <data-type:parameter data-type:name="FL1-A" />
         </transforms:log>
         <transforms:linear transforms:minRange="0"  transforms:maxRange="1048576"  gain="1" >
           <data-type:parameter data-type:name="FL1-W" />
         </transforms:linear>
         <transforms:log transforms:offset="1"  transforms:decades="6.0205999133" >
           <data-type:parameter data-type:name="FL1-H" />
         </transforms:log>
         <transforms:log transforms:offset="1"  transforms:decades="5.0205999133" >
           <data-type:parameter data-type:name="FL2-A" />
         </transforms:log>
         <transforms:linear transforms:minRange="0"  transforms:maxRange="1048576"  gain="1" >
           <data-type:parameter data-type:name="FL2-W" />
         </transforms:linear>
         <transforms:log transforms:offset="1"  transforms:decades="6.0205999133" >
           <data-type:parameter data-type:name="FL2-H" />
         </transforms:log>
         <transforms:log transforms:offset="1"  transforms:decades="6.0205999133" >
           <data-type:parameter data-type:name="FL3-A" />
         </transforms:log>
         <transforms:linear transforms:minRange="0"  transforms:maxRange="1048576"  gain="1" >
           <data-type:parameter data-type:name="FL3-W" />
         </transforms:linear>
         <transforms:log transforms:offset="1"  transforms:decades="6.0205999133" >
           <data-type:parameter data-type:name="FL3-H" />
         </transforms:log>
         <transforms:log transforms:offset="1"  transforms:decades="6.0205999133" >
           <data-type:parameter data-type:name="FL4-A" />
         </transforms:log>
         <transforms:linear transforms:minRange="0"  transforms:maxRange="1048576"  gain="1" >
           <data-type:parameter data-type:name="FL4-W" />
         </transforms:linear>
         <transforms:log transforms:offset="1"  transforms:decades="6.0205999133" >
           <data-type:parameter data-type:name="FL4-H" />
         </transforms:log>
         <transforms:linear transforms:minRange="0"  transforms:maxRange="93.30101"  gain="0.01" >
           <data-type:parameter data-type:name="Time" />
         </transforms:linear>
         <transforms:log transforms:offset="3.1622776602"  transforms:decades="6.5205999133" >
           <data-type:parameter data-type:name="Comp-FL1-A" />
         </transforms:log>
         <transforms:log transforms:offset="1"  transforms:decades="5.0205999133" >
           <data-type:parameter data-type:name="Comp-FL2-A" />
         </transforms:log>
       </Transformations>
       <Keywords>
         <Keyword name="TubeName"  value="4n 6um" />
         <Keyword name="TemplateName"  value="Empty" />
         <Keyword name="$UNICODE"  value="65001,TemplateName,TubeName" />
         <Keyword name="$TIMESTEP"  value="0.01" />
         <Keyword name="$P19E"  value="0,0" />
         <Keyword name="$P19B"  value="32" />
         <Keyword name="$P19R"  value="1048576" />
         <Keyword name="$P19S"  value="Time" />
         <Keyword name="$P19N"  value="Time" />
         <Keyword name="P18DISPLAY"  value="LOG" />
         <Keyword name="$P18V"  value="452" />
         <Keyword name="$P18E"  value="0,0" />
         <Keyword name="$P18B"  value="32" />
         <Keyword name="$P18R"  value="1048576" />
         <Keyword name="$P18S"  value="APC-H" />
         <Keyword name="$P18N"  value="FL4-H" />
         <Keyword name="P17DISPLAY"  value="LIN" />
         <Keyword name="$P17V"  value="452" />
         <Keyword name="$P17E"  value="0,0" />
         <Keyword name="$P17B"  value="32" />
         <Keyword name="$P17R"  value="1048576" />
         <Keyword name="$P17S"  value="APC-W" />
         <Keyword name="$P17N"  value="FL4-W" />
         <Keyword name="P16DISPLAY"  value="LOG" />
         <Keyword name="$P16V"  value="452" />
         <Keyword name="$P16E"  value="0,0" />
         <Keyword name="$P16B"  value="32" />
         <Keyword name="$P16R"  value="1048576" />
         <Keyword name="$P16S"  value="APC-A" />
         <Keyword name="$P16N"  value="FL4-A" />
         <Keyword name="P15DISPLAY"  value="LOG" />
         <Keyword name="$P15V"  value="555" />
         <Keyword name="$P15E"  value="0,0" />
         <Keyword name="$P15B"  value="32" />
         <Keyword name="$P15R"  value="1048576" />
         <Keyword name="$P15S"  value="PerCP-H" />
         <Keyword name="$P15N"  value="FL3-H" />
         <Keyword name="P14DISPLAY"  value="LIN" />
         <Keyword name="$P14V"  value="555" />
         <Keyword name="$P14E"  value="0,0" />
         <Keyword name="$P14B"  value="32" />
         <Keyword name="$P14R"  value="1048576" />
         <Keyword name="$P14S"  value="PerCP-W" />
         <Keyword name="$P14N"  value="FL3-W" />
         <Keyword name="P13DISPLAY"  value="LOG" />
         <Keyword name="$P13V"  value="555" />
         <Keyword name="$P13E"  value="0,0" />
         <Keyword name="$P13B"  value="32" />
         <Keyword name="$P13R"  value="1048576" />
         <Keyword name="$P13S"  value="PerCP-A" />
         <Keyword name="$P13N"  value="FL3-A" />
         <Keyword name="P12DISPLAY"  value="LOG" />
         <Keyword name="$P12V"  value="280" />
         <Keyword name="$P12E"  value="0,0" />
         <Keyword name="$P12B"  value="32" />
         <Keyword name="$P12R"  value="1048576" />
         <Keyword name="$P12S"  value="PE-H" />
         <Keyword name="$P12N"  value="FL2-H" />
         <Keyword name="P11DISPLAY"  value="LIN" />
         <Keyword name="$P11V"  value="280" />
         <Keyword name="$P11E"  value="0,0" />
         <Keyword name="$P11B"  value="32" />
         <Keyword name="$P11R"  value="1048576" />
         <Keyword name="$P11S"  value="PE-W" />
         <Keyword name="$P11N"  value="FL2-W" />
         <Keyword name="P10DISPLAY"  value="LOG" />
         <Keyword name="$P10V"  value="280" />
         <Keyword name="$P10E"  value="0,0" />
         <Keyword name="$P10B"  value="32" />
         <Keyword name="$P10R"  value="1048576" />
         <Keyword name="$P10S"  value="PE-A" />
         <Keyword name="$P10N"  value="FL2-A" />
         <Keyword name="P9DISPLAY"  value="LOG" />
         <Keyword name="$P9V"  value="320" />
         <Keyword name="$P9E"  value="0,0" />
         <Keyword name="$P9B"  value="32" />
         <Keyword name="$P9R"  value="1048576" />
         <Keyword name="$P9S"  value="FITC-H" />
         <Keyword name="$P9N"  value="FL1-H" />
         <Keyword name="P8DISPLAY"  value="LIN" />
         <Keyword name="$P8V"  value="320" />
         <Keyword name="$P8E"  value="0,0" />
         <Keyword name="$P8B"  value="32" />
         <Keyword name="$P8R"  value="1048576" />
         <Keyword name="$P8S"  value="FITC-W" />
         <Keyword name="$P8N"  value="FL1-W" />
         <Keyword name="P7DISPLAY"  value="LOG" />
         <Keyword name="$P7V"  value="320" />
         <Keyword name="$P7E"  value="0,0" />
         <Keyword name="$P7B"  value="32" />
         <Keyword name="$P7R"  value="1048576" />
         <Keyword name="$P7S"  value="FITC-A" />
         <Keyword name="$P7N"  value="FL1-A" />
         <Keyword name="P6DISPLAY"  value="LIN" />
         <Keyword name="$P6V"  value="280" />
         <Keyword name="$P6E"  value="0,0" />
         <Keyword name="$P6B"  value="32" />
         <Keyword name="$P6R"  value="1048576" />
         <Keyword name="$P6S"  value="SSC-H" />
         <Keyword name="$P6N"  value="SSC-H" />
         <Keyword name="P5DISPLAY"  value="LIN" />
         <Keyword name="$P5V"  value="280" />
         <Keyword name="$P5E"  value="0,0" />
         <Keyword name="$P5B"  value="32" />
         <Keyword name="$P5R"  value="1048576" />
         <Keyword name="$P5S"  value="SSC-W" />
         <Keyword name="$P5N"  value="SSC-W" />
         <Keyword name="P4DISPLAY"  value="LIN" />
         <Keyword name="$P4V"  value="280" />
         <Keyword name="$P4E"  value="0,0" />
         <Keyword name="$P4B"  value="32" />
         <Keyword name="$P4R"  value="1048576" />
         <Keyword name="$P4S"  value="SSC-A" />
         <Keyword name="$P4N"  value="SSC-A" />
         <Keyword name="P3DISPLAY"  value="LIN" />
         <Keyword name="$P3V"  value="80" />
         <Keyword name="$P3E"  value="0,0" />
         <Keyword name="$P3B"  value="32" />
         <Keyword name="$P3R"  value="1048576" />
         <Keyword name="$P3S"  value="FSC-H" />
         <Keyword name="$P3N"  value="FSC-H" />
         <Keyword name="P2DISPLAY"  value="LIN" />
         <Keyword name="$P2V"  value="80" />
         <Keyword name="$P2E"  value="0,0" />
         <Keyword name="$P2B"  value="32" />
         <Keyword name="$P2R"  value="1048576" />
         <Keyword name="$P2S"  value="FSC-W" />
         <Keyword name="$P2N"  value="FSC-W" />
         <Keyword name="P1DISPLAY"  value="LIN" />
         <Keyword name="$P1V"  value="80" />
         <Keyword name="$P1E"  value="0,0" />
         <Keyword name="$P1B"  value="32" />
         <Keyword name="$P1R"  value="1048576" />
         <Keyword name="$P1S"  value="FSC-A" />
         <Keyword name="$P1N"  value="FSC-A" />
         <Keyword name="$TOT"  value="10000" />
         <Keyword name="$PAR"  value="19" />
         <Keyword name="$BYTEORD"  value="1,2,3,4" />
         <Keyword name="$DATATYPE"  value="F" />
         <Keyword name="$MODE"  value="L" />
         <Keyword name="THRESHOLD"  value="FSC,100000" />
         <Keyword name="SPILL"  value="4,FL1-A,FL2-A,FL3-A,FL4-A,1,0,0,0,0,1,0,0,0,0,1,0,0,0,0,1" />
         <Keyword name="$CYT"  value="BriCyteE6" />
         <Keyword name="$ETIM"  value="17:06:42" />
         <Keyword name="$DATE"  value="26-Sep-2021" />
         <Keyword name="SPEED"  value="high" />
         <Keyword name="DILUTE"  value="1" />
         <Keyword name="VOLUME"  value="154.3543ul" />
         <Keyword name="$SMNO"  value="48h" />
         <Keyword name="SoftWare Version"  value="01.11.00.8976" />
         <Keyword name="$NEXTDATA"  value="0               " />
         <Keyword name="$ENDSTEXT"  value="0       " />
         <Keyword name="$BEGINSTEXT"  value="0       " />
         <Keyword name="$ENDDATA"  value="762255          " />
         <Keyword name="$BEGINDATA"  value="2256    " />
         <Keyword name="$ENDANALYSIS"  value="0       " />
         <Keyword name="$BEGINANALYSIS"  value="0       " />
         <Keyword name="FJ_FCS_VERSION"  value="3" />
         <Keyword name="$P20N"  value="Comp-FL1-A" />
         <Keyword name="$P20S"  value="FITC-A" />
         <Keyword name="$P20R"  value="10485760" />
         <Keyword name="$P21N"  value="Comp-FL2-A" />
         <Keyword name="$P21S"  value="PE-A" />
         <Keyword name="$P21R"  value="104857" />
       </Keywords>
       <SampleNode name="48h_4n 6um_2021_09_26_16_52_30.fcs"  annotation=""  owningGroup=""  expanded="1"  sortPriority="10"  count="10000"  sampleID="12" >
         <Graph smoothing="0"  backColor="#ffffff"  foreColor="#000000"  type="Pseudocolor"  fast="1" >
           <Axis dimension="x"  name="FSC-A"  label=""  auto="auto" />
           <Axis dimension="y"  name="SSC-A"  label=""  auto="auto" />
           <GraphSettings level="5%"  smoothingHighResolution="1"  contourHighResolution="1"  histogramSmoothingCount="0"  graphResolution="256"  showOutliers="0"  drawLargeDots="0"  dotsToDraw="8000"  tint="le.chartfill.tinted.40"  lineWeight="le.lineweight.normal"  lineStyle="le.linestyle.solid" />
           <GraphEnvironment showGrid="0"  showAxes="tnlTNL"  showGates="1"  showFreqOnPlots="1"  showGateNameOnPlots="1"  showMedians="0"  showUncomped="0"  addEventParam="0"  lastYAxisName="" >
             <TextTraits font="SansSerif"  size="11"  name="Labels"  style="plain"  color="#000000"  background="#00ffffff"  just="left" />
             <TextTraits font="SansSerif"  size="11"  name="LayoutGates"  style="plain"  color="#000000"  background="#00ffffff"  just="left" />
             <TextTraits font="SansSerif"  size="9"  name="Numbers"  style="plain"  color="#000000"  background="#00ffffff"  just="left" />
             <TextTraits font="SansSerif"  size="9"  name="Legend"  style="plain"  color="#000000"  background="#00ffffff"  just="left" />
             <WindowPosition x="30"  y="30"  width="390"  height="622"  displayed="0"  panelState="" />
           </GraphEnvironment>
         </Graph>
         <Subpopulations>
           <Population name="all"  annotation=""  owningGroup="Hela"  expanded="1"  sortPriority="10"  count="6050" >
             <Graph smoothing="0"  backColor="#ffffff"  foreColor="#000000"  heatMapStatParameter="FL1-A"  type="Pseudocolor"  fast="1" >
               <Axis dimension="x"  name="Comp-FL1-A"  label=""  auto="auto" />
               <Axis dimension="y"  name="Comp-FL2-A"  label=""  auto="auto" />
               <GraphSettings level="5%"  smoothingHighResolution="1"  contourHighResolution="1"  histogramSmoothingCount="0"  graphResolution="256"  showOutliers="0"  drawLargeDots="0"  dotsToDraw="8000"  tint="le.chartfill.tinted.40"  lineWeight="le.lineweight.normal"  lineStyle="le.linestyle.solid" />
               <GraphEnvironment showGrid="0"  showAxes="tnlTNL"  showGates="1"  showFreqOnPlots="1"  showGateNameOnPlots="1"  showMedians="0"  showUncomped="0"  addEventParam="0"  lastYAxisName="" >
                 <TextTraits font="SansSerif"  size="11"  name="Labels"  style="plain"  color="#000000"  background="#00ffffff"  just="left" />
                 <TextTraits font="SansSerif"  size="11"  name="LayoutGates"  style="plain"  color="#000000"  background="#00ffffff"  just="left" />
                 <TextTraits font="SansSerif"  size="9"  name="Numbers"  style="plain"  color="#000000"  background="#00ffffff"  just="left" />
                 <TextTraits font="SansSerif"  size="9"  name="Legend"  style="plain"  color="#000000"  background="#00ffffff"  just="left" />
                 <WindowPosition x="103"  y="0"  width="390"  height="622"  displayed="0"  panelState="---" />
               </GraphEnvironment>
             </Graph>
             <Gate gating:id="ID1602698188" >
               <gating:PolygonGate eventsInside="1"  annoOffsetX="-95"  annoOffsetY="-47"  tint="#000000"  isTinted="0"  lineWeight="Normal"  userDefined="1"  quadId="-1"  gateResolution="256" >
                 <gating:dimension>
                   <data-type:fcs-dimension data-type:name="FSC-A" />
                 </gating:dimension>
                 <gating:dimension>
                   <data-type:fcs-dimension data-type:name="SSC-A" />
                 </gating:dimension>
                 <gating:vertex>
                   <gating:coordinate data-type:value="400675.3821138212" />
                   <gating:coordinate data-type:value="1005286.1651376147" />
                 </gating:vertex>
                 <gating:vertex>
                   <gating:coordinate data-type:value="72462.5691056911" />
                   <gating:coordinate data-type:value="404038.4587155964" />
                 </gating:vertex>
                 <gating:vertex>
                   <gating:coordinate data-type:value="430512.9105691057" />
                   <gating:coordinate data-type:value="72149.7247706422" />
                 </gating:vertex>
                 <gating:vertex>
                   <gating:coordinate data-type:value="912175.8699186991" />
                   <gating:coordinate data-type:value="250119.0458715596" />
                 </gating:vertex>
                 <gating:vertex>
                   <gating:coordinate data-type:value="980375.9349593496" />
                   <gating:coordinate data-type:value="961996.3302752294" />
                 </gating:vertex>
                 <gating:vertex>
                   <gating:coordinate data-type:value="814138.2764227642" />
                   <gating:coordinate data-type:value="1010096.1467889908" />
                 </gating:vertex>
               </gating:PolygonGate>
             </Gate>
             <Subpopulations>
               <Population name="Single Cells"  annotation=""  owningGroup="Hela"  expanded="1"  sortPriority="10"  count="5437" >
                 <Graph smoothing="0"  backColor="#ffffff"  foreColor="#000000"  heatMapStatParameter="FL1-A"  type="Pseudocolor"  fast="1" >
                   <Axis dimension="x"  name="Comp-FL1-A"  label=""  auto="auto" />
                   <Axis dimension="y"  name="Comp-FL2-A"  label=""  auto="auto" />
                   <GraphSettings level="5%"  smoothingHighResolution="1"  contourHighResolution="1"  histogramSmoothingCount="0"  graphResolution="256"  showOutliers="0"  drawLargeDots="0"  dotsToDraw="8000"  tint="le.chartfill.tinted.40"  lineWeight="le.lineweight.normal"  lineStyle="le.linestyle.solid" />
                   <GraphEnvironment showGrid="0"  showAxes="tnlTNL"  showGates="1"  showFreqOnPlots="1"  showGateNameOnPlots="1"  showMedians="0"  showUncomped="0"  addEventParam="0"  lastYAxisName="" >
                     <TextTraits font="SansSerif"  size="11"  name="Labels"  style="plain"  color="#000000"  background="#00ffffff"  just="left" />
                     <TextTraits font="SansSerif"  size="11"  name="LayoutGates"  style="plain"  color="#000000"  background="#00ffffff"  just="left" />
                     <TextTraits font="SansSerif"  size="9"  name="Numbers"  style="plain"  color="#000000"  background="#00ffffff"  just="left" />
                     <TextTraits font="SansSerif"  size="9"  name="Legend"  style="plain"  color="#000000"  background="#00ffffff"  just="left" />
                     <WindowPosition x="135"  y="103"  width="390"  height="622"  displayed="0"  panelState="---" />
                   </GraphEnvironment>
                 </Graph>
                 <Gate gating:id="ID472783597"  gating:parent_id="ID1602698188" >
                   <gating:PolygonGate eventsInside="1"  annoOffsetX="-26"  annoOffsetY="-66"  tint="#000000"  isTinted="0"  lineWeight="Normal"  userDefined="1"  quadId="-1"  gateResolution="256" >
                     <gating:dimension>
                       <data-type:fcs-dimension data-type:name="FSC-A" />
                     </gating:dimension>
                     <gating:dimension>
                       <data-type:fcs-dimension data-type:name="FSC-H" />
                     </gating:dimension>
                     <gating:vertex>
                       <gating:coordinate data-type:value="895125.8536585366" />
                       <gating:coordinate data-type:value="615677.6513761468" />
                     </gating:vertex>
                     <gating:vertex>
                       <gating:coordinate data-type:value="204600.1951219512" />
                       <gating:coordinate data-type:value="336698.7155963303" />
                     </gating:vertex>
                     <gating:vertex>
                       <gating:coordinate data-type:value="298375.2845528455" />
                       <gating:coordinate data-type:value="216449.1743119266" />
                     </gating:vertex>
                     <gating:vertex>
                       <gating:coordinate data-type:value="993163.4471544715" />
                       <gating:coordinate data-type:value="442518.3119266055" />
                     </gating:vertex>
                   </gating:PolygonGate>
                 </Gate>
                 <Subpopulations>
                   <Population name="Q1: FITC-A- , PE-A+"  annotation=""  owningGroup="Hela"  expanded="1"  sortPriority="10"  count="471" >
                     <Graph smoothing="0"  backColor="#ffffff"  foreColor="#000000"  heatMapStatParameter="FL1-A"  type="Pseudocolor"  fast="1" >
                       <Axis dimension="x"  name="Comp-FL1-A"  label=""  auto="auto" />
                       <Axis dimension="y"  name="Comp-FL2-A"  label=""  auto="auto" />
                       <GraphSettings level="5%"  smoothingHighResolution="1"  contourHighResolution="1"  histogramSmoothingCount="0"  graphResolution="256"  showOutliers="0"  drawLargeDots="0"  dotsToDraw="8000"  tint="le.chartfill.tinted.40"  lineWeight="le.lineweight.normal"  lineStyle="le.linestyle.solid" />
                       <GraphEnvironment showGrid="0"  showAxes="tnlTNL"  showGates="1"  showFreqOnPlots="1"  showGateNameOnPlots="1"  showMedians="0"  showUncomped="0"  addEventParam="0"  lastYAxisName="" >
                         <TextTraits font="SansSerif"  size="11"  name="Labels"  style="plain"  color="#000000"  background="#00ffffff"  just="left" />
                         <TextTraits font="SansSerif"  size="11"  name="LayoutGates"  style="plain"  color="#000000"  background="#00ffffff"  just="left" />
                         <TextTraits font="SansSerif"  size="9"  name="Numbers"  style="plain"  color="#000000"  background="#00ffffff"  just="left" />
                         <TextTraits font="SansSerif"  size="9"  name="Legend"  style="plain"  color="#000000"  background="#00ffffff"  just="left" />
                         <WindowPosition x="525"  y="103"  width="390"  height="622"  displayed="1"  panelState="---" />
                       </GraphEnvironment>
                     </Graph>
                     <Gate gating:id="ID1619826458"  gating:parent_id="ID472783597" >
                       <gating:RectangleGate eventsInside="1"  annoOffsetX="0"  annoOffsetY="0"  tint="#000000"  isTinted="0"  lineWeight="Normal"  userDefined="1"  percentX="0"  percentY="0" >
                         <gating:dimension gating:max="7813.2635757026965" >
                           <data-type:fcs-dimension data-type:name="Comp-FL1-A" />
                         </gating:dimension>
                         <gating:dimension gating:min="550.3040448350648" >
                           <data-type:fcs-dimension data-type:name="Comp-FL2-A" />
                         </gating:dimension>
                       </gating:RectangleGate>
                     </Gate>
                   </Population>
                   <Population name="Q2: FITC-A+ , PE-A+"  annotation=""  owningGroup="Hela"  expanded="1"  sortPriority="10"  count="1190" >
                     <Graph smoothing="0"  backColor="#ffffff"  foreColor="#000000"  heatMapStatParameter="FL1-A"  type="Pseudocolor"  fast="1" >
                       <Axis dimension="x"  name="Comp-FL1-A"  label=""  auto="auto" />
                       <Axis dimension="y"  name="Comp-FL2-A"  label=""  auto="auto" />
                       <GraphSettings level="5%"  smoothingHighResolution="1"  contourHighResolution="1"  histogramSmoothingCount="0"  graphResolution="256"  showOutliers="0"  drawLargeDots="0"  dotsToDraw="8000"  tint="le.chartfill.tinted.40"  lineWeight="le.lineweight.normal"  lineStyle="le.linestyle.solid" />
                       <GraphEnvironment showGrid="0"  showAxes="tnlTNL"  showGates="1"  showFreqOnPlots="1"  showGateNameOnPlots="1"  showMedians="0"  showUncomped="0"  addEventParam="0"  lastYAxisName="" >
                         <TextTraits font="SansSerif"  size="11"  name="Labels"  style="plain"  color="#000000"  background="#00ffffff"  just="left" />
                         <TextTraits font="SansSerif"  size="11"  name="LayoutGates"  style="plain"  color="#000000"  background="#00ffffff"  just="left" />
                         <TextTraits font="SansSerif"  size="9"  name="Numbers"  style="plain"  color="#000000"  background="#00ffffff"  just="left" />
                         <TextTraits font="SansSerif"  size="9"  name="Legend"  style="plain"  color="#000000"  background="#00ffffff"  just="left" />
                         <WindowPosition x="525"  y="103"  width="390"  height="622"  displayed="0"  panelState="---" />
                       </GraphEnvironment>
                     </Graph>
                     <Gate gating:id="ID96585322"  gating:parent_id="ID472783597" >
                       <gating:RectangleGate eventsInside="1"  annoOffsetX="0"  annoOffsetY="0"  tint="#000000"  isTinted="0"  lineWeight="Normal"  userDefined="1"  percentX="0"  percentY="0" >
                         <gating:dimension gating:min="7813.2635757026965" >
                           <data-type:fcs-dimension data-type:name="Comp-FL1-A" />
                         </gating:dimension>
                         <gating:dimension gating:min="550.3040448350648" >
                           <data-type:fcs-dimension data-type:name="Comp-FL2-A" />
                         </gating:dimension>
                       </gating:RectangleGate>
                     </Gate>
                   </Population>
                   <Population name="Q3: FITC-A+ , PE-A-"  annotation=""  owningGroup="Hela"  expanded="1"  sortPriority="10"  count="288" >
                     <Graph smoothing="0"  backColor="#ffffff"  foreColor="#000000"  heatMapStatParameter="FL1-A"  type="Pseudocolor"  fast="1" >
                       <Axis dimension="x"  name="Comp-FL1-A"  label=""  auto="auto" />
                       <Axis dimension="y"  name="Comp-FL2-A"  label=""  auto="auto" />
                       <GraphSettings level="5%"  smoothingHighResolution="1"  contourHighResolution="1"  histogramSmoothingCount="0"  graphResolution="256"  showOutliers="0"  drawLargeDots="0"  dotsToDraw="8000"  tint="le.chartfill.tinted.40"  lineWeight="le.lineweight.normal"  lineStyle="le.linestyle.solid" />
                       <GraphEnvironment showGrid="0"  showAxes="tnlTNL"  showGates="1"  showFreqOnPlots="1"  showGateNameOnPlots="1"  showMedians="0"  showUncomped="0"  addEventParam="0"  lastYAxisName="" >
                         <TextTraits font="SansSerif"  size="11"  name="Labels"  style="plain"  color="#000000"  background="#00ffffff"  just="left" />
                         <TextTraits font="SansSerif"  size="11"  name="LayoutGates"  style="plain"  color="#000000"  background="#00ffffff"  just="left" />
                         <TextTraits font="SansSerif"  size="9"  name="Numbers"  style="plain"  color="#000000"  background="#00ffffff"  just="left" />
                         <TextTraits font="SansSerif"  size="9"  name="Legend"  style="plain"  color="#000000"  background="#00ffffff"  just="left" />
                         <WindowPosition x="525"  y="103"  width="390"  height="622"  displayed="1"  panelState="---" />
                       </GraphEnvironment>
                     </Graph>
                     <Gate gating:id="ID209331531"  gating:parent_id="ID472783597" >
                       <gating:RectangleGate eventsInside="1"  annoOffsetX="0"  annoOffsetY="0"  tint="#000000"  isTinted="0"  lineWeight="Normal"  userDefined="1"  percentX="0"  percentY="0" >
                         <gating:dimension gating:min="7813.2635757026965" >
                           <data-type:fcs-dimension data-type:name="Comp-FL1-A" />
                         </gating:dimension>
                         <gating:dimension gating:max="550.3040448350648" >
                           <data-type:fcs-dimension data-type:name="Comp-FL2-A" />
                         </gating:dimension>
                       </gating:RectangleGate>
                     </Gate>
                   </Population>
                   <Population name="Q4: FITC-A- , PE-A-"  annotation=""  owningGroup="Hela"  expanded="1"  sortPriority="10"  count="3488" >
                     <Graph smoothing="0"  backColor="#ffffff"  foreColor="#000000"  heatMapStatParameter="FL1-A"  type="Pseudocolor"  fast="1" >
                       <Axis dimension="x"  name="Comp-FL1-A"  label=""  auto="auto" />
                       <Axis dimension="y"  name="Comp-FL2-A"  label=""  auto="auto" />
                       <GraphSettings level="5%"  smoothingHighResolution="1"  contourHighResolution="1"  histogramSmoothingCount="0"  graphResolution="256"  showOutliers="0"  drawLargeDots="0"  dotsToDraw="8000"  tint="le.chartfill.tinted.40"  lineWeight="le.lineweight.normal"  lineStyle="le.linestyle.solid" />
                       <GraphEnvironment showGrid="0"  showAxes="tnlTNL"  showGates="1"  showFreqOnPlots="1"  showGateNameOnPlots="1"  showMedians="0"  showUncomped="0"  addEventParam="0"  lastYAxisName="" >
                         <TextTraits font="SansSerif"  size="11"  name="Labels"  style="plain"  color="#000000"  background="#00ffffff"  just="left" />
                         <TextTraits font="SansSerif"  size="11"  name="LayoutGates"  style="plain"  color="#000000"  background="#00ffffff"  just="left" />
                         <TextTraits font="SansSerif"  size="9"  name="Numbers"  style="plain"  color="#000000"  background="#00ffffff"  just="left" />
                         <TextTraits font="SansSerif"  size="9"  name="Legend"  style="plain"  color="#000000"  background="#00ffffff"  just="left" />
                         <WindowPosition x="525"  y="103"  width="390"  height="622"  displayed="1"  panelState="---" />
                       </GraphEnvironment>
                     </Graph>
                     <Gate gating:id="ID1956854710"  gating:parent_id="ID472783597" >
                       <gating:RectangleGate eventsInside="1"  annoOffsetX="0"  annoOffsetY="0"  tint="#000000"  isTinted="0"  lineWeight="Normal"  userDefined="1"  percentX="0"  percentY="0" >
                         <gating:dimension gating:max="7813.2635757026965" >
                           <data-type:fcs-dimension data-type:name="Comp-FL1-A" />
                         </gating:dimension>
                         <gating:dimension gating:max="550.3040448350648" >
                           <data-type:fcs-dimension data-type:name="Comp-FL2-A" />
                         </gating:dimension>
                       </gating:RectangleGate>
                     </Gate>
                   </Population>
                 </Subpopulations>
               </Population>
             </Subpopulations>
           </Population>
         </Subpopulations>
       </SampleNode>
     </Sample>
     <Sample>
       <DataSet uri="file:/E:/坚果云/我的坚果云/毛龙飞20210324/20210330%20凋亡/20210926/48h_4n%2012um_2021_09_26_16_52_30.fcs"  sampleID="13" />
       <transforms:spilloverMatrix prefix="Comp-"  name="Compensation-copy"  editable="1"  color="#00ccff"  version="FlowJo-10.4"  status="FINALIZED"  transforms:id="dc94ef23-d565-473d-8ace-ac60dd37c70c"  suffix="" >
         <data-type:parameters>
           <data-type:parameter data-type:name="FL1-A" />
           <data-type:parameter data-type:name="FL2-A" />
         </data-type:parameters>
         <transforms:spillover data-type:parameter="FL1-A" >
           <transforms:coefficient data-type:parameter="FL1-A"  transforms:value="1" />
           <transforms:coefficient data-type:parameter="FL2-A"  transforms:value="0.09" />
         </transforms:spillover>
         <transforms:spillover data-type:parameter="FL2-A" >
           <transforms:coefficient data-type:parameter="FL1-A"  transforms:value="0.04" />
           <transforms:coefficient data-type:parameter="FL2-A"  transforms:value="1" />
         </transforms:spillover>
       </transforms:spilloverMatrix>
       <Transformations>
         <transforms:linear transforms:minRange="0"  transforms:maxRange="1048576"  gain="1" >
           <data-type:parameter data-type:name="FSC-A" />
         </transforms:linear>
         <transforms:linear transforms:minRange="0"  transforms:maxRange="1048576"  gain="1" >
           <data-type:parameter data-type:name="FSC-W" />
         </transforms:linear>
         <transforms:linear transforms:minRange="0"  transforms:maxRange="1048576"  gain="1" >
           <data-type:parameter data-type:name="FSC-H" />
         </transforms:linear>
         <transforms:linear transforms:minRange="0"  transforms:maxRange="1048576"  gain="1" >
           <data-type:parameter data-type:name="SSC-A" />
         </transforms:linear>
         <transforms:linear transforms:minRange="0"  transforms:maxRange="1048576"  gain="1" >
           <data-type:parameter data-type:name="SSC-W" />
         </transforms:linear>
         <transforms:linear transforms:minRange="0"  transforms:maxRange="1048576"  gain="1" >
           <data-type:parameter data-type:name="SSC-H" />
         </transforms:linear>
         <transforms:log transforms:offset="3.1622776602"  transforms:decades="6.5205999133" >
           <data-type:parameter data-type:name="FL1-A" />
         </transforms:log>
         <transforms:linear transforms:minRange="0"  transforms:maxRange="1048576"  gain="1" >
           <data-type:parameter data-type:name="FL1-W" />
         </transforms:linear>
         <transforms:log transforms:offset="1"  transforms:decades="6.0205999133" >
           <data-type:parameter data-type:name="FL1-H" />
         </transforms:log>
         <transforms:log transforms:offset="1"  transforms:decades="5.0205999133" >
           <data-type:parameter data-type:name="FL2-A" />
         </transforms:log>
         <transforms:linear transforms:minRange="0"  transforms:maxRange="1048576"  gain="1" >
           <data-type:parameter data-type:name="FL2-W" />
         </transforms:linear>
         <transforms:log transforms:offset="1"  transforms:decades="6.0205999133" >
           <data-type:parameter data-type:name="FL2-H" />
         </transforms:log>
         <transforms:log transforms:offset="1"  transforms:decades="6.0205999133" >
           <data-type:parameter data-type:name="FL3-A" />
         </transforms:log>
         <transforms:linear transforms:minRange="0"  transforms:maxRange="1048576"  gain="1" >
           <data-type:parameter data-type:name="FL3-W" />
         </transforms:linear>
         <transforms:log transforms:offset="1"  transforms:decades="6.0205999133" >
           <data-type:parameter data-type:name="FL3-H" />
         </transforms:log>
         <transforms:log transforms:offset="1"  transforms:decades="6.0205999133" >
           <data-type:parameter data-type:name="FL4-A" />
         </transforms:log>
         <transforms:linear transforms:minRange="0"  transforms:maxRange="1048576"  gain="1" >
           <data-type:parameter data-type:name="FL4-W" />
         </transforms:linear>
         <transforms:log transforms:offset="1"  transforms:decades="6.0205999133" >
           <data-type:parameter data-type:name="FL4-H" />
         </transforms:log>
         <transforms:linear transforms:minRange="0"  transforms:maxRange="194.13902"  gain="0.01" >
           <data-type:parameter data-type:name="Time" />
         </transforms:linear>
         <transforms:log transforms:offset="3.1622776602"  transforms:decades="6.5205999133" >
           <data-type:parameter data-type:name="Comp-FL1-A" />
         </transforms:log>
         <transforms:log transforms:offset="1"  transforms:decades="5.0205999133" >
           <data-type:parameter data-type:name="Comp-FL2-A" />
         </transforms:log>
       </Transformations>
       <Keywords>
         <Keyword name="TubeName"  value="4n 12um" />
         <Keyword name="TemplateName"  value="Empty" />
         <Keyword name="$UNICODE"  value="65001,TemplateName,TubeName" />
         <Keyword name="$TIMESTEP"  value="0.01" />
         <Keyword name="$P19E"  value="0,0" />
         <Keyword name="$P19B"  value="32" />
         <Keyword name="$P19R"  value="1048576" />
         <Keyword name="$P19S"  value="Time" />
         <Keyword name="$P19N"  value="Time" />
         <Keyword name="P18DISPLAY"  value="LOG" />
         <Keyword name="$P18V"  value="452" />
         <Keyword name="$P18E"  value="0,0" />
         <Keyword name="$P18B"  value="32" />
         <Keyword name="$P18R"  value="1048576" />
         <Keyword name="$P18S"  value="APC-H" />
         <Keyword name="$P18N"  value="FL4-H" />
         <Keyword name="P17DISPLAY"  value="LIN" />
         <Keyword name="$P17V"  value="452" />
         <Keyword name="$P17E"  value="0,0" />
         <Keyword name="$P17B"  value="32" />
         <Keyword name="$P17R"  value="1048576" />
         <Keyword name="$P17S"  value="APC-W" />
         <Keyword name="$P17N"  value="FL4-W" />
         <Keyword name="P16DISPLAY"  value="LOG" />
         <Keyword name="$P16V"  value="452" />
         <Keyword name="$P16E"  value="0,0" />
         <Keyword name="$P16B"  value="32" />
         <Keyword name="$P16R"  value="1048576" />
         <Keyword name="$P16S"  value="APC-A" />
         <Keyword name="$P16N"  value="FL4-A" />
         <Keyword name="P15DISPLAY"  value="LOG" />
         <Keyword name="$P15V"  value="555" />
         <Keyword name="$P15E"  value="0,0" />
         <Keyword name="$P15B"  value="32" />
         <Keyword name="$P15R"  value="1048576" />
         <Keyword name="$P15S"  value="PerCP-H" />
         <Keyword name="$P15N"  value="FL3-H" />
         <Keyword name="P14DISPLAY"  value="LIN" />
         <Keyword name="$P14V"  value="555" />
         <Keyword name="$P14E"  value="0,0" />
         <Keyword name="$P14B"  value="32" />
         <Keyword name="$P14R"  value="1048576" />
         <Keyword name="$P14S"  value="PerCP-W" />
         <Keyword name="$P14N"  value="FL3-W" />
         <Keyword name="P13DISPLAY"  value="LOG" />
         <Keyword name="$P13V"  value="555" />
         <Keyword name="$P13E"  value="0,0" />
         <Keyword name="$P13B"  value="32" />
         <Keyword name="$P13R"  value="1048576" />
         <Keyword name="$P13S"  value="PerCP-A" />
         <Keyword name="$P13N"  value="FL3-A" />
         <Keyword name="P12DISPLAY"  value="LOG" />
         <Keyword name="$P12V"  value="280" />
         <Keyword name="$P12E"  value="0,0" />
         <Keyword name="$P12B"  value="32" />
         <Keyword name="$P12R"  value="1048576" />
         <Keyword name="$P12S"  value="PE-H" />
         <Keyword name="$P12N"  value="FL2-H" />
         <Keyword name="P11DISPLAY"  value="LIN" />
         <Keyword name="$P11V"  value="280" />
         <Keyword name="$P11E"  value="0,0" />
         <Keyword name="$P11B"  value="32" />
         <Keyword name="$P11R"  value="1048576" />
         <Keyword name="$P11S"  value="PE-W" />
         <Keyword name="$P11N"  value="FL2-W" />
         <Keyword name="P10DISPLAY"  value="LOG" />
         <Keyword name="$P10V"  value="280" />
         <Keyword name="$P10E"  value="0,0" />
         <Keyword name="$P10B"  value="32" />
         <Keyword name="$P10R"  value="1048576" />
         <Keyword name="$P10S"  value="PE-A" />
         <Keyword name="$P10N"  value="FL2-A" />
         <Keyword name="P9DISPLAY"  value="LOG" />
         <Keyword name="$P9V"  value="320" />
         <Keyword name="$P9E"  value="0,0" />
         <Keyword name="$P9B"  value="32" />
         <Keyword name="$P9R"  value="1048576" />
         <Keyword name="$P9S"  value="FITC-H" />
         <Keyword name="$P9N"  value="FL1-H" />
         <Keyword name="P8DISPLAY"  value="LIN" />
         <Keyword name="$P8V"  value="320" />
         <Keyword name="$P8E"  value="0,0" />
         <Keyword name="$P8B"  value="32" />
         <Keyword name="$P8R"  value="1048576" />
         <Keyword name="$P8S"  value="FITC-W" />
         <Keyword name="$P8N"  value="FL1-W" />
         <Keyword name="P7DISPLAY"  value="LOG" />
         <Keyword name="$P7V"  value="320" />
         <Keyword name="$P7E"  value="0,0" />
         <Keyword name="$P7B"  value="32" />
         <Keyword name="$P7R"  value="1048576" />
         <Keyword name="$P7S"  value="FITC-A" />
         <Keyword name="$P7N"  value="FL1-A" />
         <Keyword name="P6DISPLAY"  value="LIN" />
         <Keyword name="$P6V"  value="280" />
         <Keyword name="$P6E"  value="0,0" />
         <Keyword name="$P6B"  value="32" />
         <Keyword name="$P6R"  value="1048576" />
         <Keyword name="$P6S"  value="SSC-H" />
         <Keyword name="$P6N"  value="SSC-H" />
         <Keyword name="P5DISPLAY"  value="LIN" />
         <Keyword name="$P5V"  value="280" />
         <Keyword name="$P5E"  value="0,0" />
         <Keyword name="$P5B"  value="32" />
         <Keyword name="$P5R"  value="1048576" />
         <Keyword name="$P5S"  value="SSC-W" />
         <Keyword name="$P5N"  value="SSC-W" />
         <Keyword name="P4DISPLAY"  value="LIN" />
         <Keyword name="$P4V"  value="280" />
         <Keyword name="$P4E"  value="0,0" />
         <Keyword name="$P4B"  value="32" />
         <Keyword name="$P4R"  value="1048576" />
         <Keyword name="$P4S"  value="SSC-A" />
         <Keyword name="$P4N"  value="SSC-A" />
         <Keyword name="P3DISPLAY"  value="LIN" />
         <Keyword name="$P3V"  value="80" />
         <Keyword name="$P3E"  value="0,0" />
         <Keyword name="$P3B"  value="32" />
         <Keyword name="$P3R"  value="1048576" />
         <Keyword name="$P3S"  value="FSC-H" />
         <Keyword name="$P3N"  value="FSC-H" />
         <Keyword name="P2DISPLAY"  value="LIN" />
         <Keyword name="$P2V"  value="80" />
         <Keyword name="$P2E"  value="0,0" />
         <Keyword name="$P2B"  value="32" />
         <Keyword name="$P2R"  value="1048576" />
         <Keyword name="$P2S"  value="FSC-W" />
         <Keyword name="$P2N"  value="FSC-W" />
         <Keyword name="P1DISPLAY"  value="LIN" />
         <Keyword name="$P1V"  value="80" />
         <Keyword name="$P1E"  value="0,0" />
         <Keyword name="$P1B"  value="32" />
         <Keyword name="$P1R"  value="1048576" />
         <Keyword name="$P1S"  value="FSC-A" />
         <Keyword name="$P1N"  value="FSC-A" />
         <Keyword name="$TOT"  value="10000" />
         <Keyword name="$PAR"  value="19" />
         <Keyword name="$BYTEORD"  value="1,2,3,4" />
         <Keyword name="$DATATYPE"  value="F" />
         <Keyword name="$MODE"  value="L" />
         <Keyword name="THRESHOLD"  value="FSC,100000" />
         <Keyword name="SPILL"  value="4,FL1-A,FL2-A,FL3-A,FL4-A,1,0,0,0,0,1,0,0,0,0,1,0,0,0,0,1" />
         <Keyword name="$CYT"  value="BriCyteE6" />
         <Keyword name="$ETIM"  value="17:10:30" />
         <Keyword name="$DATE"  value="26-Sep-2021" />
         <Keyword name="SPEED"  value="high" />
         <Keyword name="DILUTE"  value="1" />
         <Keyword name="VOLUME"  value="322.429ul" />
         <Keyword name="$SMNO"  value="48h" />
         <Keyword name="SoftWare Version"  value="01.11.00.8976" />
         <Keyword name="$NEXTDATA"  value="0               " />
         <Keyword name="$ENDSTEXT"  value="0       " />
         <Keyword name="$BEGINSTEXT"  value="0       " />
         <Keyword name="$ENDDATA"  value="762255          " />
         <Keyword name="$BEGINDATA"  value="2256    " />
         <Keyword name="$ENDANALYSIS"  value="0       " />
         <Keyword name="$BEGINANALYSIS"  value="0       " />
         <Keyword name="FJ_FCS_VERSION"  value="3" />
         <Keyword name="$P20N"  value="Comp-FL1-A" />
         <Keyword name="$P20S"  value="FITC-A" />
         <Keyword name="$P20R"  value="10485760" />
         <Keyword name="$P21N"  value="Comp-FL2-A" />
         <Keyword name="$P21S"  value="PE-A" />
         <Keyword name="$P21R"  value="104857" />
       </Keywords>
       <SampleNode name="48h_4n 12um_2021_09_26_16_52_30.fcs"  annotation=""  owningGroup=""  expanded="1"  sortPriority="10"  count="10000"  sampleID="13" >
         <Graph smoothing="0"  backColor="#ffffff"  foreColor="#000000"  heatMapStatParameter="Comp-FL1-A"  type="Pseudocolor"  fast="1" >
           <Axis dimension="x"  name="FSC-A"  label=""  auto="auto" />
           <Axis dimension="y"  name="SSC-A"  label=""  auto="auto" />
           <GraphSettings level="5%"  smoothingHighResolution="1"  contourHighResolution="1"  histogramSmoothingCount="0"  graphResolution="256"  showOutliers="0"  drawLargeDots="0"  dotsToDraw="8000"  tint="le.chartfill.tinted.40"  lineWeight="le.lineweight.normal"  lineStyle="le.linestyle.solid" />
           <GraphEnvironment showGrid="0"  showAxes="tnlTNL"  showGates="1"  showFreqOnPlots="1"  showGateNameOnPlots="1"  showMedians="0"  showUncomped="0"  addEventParam="0"  lastYAxisName="" >
             <TextTraits font="SansSerif"  size="11"  name="Labels"  style="plain"  color="#000000"  background="#00ffffff"  just="left" />
             <TextTraits font="SansSerif"  size="11"  name="LayoutGates"  style="plain"  color="#000000"  background="#00ffffff"  just="left" />
             <TextTraits font="SansSerif"  size="9"  name="Numbers"  style="plain"  color="#000000"  background="#00ffffff"  just="left" />
             <TextTraits font="SansSerif"  size="9"  name="Legend"  style="plain"  color="#000000"  background="#00ffffff"  just="left" />
             <WindowPosition x="806"  y="8"  width="390"  height="622"  displayed="0"  panelState="---" />
           </GraphEnvironment>
         </Graph>
         <Subpopulations>
           <Population name="all"  annotation=""  owningGroup=""  expanded="1"  sortPriority="10"  count="7472" >
             <Graph smoothing="0"  backColor="#ffffff"  foreColor="#000000"  heatMapStatParameter="FL1-A"  type="Pseudocolor"  fast="1" >
               <Axis dimension="x"  name="FSC-A"  label=""  auto="auto" />
               <Axis dimension="y"  name="FSC-H"  label=""  auto="auto" />
               <GraphSettings level="5%"  smoothingHighResolution="1"  contourHighResolution="1"  histogramSmoothingCount="0"  graphResolution="256"  showOutliers="0"  drawLargeDots="0"  dotsToDraw="8000"  tint="le.chartfill.tinted.40"  lineWeight="le.lineweight.normal"  lineStyle="le.linestyle.solid" />
               <GraphEnvironment showGrid="0"  showAxes="tnlTNL"  showGates="1"  showFreqOnPlots="1"  showGateNameOnPlots="1"  showMedians="0"  showUncomped="0"  addEventParam="0"  lastYAxisName="" >
                 <TextTraits font="SansSerif"  size="11"  name="Labels"  style="plain"  color="#000000"  background="#00ffffff"  just="left" />
                 <TextTraits font="SansSerif"  size="11"  name="LayoutGates"  style="plain"  color="#000000"  background="#00ffffff"  just="left" />
                 <TextTraits font="SansSerif"  size="9"  name="Numbers"  style="plain"  color="#000000"  background="#00ffffff"  just="left" />
                 <TextTraits font="SansSerif"  size="9"  name="Legend"  style="plain"  color="#000000"  background="#00ffffff"  just="left" />
                 <WindowPosition x="0"  y="0"  width="390"  height="622"  displayed="0"  panelState="---" />
               </GraphEnvironment>
             </Graph>
             <Gate gating:id="ID2064858544" >
               <gating:PolygonGate eventsInside="1"  annoOffsetX="-95"  annoOffsetY="-47"  tint="#000000"  isTinted="0"  lineWeight="Normal"  userDefined="1"  quadId="-1"  gateResolution="256" >
                 <gating:dimension>
                   <data-type:fcs-dimension data-type:name="FSC-A" />
                 </gating:dimension>
                 <gating:dimension>
                   <data-type:fcs-dimension data-type:name="SSC-A" />
                 </gating:dimension>
                 <gating:vertex>
                   <gating:coordinate data-type:value="383625.3658536585" />
                   <gating:coordinate data-type:value="1077435.889908257" />
                 </gating:vertex>
                 <gating:vertex>
                   <gating:coordinate data-type:value="55412.5528455285" />
                   <gating:coordinate data-type:value="476188.1834862385" />
                 </gating:vertex>
                 <gating:vertex>
                   <gating:coordinate data-type:value="413462.8943089431" />
                   <gating:coordinate data-type:value="144299.4495412844" />
                 </gating:vertex>
                 <gating:vertex>
                   <gating:coordinate data-type:value="895125.8536585366" />
                   <gating:coordinate data-type:value="322268.7706422018" />
                 </gating:vertex>
                 <gating:vertex>
                   <gating:coordinate data-type:value="963325.918699187" />
                   <gating:coordinate data-type:value="1034146.0550458715" />
                 </gating:vertex>
                 <gating:vertex>
                   <gating:coordinate data-type:value="797088.2601626016" />
                   <gating:coordinate data-type:value="1082245.871559633" />
                 </gating:vertex>
               </gating:PolygonGate>
             </Gate>
             <Subpopulations>
               <Population name="Single Cells"  annotation=""  owningGroup="Hela"  expanded="1"  sortPriority="10"  count="6091" >
                 <Graph smoothing="0"  backColor="#ffffff"  foreColor="#000000"  heatMapStatParameter="FL1-A"  type="Pseudocolor"  fast="1" >
                   <Axis dimension="x"  name="Comp-FL1-A"  label=""  auto="auto" />
                   <Axis dimension="y"  name="Comp-FL2-A"  label=""  auto="auto" />
                   <GraphSettings level="5%"  smoothingHighResolution="1"  contourHighResolution="1"  histogramSmoothingCount="0"  graphResolution="256"  showOutliers="0"  drawLargeDots="0"  dotsToDraw="8000"  tint="le.chartfill.tinted.40"  lineWeight="le.lineweight.normal"  lineStyle="le.linestyle.solid" />
                   <GraphEnvironment showGrid="0"  showAxes="tnlTNL"  showGates="1"  showFreqOnPlots="1"  showGateNameOnPlots="1"  showMedians="0"  showUncomped="0"  addEventParam="0"  lastYAxisName="" >
                     <TextTraits font="SansSerif"  size="11"  name="Labels"  style="plain"  color="#000000"  background="#00ffffff"  just="left" />
                     <TextTraits font="SansSerif"  size="11"  name="LayoutGates"  style="plain"  color="#000000"  background="#00ffffff"  just="left" />
                     <TextTraits font="SansSerif"  size="9"  name="Numbers"  style="plain"  color="#000000"  background="#00ffffff"  just="left" />
                     <TextTraits font="SansSerif"  size="9"  name="Legend"  style="plain"  color="#000000"  background="#00ffffff"  just="left" />
                     <WindowPosition x="135"  y="103"  width="390"  height="622"  displayed="0"  panelState="---" />
                   </GraphEnvironment>
                 </Graph>
                 <Gate gating:id="ID996831267"  gating:parent_id="ID2064858544" >
                   <gating:PolygonGate eventsInside="1"  annoOffsetX="-26"  annoOffsetY="-66"  tint="#000000"  isTinted="0"  lineWeight="Normal"  userDefined="1"  quadId="-1"  gateResolution="256" >
                     <gating:dimension>
                       <data-type:fcs-dimension data-type:name="FSC-A" />
                     </gating:dimension>
                     <gating:dimension>
                       <data-type:fcs-dimension data-type:name="FSC-H" />
                     </gating:dimension>
                     <gating:vertex>
                       <gating:coordinate data-type:value="895125.8536585366" />
                       <gating:coordinate data-type:value="615677.6513761468" />
                     </gating:vertex>
                     <gating:vertex>
                       <gating:coordinate data-type:value="204600.1951219512" />
                       <gating:coordinate data-type:value="336698.7155963303" />
                     </gating:vertex>
                     <gating:vertex>
                       <gating:coordinate data-type:value="298375.2845528455" />
                       <gating:coordinate data-type:value="216449.1743119266" />
                     </gating:vertex>
                     <gating:vertex>
                       <gating:coordinate data-type:value="993163.4471544715" />
                       <gating:coordinate data-type:value="442518.3119266055" />
                     </gating:vertex>
                   </gating:PolygonGate>
                 </Gate>
                 <Subpopulations>
                   <Population name="Q1: FITC-A- , PE-A+"  annotation=""  owningGroup="Hela"  expanded="1"  sortPriority="10"  count="1462" >
                     <Graph smoothing="0"  backColor="#ffffff"  foreColor="#000000"  heatMapStatParameter="FL1-A"  type="Pseudocolor"  fast="1" >
                       <Axis dimension="x"  name="Comp-FL1-A"  label=""  auto="auto" />
                       <Axis dimension="y"  name="Comp-FL2-A"  label=""  auto="auto" />
                       <GraphSettings level="5%"  smoothingHighResolution="1"  contourHighResolution="1"  histogramSmoothingCount="0"  graphResolution="256"  showOutliers="0"  drawLargeDots="0"  dotsToDraw="8000"  tint="le.chartfill.tinted.40"  lineWeight="le.lineweight.normal"  lineStyle="le.linestyle.solid" />
                       <GraphEnvironment showGrid="0"  showAxes="tnlTNL"  showGates="1"  showFreqOnPlots="1"  showGateNameOnPlots="1"  showMedians="0"  showUncomped="0"  addEventParam="0"  lastYAxisName="" >
                         <TextTraits font="SansSerif"  size="11"  name="Labels"  style="plain"  color="#000000"  background="#00ffffff"  just="left" />
                         <TextTraits font="SansSerif"  size="11"  name="LayoutGates"  style="plain"  color="#000000"  background="#00ffffff"  just="left" />
                         <TextTraits font="SansSerif"  size="9"  name="Numbers"  style="plain"  color="#000000"  background="#00ffffff"  just="left" />
                         <TextTraits font="SansSerif"  size="9"  name="Legend"  style="plain"  color="#000000"  background="#00ffffff"  just="left" />
                         <WindowPosition x="525"  y="103"  width="390"  height="622"  displayed="1"  panelState="---" />
                       </GraphEnvironment>
                     </Graph>
                     <Gate gating:id="ID1880311423"  gating:parent_id="ID996831267" >
                       <gating:RectangleGate eventsInside="1"  annoOffsetX="0"  annoOffsetY="0"  tint="#000000"  isTinted="0"  lineWeight="Normal"  userDefined="1"  percentX="0"  percentY="0" >
                         <gating:dimension gating:max="7813.2635757026965" >
                           <data-type:fcs-dimension data-type:name="Comp-FL1-A" />
                         </gating:dimension>
                         <gating:dimension gating:min="550.3040448350648" >
                           <data-type:fcs-dimension data-type:name="Comp-FL2-A" />
                         </gating:dimension>
                       </gating:RectangleGate>
                     </Gate>
                   </Population>
                   <Population name="Q2: FITC-A+ , PE-A+"  annotation=""  owningGroup="Hela"  expanded="1"  sortPriority="10"  count="3770" >
                     <Graph smoothing="0"  backColor="#ffffff"  foreColor="#000000"  heatMapStatParameter="FL1-A"  type="Pseudocolor"  fast="1" >
                       <Axis dimension="x"  name="Comp-FL1-A"  label=""  auto="auto" />
                       <Axis dimension="y"  name="Comp-FL2-A"  label=""  auto="auto" />
                       <GraphSettings level="5%"  smoothingHighResolution="1"  contourHighResolution="1"  histogramSmoothingCount="0"  graphResolution="256"  showOutliers="0"  drawLargeDots="0"  dotsToDraw="8000"  tint="le.chartfill.tinted.40"  lineWeight="le.lineweight.normal"  lineStyle="le.linestyle.solid" />
                       <GraphEnvironment showGrid="0"  showAxes="tnlTNL"  showGates="1"  showFreqOnPlots="1"  showGateNameOnPlots="1"  showMedians="0"  showUncomped="0"  addEventParam="0"  lastYAxisName="" >
                         <TextTraits font="SansSerif"  size="11"  name="Labels"  style="plain"  color="#000000"  background="#00ffffff"  just="left" />
                         <TextTraits font="SansSerif"  size="11"  name="LayoutGates"  style="plain"  color="#000000"  background="#00ffffff"  just="left" />
                         <TextTraits font="SansSerif"  size="9"  name="Numbers"  style="plain"  color="#000000"  background="#00ffffff"  just="left" />
                         <TextTraits font="SansSerif"  size="9"  name="Legend"  style="plain"  color="#000000"  background="#00ffffff"  just="left" />
                         <WindowPosition x="525"  y="103"  width="390"  height="622"  displayed="1"  panelState="---" />
                       </GraphEnvironment>
                     </Graph>
                     <Gate gating:id="ID2070559873"  gating:parent_id="ID996831267" >
                       <gating:RectangleGate eventsInside="1"  annoOffsetX="0"  annoOffsetY="0"  tint="#000000"  isTinted="0"  lineWeight="Normal"  userDefined="1"  percentX="0"  percentY="0" >
                         <gating:dimension gating:min="7813.2635757026965" >
                           <data-type:fcs-dimension data-type:name="Comp-FL1-A" />
                         </gating:dimension>
                         <gating:dimension gating:min="550.3040448350648" >
                           <data-type:fcs-dimension data-type:name="Comp-FL2-A" />
                         </gating:dimension>
                       </gating:RectangleGate>
                     </Gate>
                   </Population>
                   <Population name="Q3: FITC-A+ , PE-A-"  annotation=""  owningGroup="Hela"  expanded="1"  sortPriority="10"  count="154" >
                     <Graph smoothing="0"  backColor="#ffffff"  foreColor="#000000"  heatMapStatParameter="FL1-A"  type="Pseudocolor"  fast="1" >
                       <Axis dimension="x"  name="Comp-FL1-A"  label=""  auto="auto" />
                       <Axis dimension="y"  name="Comp-FL2-A"  label=""  auto="auto" />
                       <GraphSettings level="5%"  smoothingHighResolution="1"  contourHighResolution="1"  histogramSmoothingCount="0"  graphResolution="256"  showOutliers="0"  drawLargeDots="0"  dotsToDraw="8000"  tint="le.chartfill.tinted.40"  lineWeight="le.lineweight.normal"  lineStyle="le.linestyle.solid" />
                       <GraphEnvironment showGrid="0"  showAxes="tnlTNL"  showGates="1"  showFreqOnPlots="1"  showGateNameOnPlots="1"  showMedians="0"  showUncomped="0"  addEventParam="0"  lastYAxisName="" >
                         <TextTraits font="SansSerif"  size="11"  name="Labels"  style="plain"  color="#000000"  background="#00ffffff"  just="left" />
                         <TextTraits font="SansSerif"  size="11"  name="LayoutGates"  style="plain"  color="#000000"  background="#00ffffff"  just="left" />
                         <TextTraits font="SansSerif"  size="9"  name="Numbers"  style="plain"  color="#000000"  background="#00ffffff"  just="left" />
                         <TextTraits font="SansSerif"  size="9"  name="Legend"  style="plain"  color="#000000"  background="#00ffffff"  just="left" />
                         <WindowPosition x="525"  y="103"  width="390"  height="622"  displayed="1"  panelState="---" />
                       </GraphEnvironment>
                     </Graph>
                     <Gate gating:id="ID644292314"  gating:parent_id="ID996831267" >
                       <gating:RectangleGate eventsInside="1"  annoOffsetX="0"  annoOffsetY="0"  tint="#000000"  isTinted="0"  lineWeight="Normal"  userDefined="1"  percentX="0"  percentY="0" >
                         <gating:dimension gating:min="7813.2635757026965" >
                           <data-type:fcs-dimension data-type:name="Comp-FL1-A" />
                         </gating:dimension>
                         <gating:dimension gating:max="550.3040448350648" >
                           <data-type:fcs-dimension data-type:name="Comp-FL2-A" />
                         </gating:dimension>
                       </gating:RectangleGate>
                     </Gate>
                   </Population>
                   <Population name="Q4: FITC-A- , PE-A-"  annotation=""  owningGroup="Hela"  expanded="1"  sortPriority="10"  count="705" >
                     <Graph smoothing="0"  backColor="#ffffff"  foreColor="#000000"  heatMapStatParameter="FL1-A"  type="Pseudocolor"  fast="1" >
                       <Axis dimension="x"  name="Comp-FL1-A"  label=""  auto="auto" />
                       <Axis dimension="y"  name="Comp-FL2-A"  label=""  auto="auto" />
                       <GraphSettings level="5%"  smoothingHighResolution="1"  contourHighResolution="1"  histogramSmoothingCount="0"  graphResolution="256"  showOutliers="0"  drawLargeDots="0"  dotsToDraw="8000"  tint="le.chartfill.tinted.40"  lineWeight="le.lineweight.normal"  lineStyle="le.linestyle.solid" />
                       <GraphEnvironment showGrid="0"  showAxes="tnlTNL"  showGates="1"  showFreqOnPlots="1"  showGateNameOnPlots="1"  showMedians="0"  showUncomped="0"  addEventParam="0"  lastYAxisName="" >
                         <TextTraits font="SansSerif"  size="11"  name="Labels"  style="plain"  color="#000000"  background="#00ffffff"  just="left" />
                         <TextTraits font="SansSerif"  size="11"  name="LayoutGates"  style="plain"  color="#000000"  background="#00ffffff"  just="left" />
                         <TextTraits font="SansSerif"  size="9"  name="Numbers"  style="plain"  color="#000000"  background="#00ffffff"  just="left" />
                         <TextTraits font="SansSerif"  size="9"  name="Legend"  style="plain"  color="#000000"  background="#00ffffff"  just="left" />
                         <WindowPosition x="525"  y="103"  width="390"  height="622"  displayed="1"  panelState="---" />
                       </GraphEnvironment>
                     </Graph>
                     <Gate gating:id="ID1265954603"  gating:parent_id="ID996831267" >
                       <gating:RectangleGate eventsInside="1"  annoOffsetX="0"  annoOffsetY="0"  tint="#000000"  isTinted="0"  lineWeight="Normal"  userDefined="1"  percentX="0"  percentY="0" >
                         <gating:dimension gating:max="7813.2635757026965" >
                           <data-type:fcs-dimension data-type:name="Comp-FL1-A" />
                         </gating:dimension>
                         <gating:dimension gating:max="550.3040448350648" >
                           <data-type:fcs-dimension data-type:name="Comp-FL2-A" />
                         </gating:dimension>
                       </gating:RectangleGate>
                     </Gate>
                   </Population>
                 </Subpopulations>
               </Population>
             </Subpopulations>
           </Population>
         </Subpopulations>
       </SampleNode>
     </Sample>
     <Sample>
       <DataSet uri="file:/E:/坚果云/我的坚果云/毛龙飞20210324/20210330%20凋亡/20210926/48h_nc1_2021_09_26_16_52_30.fcs"  sampleID="14" />
       <transforms:spilloverMatrix prefix="Comp-"  name="Compensation-copy"  editable="1"  color="#00ccff"  version="FlowJo-10.4"  status="FINALIZED"  transforms:id="dc94ef23-d565-473d-8ace-ac60dd37c70c"  suffix="" >
         <data-type:parameters>
           <data-type:parameter data-type:name="FL1-A" />
           <data-type:parameter data-type:name="FL2-A" />
         </data-type:parameters>
         <transforms:spillover data-type:parameter="FL1-A" >
           <transforms:coefficient data-type:parameter="FL1-A"  transforms:value="1" />
           <transforms:coefficient data-type:parameter="FL2-A"  transforms:value="0.09" />
         </transforms:spillover>
         <transforms:spillover data-type:parameter="FL2-A" >
           <transforms:coefficient data-type:parameter="FL1-A"  transforms:value="0.04" />
           <transforms:coefficient data-type:parameter="FL2-A"  transforms:value="1" />
         </transforms:spillover>
       </transforms:spilloverMatrix>
       <Transformations>
         <transforms:linear transforms:minRange="0"  transforms:maxRange="1048576"  gain="1" >
           <data-type:parameter data-type:name="FSC-A" />
         </transforms:linear>
         <transforms:linear transforms:minRange="0"  transforms:maxRange="1048576"  gain="1" >
           <data-type:parameter data-type:name="FSC-W" />
         </transforms:linear>
         <transforms:linear transforms:minRange="0"  transforms:maxRange="1048576"  gain="1" >
           <data-type:parameter data-type:name="FSC-H" />
         </transforms:linear>
         <transforms:linear transforms:minRange="0"  transforms:maxRange="1048576"  gain="1" >
           <data-type:parameter data-type:name="SSC-A" />
         </transforms:linear>
         <transforms:linear transforms:minRange="0"  transforms:maxRange="1048576"  gain="1" >
           <data-type:parameter data-type:name="SSC-W" />
         </transforms:linear>
         <transforms:linear transforms:minRange="0"  transforms:maxRange="1048576"  gain="1" >
           <data-type:parameter data-type:name="SSC-H" />
         </transforms:linear>
         <transforms:log transforms:offset="3.1622776602"  transforms:decades="6.5205999133" >
           <data-type:parameter data-type:name="FL1-A" />
         </transforms:log>
         <transforms:linear transforms:minRange="0"  transforms:maxRange="1048576"  gain="1" >
           <data-type:parameter data-type:name="FL1-W" />
         </transforms:linear>
         <transforms:log transforms:offset="1"  transforms:decades="6.0205999133" >
           <data-type:parameter data-type:name="FL1-H" />
         </transforms:log>
         <transforms:log transforms:offset="1"  transforms:decades="5.0205999133" >
           <data-type:parameter data-type:name="FL2-A" />
         </transforms:log>
         <transforms:linear transforms:minRange="0"  transforms:maxRange="1048576"  gain="1" >
           <data-type:parameter data-type:name="FL2-W" />
         </transforms:linear>
         <transforms:log transforms:offset="1"  transforms:decades="6.0205999133" >
           <data-type:parameter data-type:name="FL2-H" />
         </transforms:log>
         <transforms:log transforms:offset="1"  transforms:decades="6.0205999133" >
           <data-type:parameter data-type:name="FL3-A" />
         </transforms:log>
         <transforms:linear transforms:minRange="0"  transforms:maxRange="1048576"  gain="1" >
           <data-type:parameter data-type:name="FL3-W" />
         </transforms:linear>
         <transforms:log transforms:offset="1"  transforms:decades="6.0205999133" >
           <data-type:parameter data-type:name="FL3-H" />
         </transforms:log>
         <transforms:log transforms:offset="1"  transforms:decades="6.0205999133" >
           <data-type:parameter data-type:name="FL4-A" />
         </transforms:log>
         <transforms:linear transforms:minRange="0"  transforms:maxRange="1048576"  gain="1" >
           <data-type:parameter data-type:name="FL4-W" />
         </transforms:linear>
         <transforms:log transforms:offset="1"  transforms:decades="6.0205999133" >
           <data-type:parameter data-type:name="FL4-H" />
         </transforms:log>
         <transforms:linear transforms:minRange="0"  transforms:maxRange="36.171"  gain="0.01" >
           <data-type:parameter data-type:name="Time" />
         </transforms:linear>
         <transforms:log transforms:offset="3.1622776602"  transforms:decades="6.5205999133" >
           <data-type:parameter data-type:name="Comp-FL1-A" />
         </transforms:log>
         <transforms:log transforms:offset="1"  transforms:decades="5.0205999133" >
           <data-type:parameter data-type:name="Comp-FL2-A" />
         </transforms:log>
       </Transformations>
       <Keywords>
         <Keyword name="TubeName"  value="nc1" />
         <Keyword name="TemplateName"  value="Empty" />
         <Keyword name="$UNICODE"  value="65001,TemplateName,TubeName" />
         <Keyword name="$TIMESTEP"  value="0.01" />
         <Keyword name="$P19E"  value="0,0" />
         <Keyword name="$P19B"  value="32" />
         <Keyword name="$P19R"  value="1048576" />
         <Keyword name="$P19S"  value="Time" />
         <Keyword name="$P19N"  value="Time" />
         <Keyword name="P18DISPLAY"  value="LOG" />
         <Keyword name="$P18V"  value="452" />
         <Keyword name="$P18E"  value="0,0" />
         <Keyword name="$P18B"  value="32" />
         <Keyword name="$P18R"  value="1048576" />
         <Keyword name="$P18S"  value="APC-H" />
         <Keyword name="$P18N"  value="FL4-H" />
         <Keyword name="P17DISPLAY"  value="LIN" />
         <Keyword name="$P17V"  value="452" />
         <Keyword name="$P17E"  value="0,0" />
         <Keyword name="$P17B"  value="32" />
         <Keyword name="$P17R"  value="1048576" />
         <Keyword name="$P17S"  value="APC-W" />
         <Keyword name="$P17N"  value="FL4-W" />
         <Keyword name="P16DISPLAY"  value="LOG" />
         <Keyword name="$P16V"  value="452" />
         <Keyword name="$P16E"  value="0,0" />
         <Keyword name="$P16B"  value="32" />
         <Keyword name="$P16R"  value="1048576" />
         <Keyword name="$P16S"  value="APC-A" />
         <Keyword name="$P16N"  value="FL4-A" />
         <Keyword name="P15DISPLAY"  value="LOG" />
         <Keyword name="$P15V"  value="555" />
         <Keyword name="$P15E"  value="0,0" />
         <Keyword name="$P15B"  value="32" />
         <Keyword name="$P15R"  value="1048576" />
         <Keyword name="$P15S"  value="PerCP-H" />
         <Keyword name="$P15N"  value="FL3-H" />
         <Keyword name="P14DISPLAY"  value="LIN" />
         <Keyword name="$P14V"  value="555" />
         <Keyword name="$P14E"  value="0,0" />
         <Keyword name="$P14B"  value="32" />
         <Keyword name="$P14R"  value="1048576" />
         <Keyword name="$P14S"  value="PerCP-W" />
         <Keyword name="$P14N"  value="FL3-W" />
         <Keyword name="P13DISPLAY"  value="LOG" />
         <Keyword name="$P13V"  value="555" />
         <Keyword name="$P13E"  value="0,0" />
         <Keyword name="$P13B"  value="32" />
         <Keyword name="$P13R"  value="1048576" />
         <Keyword name="$P13S"  value="PerCP-A" />
         <Keyword name="$P13N"  value="FL3-A" />
         <Keyword name="P12DISPLAY"  value="LOG" />
         <Keyword name="$P12V"  value="280" />
         <Keyword name="$P12E"  value="0,0" />
         <Keyword name="$P12B"  value="32" />
         <Keyword name="$P12R"  value="1048576" />
         <Keyword name="$P12S"  value="PE-H" />
         <Keyword name="$P12N"  value="FL2-H" />
         <Keyword name="P11DISPLAY"  value="LIN" />
         <Keyword name="$P11V"  value="280" />
         <Keyword name="$P11E"  value="0,0" />
         <Keyword name="$P11B"  value="32" />
         <Keyword name="$P11R"  value="1048576" />
         <Keyword name="$P11S"  value="PE-W" />
         <Keyword name="$P11N"  value="FL2-W" />
         <Keyword name="P10DISPLAY"  value="LOG" />
         <Keyword name="$P10V"  value="280" />
         <Keyword name="$P10E"  value="0,0" />
         <Keyword name="$P10B"  value="32" />
         <Keyword name="$P10R"  value="1048576" />
         <Keyword name="$P10S"  value="PE-A" />
         <Keyword name="$P10N"  value="FL2-A" />
         <Keyword name="P9DISPLAY"  value="LOG" />
         <Keyword name="$P9V"  value="320" />
         <Keyword name="$P9E"  value="0,0" />
         <Keyword name="$P9B"  value="32" />
         <Keyword name="$P9R"  value="1048576" />
         <Keyword name="$P9S"  value="FITC-H" />
         <Keyword name="$P9N"  value="FL1-H" />
         <Keyword name="P8DISPLAY"  value="LIN" />
         <Keyword name="$P8V"  value="320" />
         <Keyword name="$P8E"  value="0,0" />
         <Keyword name="$P8B"  value="32" />
         <Keyword name="$P8R"  value="1048576" />
         <Keyword name="$P8S"  value="FITC-W" />
         <Keyword name="$P8N"  value="FL1-W" />
         <Keyword name="P7DISPLAY"  value="LOG" />
         <Keyword name="$P7V"  value="320" />
         <Keyword name="$P7E"  value="0,0" />
         <Keyword name="$P7B"  value="32" />
         <Keyword name="$P7R"  value="1048576" />
         <Keyword name="$P7S"  value="FITC-A" />
         <Keyword name="$P7N"  value="FL1-A" />
         <Keyword name="P6DISPLAY"  value="LIN" />
         <Keyword name="$P6V"  value="280" />
         <Keyword name="$P6E"  value="0,0" />
         <Keyword name="$P6B"  value="32" />
         <Keyword name="$P6R"  value="1048576" />
         <Keyword name="$P6S"  value="SSC-H" />
         <Keyword name="$P6N"  value="SSC-H" />
         <Keyword name="P5DISPLAY"  value="LIN" />
         <Keyword name="$P5V"  value="280" />
         <Keyword name="$P5E"  value="0,0" />
         <Keyword name="$P5B"  value="32" />
         <Keyword name="$P5R"  value="1048576" />
         <Keyword name="$P5S"  value="SSC-W" />
         <Keyword name="$P5N"  value="SSC-W" />
         <Keyword name="P4DISPLAY"  value="LIN" />
         <Keyword name="$P4V"  value="280" />
         <Keyword name="$P4E"  value="0,0" />
         <Keyword name="$P4B"  value="32" />
         <Keyword name="$P4R"  value="1048576" />
         <Keyword name="$P4S"  value="SSC-A" />
         <Keyword name="$P4N"  value="SSC-A" />
         <Keyword name="P3DISPLAY"  value="LIN" />
         <Keyword name="$P3V"  value="80" />
         <Keyword name="$P3E"  value="0,0" />
         <Keyword name="$P3B"  value="32" />
         <Keyword name="$P3R"  value="1048576" />
         <Keyword name="$P3S"  value="FSC-H" />
         <Keyword name="$P3N"  value="FSC-H" />
         <Keyword name="P2DISPLAY"  value="LIN" />
         <Keyword name="$P2V"  value="80" />
         <Keyword name="$P2E"  value="0,0" />
         <Keyword name="$P2B"  value="32" />
         <Keyword name="$P2R"  value="1048576" />
         <Keyword name="$P2S"  value="FSC-W" />
         <Keyword name="$P2N"  value="FSC-W" />
         <Keyword name="P1DISPLAY"  value="LIN" />
         <Keyword name="$P1V"  value="80" />
         <Keyword name="$P1E"  value="0,0" />
         <Keyword name="$P1B"  value="32" />
         <Keyword name="$P1R"  value="1048576" />
         <Keyword name="$P1S"  value="FSC-A" />
         <Keyword name="$P1N"  value="FSC-A" />
         <Keyword name="$TOT"  value="10000" />
         <Keyword name="$PAR"  value="19" />
         <Keyword name="$BYTEORD"  value="1,2,3,4" />
         <Keyword name="$DATATYPE"  value="F" />
         <Keyword name="$MODE"  value="L" />
         <Keyword name="THRESHOLD"  value="FSC,100000" />
         <Keyword name="SPILL"  value="4,FL1-A,FL2-A,FL3-A,FL4-A,1,0,0,0,0,1,0,0,0,0,1,0,0,0,0,1" />
         <Keyword name="$CYT"  value="BriCyteE6" />
         <Keyword name="$ETIM"  value="16:52:30" />
         <Keyword name="$DATE"  value="26-Sep-2021" />
         <Keyword name="SPEED"  value="high" />
         <Keyword name="DILUTE"  value="1" />
         <Keyword name="VOLUME"  value="39.94285ul" />
         <Keyword name="$SMNO"  value="48h" />
         <Keyword name="SoftWare Version"  value="01.11.00.8976" />
         <Keyword name="$NEXTDATA"  value="0               " />
         <Keyword name="$ENDSTEXT"  value="0       " />
         <Keyword name="$BEGINSTEXT"  value="0       " />
         <Keyword name="$ENDDATA"  value="762239          " />
         <Keyword name="$BEGINDATA"  value="2240    " />
         <Keyword name="$ENDANALYSIS"  value="0       " />
         <Keyword name="$BEGINANALYSIS"  value="0       " />
         <Keyword name="FJ_FCS_VERSION"  value="3" />
         <Keyword name="$P20N"  value="Comp-FL1-A" />
         <Keyword name="$P20S"  value="FITC-A" />
         <Keyword name="$P20R"  value="10485760" />
         <Keyword name="$P21N"  value="Comp-FL2-A" />
         <Keyword name="$P21S"  value="PE-A" />
         <Keyword name="$P21R"  value="104857" />
       </Keywords>
       <SampleNode name="48h_nc1_2021_09_26_16_52_30.fcs"  annotation=""  owningGroup=""  expanded="1"  sortPriority="10"  count="10000"  sampleID="14" >
         <Graph smoothing="0"  backColor="#ffffff"  foreColor="#000000"  heatMapStatParameter="Comp-FL1-A"  type="Pseudocolor"  fast="1" >
           <Axis dimension="x"  name="FSC-A"  label=""  auto="auto" />
           <Axis dimension="y"  name="SSC-A"  label=""  auto="auto" />
           <GraphSettings level="5%"  smoothingHighResolution="1"  contourHighResolution="1"  histogramSmoothingCount="0"  graphResolution="256"  showOutliers="0"  drawLargeDots="0"  dotsToDraw="8000"  tint="le.chartfill.tinted.40"  lineWeight="le.lineweight.normal"  lineStyle="le.linestyle.solid" />
           <GraphEnvironment showGrid="0"  showAxes="tnlTNL"  showGates="1"  showFreqOnPlots="1"  showGateNameOnPlots="1"  showMedians="0"  showUncomped="0"  addEventParam="0"  lastYAxisName="" >
             <TextTraits font="SansSerif"  size="11"  name="Labels"  style="plain"  color="#000000"  background="#00ffffff"  just="left" />
             <TextTraits font="SansSerif"  size="11"  name="LayoutGates"  style="plain"  color="#000000"  background="#00ffffff"  just="left" />
             <TextTraits font="SansSerif"  size="9"  name="Numbers"  style="plain"  color="#000000"  background="#00ffffff"  just="left" />
             <TextTraits font="SansSerif"  size="9"  name="Legend"  style="plain"  color="#000000"  background="#00ffffff"  just="left" />
             <WindowPosition x="806"  y="8"  width="390"  height="622"  displayed="0"  panelState="---" />
           </GraphEnvironment>
         </Graph>
         <Subpopulations>
           <Population name="all"  annotation=""  owningGroup="Hela"  expanded="1"  sortPriority="10"  count="8765" >
             <Graph smoothing="0"  backColor="#ffffff"  foreColor="#000000"  heatMapStatParameter="FL1-A"  type="Pseudocolor"  fast="1" >
               <Axis dimension="x"  name="FSC-A"  label=""  auto="auto" />
               <Axis dimension="y"  name="FSC-H"  label=""  auto="auto" />
               <GraphSettings level="5%"  smoothingHighResolution="1"  contourHighResolution="1"  histogramSmoothingCount="0"  graphResolution="256"  showOutliers="0"  drawLargeDots="0"  dotsToDraw="8000"  tint="le.chartfill.tinted.40"  lineWeight="le.lineweight.normal"  lineStyle="le.linestyle.solid" />
               <GraphEnvironment showGrid="0"  showAxes="tnlTNL"  showGates="1"  showFreqOnPlots="1"  showGateNameOnPlots="1"  showMedians="0"  showUncomped="0"  addEventParam="0"  lastYAxisName="" >
                 <TextTraits font="SansSerif"  size="11"  name="Labels"  style="plain"  color="#000000"  background="#00ffffff"  just="left" />
                 <TextTraits font="SansSerif"  size="11"  name="LayoutGates"  style="plain"  color="#000000"  background="#00ffffff"  just="left" />
                 <TextTraits font="SansSerif"  size="9"  name="Numbers"  style="plain"  color="#000000"  background="#00ffffff"  just="left" />
                 <TextTraits font="SansSerif"  size="9"  name="Legend"  style="plain"  color="#000000"  background="#00ffffff"  just="left" />
                 <WindowPosition x="620"  y="20"  width="390"  height="622"  displayed="0"  panelState="---" />
               </GraphEnvironment>
             </Graph>
             <Gate gating:id="ID62739737" >
               <gating:PolygonGate eventsInside="1"  annoOffsetX="-95"  annoOffsetY="-47"  tint="#000000"  isTinted="0"  lineWeight="Normal"  userDefined="1"  quadId="-1"  gateResolution="256" >
                 <gating:dimension>
                   <data-type:fcs-dimension data-type:name="FSC-A" />
                 </gating:dimension>
                 <gating:dimension>
                   <data-type:fcs-dimension data-type:name="SSC-A" />
                 </gating:dimension>
                 <gating:vertex>
                   <gating:coordinate data-type:value="400675.3821138212" />
                   <gating:coordinate data-type:value="1005286.1651376147" />
                 </gating:vertex>
                 <gating:vertex>
                   <gating:coordinate data-type:value="72462.5691056911" />
                   <gating:coordinate data-type:value="404038.4587155964" />
                 </gating:vertex>
                 <gating:vertex>
                   <gating:coordinate data-type:value="430512.9105691057" />
                   <gating:coordinate data-type:value="72149.7247706422" />
                 </gating:vertex>
                 <gating:vertex>
                   <gating:coordinate data-type:value="912175.8699186991" />
                   <gating:coordinate data-type:value="250119.0458715596" />
                 </gating:vertex>
                 <gating:vertex>
                   <gating:coordinate data-type:value="980375.9349593496" />
                   <gating:coordinate data-type:value="961996.3302752294" />
                 </gating:vertex>
                 <gating:vertex>
                   <gating:coordinate data-type:value="814138.2764227642" />
                   <gating:coordinate data-type:value="1010096.1467889908" />
                 </gating:vertex>
               </gating:PolygonGate>
             </Gate>
             <Subpopulations>
               <Population name="Single Cells"  annotation=""  owningGroup="Hela"  expanded="1"  sortPriority="10"  count="7375" >
                 <Graph smoothing="0"  backColor="#ffffff"  foreColor="#000000"  heatMapStatParameter="FL1-A"  type="Pseudocolor"  fast="1" >
                   <Axis dimension="x"  name="Comp-FL1-A"  label=""  auto="auto" />
                   <Axis dimension="y"  name="Comp-FL2-A"  label=""  auto="auto" />
                   <GraphSettings level="5%"  smoothingHighResolution="1"  contourHighResolution="1"  histogramSmoothingCount="0"  graphResolution="256"  showOutliers="0"  drawLargeDots="0"  dotsToDraw="8000"  tint="le.chartfill.tinted.40"  lineWeight="le.lineweight.normal"  lineStyle="le.linestyle.solid" />
                   <GraphEnvironment showGrid="0"  showAxes="tnlTNL"  showGates="1"  showFreqOnPlots="1"  showGateNameOnPlots="1"  showMedians="0"  showUncomped="0"  addEventParam="0"  lastYAxisName="" >
                     <TextTraits font="SansSerif"  size="11"  name="Labels"  style="plain"  color="#000000"  background="#00ffffff"  just="left" />
                     <TextTraits font="SansSerif"  size="11"  name="LayoutGates"  style="plain"  color="#000000"  background="#00ffffff"  just="left" />
                     <TextTraits font="SansSerif"  size="9"  name="Numbers"  style="plain"  color="#000000"  background="#00ffffff"  just="left" />
                     <TextTraits font="SansSerif"  size="9"  name="Legend"  style="plain"  color="#000000"  background="#00ffffff"  just="left" />
                     <WindowPosition x="103"  y="0"  width="390"  height="622"  displayed="0"  panelState="---" />
                   </GraphEnvironment>
                 </Graph>
                 <Gate gating:id="ID1048299438"  gating:parent_id="ID62739737" >
                   <gating:PolygonGate eventsInside="1"  annoOffsetX="-26"  annoOffsetY="-66"  tint="#000000"  isTinted="0"  lineWeight="Normal"  userDefined="1"  quadId="-1"  gateResolution="256" >
                     <gating:dimension>
                       <data-type:fcs-dimension data-type:name="FSC-A" />
                     </gating:dimension>
                     <gating:dimension>
                       <data-type:fcs-dimension data-type:name="FSC-H" />
                     </gating:dimension>
                     <gating:vertex>
                       <gating:coordinate data-type:value="895125.8536585366" />
                       <gating:coordinate data-type:value="615677.6513761468" />
                     </gating:vertex>
                     <gating:vertex>
                       <gating:coordinate data-type:value="204600.1951219512" />
                       <gating:coordinate data-type:value="336698.7155963303" />
                     </gating:vertex>
                     <gating:vertex>
                       <gating:coordinate data-type:value="298375.2845528455" />
                       <gating:coordinate data-type:value="216449.1743119266" />
                     </gating:vertex>
                     <gating:vertex>
                       <gating:coordinate data-type:value="993163.4471544715" />
                       <gating:coordinate data-type:value="442518.3119266055" />
                     </gating:vertex>
                   </gating:PolygonGate>
                 </Gate>
                 <Subpopulations>
                   <Population name="Q1: FITC-A- , PE-A+"  annotation=""  owningGroup="Hela"  expanded="1"  sortPriority="10"  count="426" >
                     <Graph smoothing="0"  backColor="#ffffff"  foreColor="#000000"  heatMapStatParameter="FL1-A"  type="Pseudocolor"  fast="1" >
                       <Axis dimension="x"  name="Comp-FL1-A"  label=""  auto="auto" />
                       <Axis dimension="y"  name="Comp-FL2-A"  label=""  auto="auto" />
                       <GraphSettings level="5%"  smoothingHighResolution="1"  contourHighResolution="1"  histogramSmoothingCount="0"  graphResolution="256"  showOutliers="0"  drawLargeDots="0"  dotsToDraw="8000"  tint="le.chartfill.tinted.40"  lineWeight="le.lineweight.normal"  lineStyle="le.linestyle.solid" />
                       <GraphEnvironment showGrid="0"  showAxes="tnlTNL"  showGates="1"  showFreqOnPlots="1"  showGateNameOnPlots="1"  showMedians="0"  showUncomped="0"  addEventParam="0"  lastYAxisName="" >
                         <TextTraits font="SansSerif"  size="11"  name="Labels"  style="plain"  color="#000000"  background="#00ffffff"  just="left" />
                         <TextTraits font="SansSerif"  size="11"  name="LayoutGates"  style="plain"  color="#000000"  background="#00ffffff"  just="left" />
                         <TextTraits font="SansSerif"  size="9"  name="Numbers"  style="plain"  color="#000000"  background="#00ffffff"  just="left" />
                         <TextTraits font="SansSerif"  size="9"  name="Legend"  style="plain"  color="#000000"  background="#00ffffff"  just="left" />
                         <WindowPosition x="525"  y="103"  width="390"  height="622"  displayed="1"  panelState="---" />
                       </GraphEnvironment>
                     </Graph>
                     <Gate gating:id="ID557742212"  gating:parent_id="ID1048299438" >
                       <gating:RectangleGate eventsInside="1"  annoOffsetX="0"  annoOffsetY="0"  tint="#000000"  isTinted="0"  lineWeight="Normal"  userDefined="1"  percentX="0"  percentY="0" >
                         <gating:dimension gating:max="7813.2635757026965" >
                           <data-type:fcs-dimension data-type:name="Comp-FL1-A" />
                         </gating:dimension>
                         <gating:dimension gating:min="550.3040448350648" >
                           <data-type:fcs-dimension data-type:name="Comp-FL2-A" />
                         </gating:dimension>
                       </gating:RectangleGate>
                     </Gate>
                   </Population>
                   <Population name="Q2: FITC-A+ , PE-A+"  annotation=""  owningGroup="Hela"  expanded="1"  sortPriority="10"  count="241" >
                     <Graph smoothing="0"  backColor="#ffffff"  foreColor="#000000"  heatMapStatParameter="FL1-A"  type="Pseudocolor"  fast="1" >
                       <Axis dimension="x"  name="Comp-FL1-A"  label=""  auto="auto" />
                       <Axis dimension="y"  name="Comp-FL2-A"  label=""  auto="auto" />
                       <GraphSettings level="5%"  smoothingHighResolution="1"  contourHighResolution="1"  histogramSmoothingCount="0"  graphResolution="256"  showOutliers="0"  drawLargeDots="0"  dotsToDraw="8000"  tint="le.chartfill.tinted.40"  lineWeight="le.lineweight.normal"  lineStyle="le.linestyle.solid" />
                       <GraphEnvironment showGrid="0"  showAxes="tnlTNL"  showGates="1"  showFreqOnPlots="1"  showGateNameOnPlots="1"  showMedians="0"  showUncomped="0"  addEventParam="0"  lastYAxisName="" >
                         <TextTraits font="SansSerif"  size="11"  name="Labels"  style="plain"  color="#000000"  background="#00ffffff"  just="left" />
                         <TextTraits font="SansSerif"  size="11"  name="LayoutGates"  style="plain"  color="#000000"  background="#00ffffff"  just="left" />
                         <TextTraits font="SansSerif"  size="9"  name="Numbers"  style="plain"  color="#000000"  background="#00ffffff"  just="left" />
                         <TextTraits font="SansSerif"  size="9"  name="Legend"  style="plain"  color="#000000"  background="#00ffffff"  just="left" />
                         <WindowPosition x="525"  y="103"  width="390"  height="622"  displayed="1"  panelState="---" />
                       </GraphEnvironment>
                     </Graph>
                     <Gate gating:id="ID194692630"  gating:parent_id="ID1048299438" >
                       <gating:RectangleGate eventsInside="1"  annoOffsetX="0"  annoOffsetY="0"  tint="#000000"  isTinted="0"  lineWeight="Normal"  userDefined="1"  percentX="0"  percentY="0" >
                         <gating:dimension gating:min="7813.2635757026965" >
                           <data-type:fcs-dimension data-type:name="Comp-FL1-A" />
                         </gating:dimension>
                         <gating:dimension gating:min="550.3040448350648" >
                           <data-type:fcs-dimension data-type:name="Comp-FL2-A" />
                         </gating:dimension>
                       </gating:RectangleGate>
                     </Gate>
                   </Population>
                   <Population name="Q3: FITC-A+ , PE-A-"  annotation=""  owningGroup="Hela"  expanded="1"  sortPriority="10"  count="43" >
                     <Graph smoothing="0"  backColor="#ffffff"  foreColor="#000000"  heatMapStatParameter="FL1-A"  type="Pseudocolor"  fast="1" >
                       <Axis dimension="x"  name="Comp-FL1-A"  label=""  auto="auto" />
                       <Axis dimension="y"  name="Comp-FL2-A"  label=""  auto="auto" />
                       <GraphSettings level="5%"  smoothingHighResolution="1"  contourHighResolution="1"  histogramSmoothingCount="0"  graphResolution="256"  showOutliers="0"  drawLargeDots="0"  dotsToDraw="8000"  tint="le.chartfill.tinted.40"  lineWeight="le.lineweight.normal"  lineStyle="le.linestyle.solid" />
                       <GraphEnvironment showGrid="0"  showAxes="tnlTNL"  showGates="1"  showFreqOnPlots="1"  showGateNameOnPlots="1"  showMedians="0"  showUncomped="0"  addEventParam="0"  lastYAxisName="" >
                         <TextTraits font="SansSerif"  size="11"  name="Labels"  style="plain"  color="#000000"  background="#00ffffff"  just="left" />
                         <TextTraits font="SansSerif"  size="11"  name="LayoutGates"  style="plain"  color="#000000"  background="#00ffffff"  just="left" />
                         <TextTraits font="SansSerif"  size="9"  name="Numbers"  style="plain"  color="#000000"  background="#00ffffff"  just="left" />
                         <TextTraits font="SansSerif"  size="9"  name="Legend"  style="plain"  color="#000000"  background="#00ffffff"  just="left" />
                         <WindowPosition x="525"  y="103"  width="390"  height="622"  displayed="1"  panelState="---" />
                       </GraphEnvironment>
                     </Graph>
                     <Gate gating:id="ID353736817"  gating:parent_id="ID1048299438" >
                       <gating:RectangleGate eventsInside="1"  annoOffsetX="0"  annoOffsetY="0"  tint="#000000"  isTinted="0"  lineWeight="Normal"  userDefined="1"  percentX="0"  percentY="0" >
                         <gating:dimension gating:min="7813.2635757026965" >
                           <data-type:fcs-dimension data-type:name="Comp-FL1-A" />
                         </gating:dimension>
                         <gating:dimension gating:max="550.3040448350648" >
                           <data-type:fcs-dimension data-type:name="Comp-FL2-A" />
                         </gating:dimension>
                       </gating:RectangleGate>
                     </Gate>
                   </Population>
                   <Population name="Q4: FITC-A- , PE-A-"  annotation=""  owningGroup="Hela"  expanded="1"  sortPriority="10"  count="6665" >
                     <Graph smoothing="0"  backColor="#ffffff"  foreColor="#000000"  heatMapStatParameter="FL1-A"  type="Pseudocolor"  fast="1" >
                       <Axis dimension="x"  name="Comp-FL1-A"  label=""  auto="auto" />
                       <Axis dimension="y"  name="Comp-FL2-A"  label=""  auto="auto" />
                       <GraphSettings level="5%"  smoothingHighResolution="1"  contourHighResolution="1"  histogramSmoothingCount="0"  graphResolution="256"  showOutliers="0"  drawLargeDots="0"  dotsToDraw="8000"  tint="le.chartfill.tinted.40"  lineWeight="le.lineweight.normal"  lineStyle="le.linestyle.solid" />
                       <GraphEnvironment showGrid="0"  showAxes="tnlTNL"  showGates="1"  showFreqOnPlots="1"  showGateNameOnPlots="1"  showMedians="0"  showUncomped="0"  addEventParam="0"  lastYAxisName="" >
                         <TextTraits font="SansSerif"  size="11"  name="Labels"  style="plain"  color="#000000"  background="#00ffffff"  just="left" />
                         <TextTraits font="SansSerif"  size="11"  name="LayoutGates"  style="plain"  color="#000000"  background="#00ffffff"  just="left" />
                         <TextTraits font="SansSerif"  size="9"  name="Numbers"  style="plain"  color="#000000"  background="#00ffffff"  just="left" />
                         <TextTraits font="SansSerif"  size="9"  name="Legend"  style="plain"  color="#000000"  background="#00ffffff"  just="left" />
                         <WindowPosition x="525"  y="103"  width="390"  height="622"  displayed="1"  panelState="---" />
                       </GraphEnvironment>
                     </Graph>
                     <Gate gating:id="ID2046042191"  gating:parent_id="ID1048299438" >
                       <gating:RectangleGate eventsInside="1"  annoOffsetX="0"  annoOffsetY="0"  tint="#000000"  isTinted="0"  lineWeight="Normal"  userDefined="1"  percentX="0"  percentY="0" >
                         <gating:dimension gating:max="7813.2635757026965" >
                           <data-type:fcs-dimension data-type:name="Comp-FL1-A" />
                         </gating:dimension>
                         <gating:dimension gating:max="550.3040448350648" >
                           <data-type:fcs-dimension data-type:name="Comp-FL2-A" />
                         </gating:dimension>
                       </gating:RectangleGate>
                     </Gate>
                   </Population>
                 </Subpopulations>
               </Population>
             </Subpopulations>
           </Population>
         </Subpopulations>
       </SampleNode>
     </Sample>
     <Sample>
       <DataSet uri="file:/E:/坚果云/我的坚果云/毛龙飞20210324/20210330%20凋亡/20210926/48h_nc2_2021_09_26_16_52_30.fcs"  sampleID="15" />
       <transforms:spilloverMatrix prefix="Comp-"  name="Compensation-copy"  editable="1"  color="#00ccff"  version="FlowJo-10.4"  status="FINALIZED"  transforms:id="dc94ef23-d565-473d-8ace-ac60dd37c70c"  suffix="" >
         <data-type:parameters>
           <data-type:parameter data-type:name="FL1-A" />
           <data-type:parameter data-type:name="FL2-A" />
         </data-type:parameters>
         <transforms:spillover data-type:parameter="FL1-A" >
           <transforms:coefficient data-type:parameter="FL1-A"  transforms:value="1" />
           <transforms:coefficient data-type:parameter="FL2-A"  transforms:value="0.09" />
         </transforms:spillover>
         <transforms:spillover data-type:parameter="FL2-A" >
           <transforms:coefficient data-type:parameter="FL1-A"  transforms:value="0.04" />
           <transforms:coefficient data-type:parameter="FL2-A"  transforms:value="1" />
         </transforms:spillover>
       </transforms:spilloverMatrix>
       <Transformations>
         <transforms:linear transforms:minRange="0"  transforms:maxRange="1048576"  gain="1" >
           <data-type:parameter data-type:name="FSC-A" />
         </transforms:linear>
         <transforms:linear transforms:minRange="0"  transforms:maxRange="1048576"  gain="1" >
           <data-type:parameter data-type:name="FSC-W" />
         </transforms:linear>
         <transforms:linear transforms:minRange="0"  transforms:maxRange="1048576"  gain="1" >
           <data-type:parameter data-type:name="FSC-H" />
         </transforms:linear>
         <transforms:linear transforms:minRange="0"  transforms:maxRange="1048576"  gain="1" >
           <data-type:parameter data-type:name="SSC-A" />
         </transforms:linear>
         <transforms:linear transforms:minRange="0"  transforms:maxRange="1048576"  gain="1" >
           <data-type:parameter data-type:name="SSC-W" />
         </transforms:linear>
         <transforms:linear transforms:minRange="0"  transforms:maxRange="1048576"  gain="1" >
           <data-type:parameter data-type:name="SSC-H" />
         </transforms:linear>
         <transforms:log transforms:offset="3.1622776602"  transforms:decades="6.5205999133" >
           <data-type:parameter data-type:name="FL1-A" />
         </transforms:log>
         <transforms:linear transforms:minRange="0"  transforms:maxRange="1048576"  gain="1" >
           <data-type:parameter data-type:name="FL1-W" />
         </transforms:linear>
         <transforms:log transforms:offset="1"  transforms:decades="6.0205999133" >
           <data-type:parameter data-type:name="FL1-H" />
         </transforms:log>
         <transforms:log transforms:offset="1"  transforms:decades="5.0205999133" >
           <data-type:parameter data-type:name="FL2-A" />
         </transforms:log>
         <transforms:linear transforms:minRange="0"  transforms:maxRange="1048576"  gain="1" >
           <data-type:parameter data-type:name="FL2-W" />
         </transforms:linear>
         <transforms:log transforms:offset="1"  transforms:decades="6.0205999133" >
           <data-type:parameter data-type:name="FL2-H" />
         </transforms:log>
         <transforms:log transforms:offset="1"  transforms:decades="6.0205999133" >
           <data-type:parameter data-type:name="FL3-A" />
         </transforms:log>
         <transforms:linear transforms:minRange="0"  transforms:maxRange="1048576"  gain="1" >
           <data-type:parameter data-type:name="FL3-W" />
         </transforms:linear>
         <transforms:log transforms:offset="1"  transforms:decades="6.0205999133" >
           <data-type:parameter data-type:name="FL3-H" />
         </transforms:log>
         <transforms:log transforms:offset="1"  transforms:decades="6.0205999133" >
           <data-type:parameter data-type:name="FL4-A" />
         </transforms:log>
         <transforms:linear transforms:minRange="0"  transforms:maxRange="1048576"  gain="1" >
           <data-type:parameter data-type:name="FL4-W" />
         </transforms:linear>
         <transforms:log transforms:offset="1"  transforms:decades="6.0205999133" >
           <data-type:parameter data-type:name="FL4-H" />
         </transforms:log>
         <transforms:linear transforms:minRange="0"  transforms:maxRange="21.24"  gain="0.01" >
           <data-type:parameter data-type:name="Time" />
         </transforms:linear>
         <transforms:log transforms:offset="3.1622776602"  transforms:decades="6.5205999133" >
           <data-type:parameter data-type:name="Comp-FL1-A" />
         </transforms:log>
         <transforms:log transforms:offset="1"  transforms:decades="5.0205999133" >
           <data-type:parameter data-type:name="Comp-FL2-A" />
         </transforms:log>
       </Transformations>
       <Keywords>
         <Keyword name="TubeName"  value="nc2" />
         <Keyword name="TemplateName"  value="Empty" />
         <Keyword name="$UNICODE"  value="65001,TemplateName,TubeName" />
         <Keyword name="$TIMESTEP"  value="0.01" />
         <Keyword name="$P19E"  value="0,0" />
         <Keyword name="$P19B"  value="32" />
         <Keyword name="$P19R"  value="1048576" />
         <Keyword name="$P19S"  value="Time" />
         <Keyword name="$P19N"  value="Time" />
         <Keyword name="P18DISPLAY"  value="LOG" />
         <Keyword name="$P18V"  value="452" />
         <Keyword name="$P18E"  value="0,0" />
         <Keyword name="$P18B"  value="32" />
         <Keyword name="$P18R"  value="1048576" />
         <Keyword name="$P18S"  value="APC-H" />
         <Keyword name="$P18N"  value="FL4-H" />
         <Keyword name="P17DISPLAY"  value="LIN" />
         <Keyword name="$P17V"  value="452" />
         <Keyword name="$P17E"  value="0,0" />
         <Keyword name="$P17B"  value="32" />
         <Keyword name="$P17R"  value="1048576" />
         <Keyword name="$P17S"  value="APC-W" />
         <Keyword name="$P17N"  value="FL4-W" />
         <Keyword name="P16DISPLAY"  value="LOG" />
         <Keyword name="$P16V"  value="452" />
         <Keyword name="$P16E"  value="0,0" />
         <Keyword name="$P16B"  value="32" />
         <Keyword name="$P16R"  value="1048576" />
         <Keyword name="$P16S"  value="APC-A" />
         <Keyword name="$P16N"  value="FL4-A" />
         <Keyword name="P15DISPLAY"  value="LOG" />
         <Keyword name="$P15V"  value="555" />
         <Keyword name="$P15E"  value="0,0" />
         <Keyword name="$P15B"  value="32" />
         <Keyword name="$P15R"  value="1048576" />
         <Keyword name="$P15S"  value="PerCP-H" />
         <Keyword name="$P15N"  value="FL3-H" />
         <Keyword name="P14DISPLAY"  value="LIN" />
         <Keyword name="$P14V"  value="555" />
         <Keyword name="$P14E"  value="0,0" />
         <Keyword name="$P14B"  value="32" />
         <Keyword name="$P14R"  value="1048576" />
         <Keyword name="$P14S"  value="PerCP-W" />
         <Keyword name="$P14N"  value="FL3-W" />
         <Keyword name="P13DISPLAY"  value="LOG" />
         <Keyword name="$P13V"  value="555" />
         <Keyword name="$P13E"  value="0,0" />
         <Keyword name="$P13B"  value="32" />
         <Keyword name="$P13R"  value="1048576" />
         <Keyword name="$P13S"  value="PerCP-A" />
         <Keyword name="$P13N"  value="FL3-A" />
         <Keyword name="P12DISPLAY"  value="LOG" />
         <Keyword name="$P12V"  value="280" />
         <Keyword name="$P12E"  value="0,0" />
         <Keyword name="$P12B"  value="32" />
         <Keyword name="$P12R"  value="1048576" />
         <Keyword name="$P12S"  value="PE-H" />
         <Keyword name="$P12N"  value="FL2-H" />
         <Keyword name="P11DISPLAY"  value="LIN" />
         <Keyword name="$P11V"  value="280" />
         <Keyword name="$P11E"  value="0,0" />
         <Keyword name="$P11B"  value="32" />
         <Keyword name="$P11R"  value="1048576" />
         <Keyword name="$P11S"  value="PE-W" />
         <Keyword name="$P11N"  value="FL2-W" />
         <Keyword name="P10DISPLAY"  value="LOG" />
         <Keyword name="$P10V"  value="280" />
         <Keyword name="$P10E"  value="0,0" />
         <Keyword name="$P10B"  value="32" />
         <Keyword name="$P10R"  value="1048576" />
         <Keyword name="$P10S"  value="PE-A" />
         <Keyword name="$P10N"  value="FL2-A" />
         <Keyword name="P9DISPLAY"  value="LOG" />
         <Keyword name="$P9V"  value="320" />
         <Keyword name="$P9E"  value="0,0" />
         <Keyword name="$P9B"  value="32" />
         <Keyword name="$P9R"  value="1048576" />
         <Keyword name="$P9S"  value="FITC-H" />
         <Keyword name="$P9N"  value="FL1-H" />
         <Keyword name="P8DISPLAY"  value="LIN" />
         <Keyword name="$P8V"  value="320" />
         <Keyword name="$P8E"  value="0,0" />
         <Keyword name="$P8B"  value="32" />
         <Keyword name="$P8R"  value="1048576" />
         <Keyword name="$P8S"  value="FITC-W" />
         <Keyword name="$P8N"  value="FL1-W" />
         <Keyword name="P7DISPLAY"  value="LOG" />
         <Keyword name="$P7V"  value="320" />
         <Keyword name="$P7E"  value="0,0" />
         <Keyword name="$P7B"  value="32" />
         <Keyword name="$P7R"  value="1048576" />
         <Keyword name="$P7S"  value="FITC-A" />
         <Keyword name="$P7N"  value="FL1-A" />
         <Keyword name="P6DISPLAY"  value="LIN" />
         <Keyword name="$P6V"  value="280" />
         <Keyword name="$P6E"  value="0,0" />
         <Keyword name="$P6B"  value="32" />
         <Keyword name="$P6R"  value="1048576" />
         <Keyword name="$P6S"  value="SSC-H" />
         <Keyword name="$P6N"  value="SSC-H" />
         <Keyword name="P5DISPLAY"  value="LIN" />
         <Keyword name="$P5V"  value="280" />
         <Keyword name="$P5E"  value="0,0" />
         <Keyword name="$P5B"  value="32" />
         <Keyword name="$P5R"  value="1048576" />
         <Keyword name="$P5S"  value="SSC-W" />
         <Keyword name="$P5N"  value="SSC-W" />
         <Keyword name="P4DISPLAY"  value="LIN" />
         <Keyword name="$P4V"  value="280" />
         <Keyword name="$P4E"  value="0,0" />
         <Keyword name="$P4B"  value="32" />
         <Keyword name="$P4R"  value="1048576" />
         <Keyword name="$P4S"  value="SSC-A" />
         <Keyword name="$P4N"  value="SSC-A" />
         <Keyword name="P3DISPLAY"  value="LIN" />
         <Keyword name="$P3V"  value="80" />
         <Keyword name="$P3E"  value="0,0" />
         <Keyword name="$P3B"  value="32" />
         <Keyword name="$P3R"  value="1048576" />
         <Keyword name="$P3S"  value="FSC-H" />
         <Keyword name="$P3N"  value="FSC-H" />
         <Keyword name="P2DISPLAY"  value="LIN" />
         <Keyword name="$P2V"  value="80" />
         <Keyword name="$P2E"  value="0,0" />
         <Keyword name="$P2B"  value="32" />
         <Keyword name="$P2R"  value="1048576" />
         <Keyword name="$P2S"  value="FSC-W" />
         <Keyword name="$P2N"  value="FSC-W" />
         <Keyword name="P1DISPLAY"  value="LIN" />
         <Keyword name="$P1V"  value="80" />
         <Keyword name="$P1E"  value="0,0" />
         <Keyword name="$P1B"  value="32" />
         <Keyword name="$P1R"  value="1048576" />
         <Keyword name="$P1S"  value="FSC-A" />
         <Keyword name="$P1N"  value="FSC-A" />
         <Keyword name="$TOT"  value="10000" />
         <Keyword name="$PAR"  value="19" />
         <Keyword name="$BYTEORD"  value="1,2,3,4" />
         <Keyword name="$DATATYPE"  value="F" />
         <Keyword name="$MODE"  value="L" />
         <Keyword name="THRESHOLD"  value="FSC,100000" />
         <Keyword name="SPILL"  value="4,FL1-A,FL2-A,FL3-A,FL4-A,1,0,0,0,0,1,0,0,0,0,1,0,0,0,0,1" />
         <Keyword name="$CYT"  value="BriCyteE6" />
         <Keyword name="$ETIM"  value="16:57:23" />
         <Keyword name="$DATE"  value="26-Sep-2021" />
         <Keyword name="SPEED"  value="high" />
         <Keyword name="DILUTE"  value="1" />
         <Keyword name="VOLUME"  value="34.37439ul" />
         <Keyword name="$SMNO"  value="48h" />
         <Keyword name="SoftWare Version"  value="01.11.00.8976" />
         <Keyword name="$NEXTDATA"  value="0               " />
         <Keyword name="$ENDSTEXT"  value="0       " />
         <Keyword name="$BEGINSTEXT"  value="0       " />
         <Keyword name="$ENDDATA"  value="762239          " />
         <Keyword name="$BEGINDATA"  value="2240    " />
         <Keyword name="$ENDANALYSIS"  value="0       " />
         <Keyword name="$BEGINANALYSIS"  value="0       " />
         <Keyword name="FJ_FCS_VERSION"  value="3" />
         <Keyword name="$P20N"  value="Comp-FL1-A" />
         <Keyword name="$P20S"  value="FITC-A" />
         <Keyword name="$P20R"  value="10485760" />
         <Keyword name="$P21N"  value="Comp-FL2-A" />
         <Keyword name="$P21S"  value="PE-A" />
         <Keyword name="$P21R"  value="104857" />
       </Keywords>
       <SampleNode name="48h_nc2_2021_09_26_16_52_30.fcs"  annotation=""  owningGroup=""  expanded="1"  sortPriority="10"  count="10000"  sampleID="15" >
         <Graph smoothing="0"  backColor="#ffffff"  foreColor="#000000"  type="Pseudocolor"  fast="1" >
           <Axis dimension="x"  name="FSC-A"  label=""  auto="auto" />
           <Axis dimension="y"  name="SSC-A"  label=""  auto="auto" />
           <GraphSettings level="5%"  smoothingHighResolution="1"  contourHighResolution="1"  histogramSmoothingCount="0"  graphResolution="256"  showOutliers="0"  drawLargeDots="0"  dotsToDraw="8000"  tint="le.chartfill.tinted.40"  lineWeight="le.lineweight.normal"  lineStyle="le.linestyle.solid" />
           <GraphEnvironment showGrid="0"  showAxes="tnlTNL"  showGates="1"  showFreqOnPlots="1"  showGateNameOnPlots="1"  showMedians="0"  showUncomped="0"  addEventParam="0"  lastYAxisName="" >
             <TextTraits font="SansSerif"  size="11"  name="Labels"  style="plain"  color="#000000"  background="#00ffffff"  just="left" />
             <TextTraits font="SansSerif"  size="11"  name="LayoutGates"  style="plain"  color="#000000"  background="#00ffffff"  just="left" />
             <TextTraits font="SansSerif"  size="9"  name="Numbers"  style="plain"  color="#000000"  background="#00ffffff"  just="left" />
             <TextTraits font="SansSerif"  size="9"  name="Legend"  style="plain"  color="#000000"  background="#00ffffff"  just="left" />
             <WindowPosition x="0"  y="0"  width="0"  height="0"  displayed="0"  panelState="" />
           </GraphEnvironment>
         </Graph>
         <Subpopulations>
           <Population name="all"  annotation=""  owningGroup="Hela"  expanded="1"  sortPriority="10"  count="8906" >
             <Graph smoothing="0"  backColor="#ffffff"  foreColor="#000000"  heatMapStatParameter="FL1-A"  type="Pseudocolor"  fast="1" >
               <Axis dimension="x"  name="FSC-A"  label=""  auto="auto" />
               <Axis dimension="y"  name="FSC-H"  label=""  auto="auto" />
               <GraphSettings level="5%"  smoothingHighResolution="1"  contourHighResolution="1"  histogramSmoothingCount="0"  graphResolution="256"  showOutliers="0"  drawLargeDots="0"  dotsToDraw="8000"  tint="le.chartfill.tinted.40"  lineWeight="le.lineweight.normal"  lineStyle="le.linestyle.solid" />
               <GraphEnvironment showGrid="0"  showAxes="tnlTNL"  showGates="1"  showFreqOnPlots="1"  showGateNameOnPlots="1"  showMedians="0"  showUncomped="0"  addEventParam="0"  lastYAxisName="" >
                 <TextTraits font="SansSerif"  size="11"  name="Labels"  style="plain"  color="#000000"  background="#00ffffff"  just="left" />
                 <TextTraits font="SansSerif"  size="11"  name="LayoutGates"  style="plain"  color="#000000"  background="#00ffffff"  just="left" />
                 <TextTraits font="SansSerif"  size="9"  name="Numbers"  style="plain"  color="#000000"  background="#00ffffff"  just="left" />
                 <TextTraits font="SansSerif"  size="9"  name="Legend"  style="plain"  color="#000000"  background="#00ffffff"  just="left" />
                 <WindowPosition x="763"  y="150"  width="390"  height="622"  displayed="0"  panelState="---" />
               </GraphEnvironment>
             </Graph>
             <Gate gating:id="ID735878573" >
               <gating:PolygonGate eventsInside="1"  annoOffsetX="-95"  annoOffsetY="-47"  tint="#000000"  isTinted="0"  lineWeight="Normal"  userDefined="1"  quadId="-1"  gateResolution="256" >
                 <gating:dimension>
                   <data-type:fcs-dimension data-type:name="FSC-A" />
                 </gating:dimension>
                 <gating:dimension>
                   <data-type:fcs-dimension data-type:name="SSC-A" />
                 </gating:dimension>
                 <gating:vertex>
                   <gating:coordinate data-type:value="400675.3821138212" />
                   <gating:coordinate data-type:value="1005286.1651376147" />
                 </gating:vertex>
                 <gating:vertex>
                   <gating:coordinate data-type:value="72462.5691056911" />
                   <gating:coordinate data-type:value="404038.4587155964" />
                 </gating:vertex>
                 <gating:vertex>
                   <gating:coordinate data-type:value="430512.9105691057" />
                   <gating:coordinate data-type:value="72149.7247706422" />
                 </gating:vertex>
                 <gating:vertex>
                   <gating:coordinate data-type:value="912175.8699186991" />
                   <gating:coordinate data-type:value="250119.0458715596" />
                 </gating:vertex>
                 <gating:vertex>
                   <gating:coordinate data-type:value="980375.9349593496" />
                   <gating:coordinate data-type:value="961996.3302752294" />
                 </gating:vertex>
                 <gating:vertex>
                   <gating:coordinate data-type:value="814138.2764227642" />
                   <gating:coordinate data-type:value="1010096.1467889908" />
                 </gating:vertex>
               </gating:PolygonGate>
             </Gate>
             <Subpopulations>
               <Population name="Single Cells"  annotation=""  owningGroup="Hela"  expanded="1"  sortPriority="10"  count="7369" >
                 <Graph smoothing="0"  backColor="#ffffff"  foreColor="#000000"  heatMapStatParameter="FL1-A"  type="Pseudocolor"  fast="1" >
                   <Axis dimension="x"  name="Comp-FL1-A"  label=""  auto="auto" />
                   <Axis dimension="y"  name="Comp-FL2-A"  label=""  auto="auto" />
                   <GraphSettings level="5%"  smoothingHighResolution="1"  contourHighResolution="1"  histogramSmoothingCount="0"  graphResolution="256"  showOutliers="0"  drawLargeDots="0"  dotsToDraw="8000"  tint="le.chartfill.tinted.40"  lineWeight="le.lineweight.normal"  lineStyle="le.linestyle.solid" />
                   <GraphEnvironment showGrid="0"  showAxes="tnlTNL"  showGates="1"  showFreqOnPlots="1"  showGateNameOnPlots="1"  showMedians="0"  showUncomped="0"  addEventParam="0"  lastYAxisName="" >
                     <TextTraits font="SansSerif"  size="11"  name="Labels"  style="plain"  color="#000000"  background="#00ffffff"  just="left" />
                     <TextTraits font="SansSerif"  size="11"  name="LayoutGates"  style="plain"  color="#000000"  background="#00ffffff"  just="left" />
                     <TextTraits font="SansSerif"  size="9"  name="Numbers"  style="plain"  color="#000000"  background="#00ffffff"  just="left" />
                     <TextTraits font="SansSerif"  size="9"  name="Legend"  style="plain"  color="#000000"  background="#00ffffff"  just="left" />
                     <WindowPosition x="309"  y="0"  width="390"  height="622"  displayed="0"  panelState="---" />
                   </GraphEnvironment>
                 </Graph>
                 <Gate gating:id="ID1990935734"  gating:parent_id="ID735878573" >
                   <gating:PolygonGate eventsInside="1"  annoOffsetX="-26"  annoOffsetY="-66"  tint="#000000"  isTinted="0"  lineWeight="Normal"  userDefined="1"  quadId="-1"  gateResolution="256" >
                     <gating:dimension>
                       <data-type:fcs-dimension data-type:name="FSC-A" />
                     </gating:dimension>
                     <gating:dimension>
                       <data-type:fcs-dimension data-type:name="FSC-H" />
                     </gating:dimension>
                     <gating:vertex>
                       <gating:coordinate data-type:value="895125.8536585366" />
                       <gating:coordinate data-type:value="615677.6513761468" />
                     </gating:vertex>
                     <gating:vertex>
                       <gating:coordinate data-type:value="204600.1951219512" />
                       <gating:coordinate data-type:value="336698.7155963303" />
                     </gating:vertex>
                     <gating:vertex>
                       <gating:coordinate data-type:value="298375.2845528455" />
                       <gating:coordinate data-type:value="216449.1743119266" />
                     </gating:vertex>
                     <gating:vertex>
                       <gating:coordinate data-type:value="993163.4471544715" />
                       <gating:coordinate data-type:value="442518.3119266055" />
                     </gating:vertex>
                   </gating:PolygonGate>
                 </Gate>
                 <Subpopulations>
                   <Population name="Q1: FITC-A- , PE-A+"  annotation=""  owningGroup="Hela"  expanded="1"  sortPriority="10"  count="919" >
                     <Graph smoothing="0"  backColor="#ffffff"  foreColor="#000000"  heatMapStatParameter="FL1-A"  type="Pseudocolor"  fast="1" >
                       <Axis dimension="x"  name="Comp-FL1-A"  label=""  auto="auto" />
                       <Axis dimension="y"  name="Comp-FL2-A"  label=""  auto="auto" />
                       <GraphSettings level="5%"  smoothingHighResolution="1"  contourHighResolution="1"  histogramSmoothingCount="0"  graphResolution="256"  showOutliers="0"  drawLargeDots="0"  dotsToDraw="8000"  tint="le.chartfill.tinted.40"  lineWeight="le.lineweight.normal"  lineStyle="le.linestyle.solid" />
                       <GraphEnvironment showGrid="0"  showAxes="tnlTNL"  showGates="1"  showFreqOnPlots="1"  showGateNameOnPlots="1"  showMedians="0"  showUncomped="0"  addEventParam="0"  lastYAxisName="" >
                         <TextTraits font="SansSerif"  size="11"  name="Labels"  style="plain"  color="#000000"  background="#00ffffff"  just="left" />
                         <TextTraits font="SansSerif"  size="11"  name="LayoutGates"  style="plain"  color="#000000"  background="#00ffffff"  just="left" />
                         <TextTraits font="SansSerif"  size="9"  name="Numbers"  style="plain"  color="#000000"  background="#00ffffff"  just="left" />
                         <TextTraits font="SansSerif"  size="9"  name="Legend"  style="plain"  color="#000000"  background="#00ffffff"  just="left" />
                         <WindowPosition x="525"  y="103"  width="390"  height="622"  displayed="1"  panelState="---" />
                       </GraphEnvironment>
                     </Graph>
                     <Gate gating:id="ID1338285058"  gating:parent_id="ID1990935734" >
                       <gating:RectangleGate eventsInside="1"  annoOffsetX="0"  annoOffsetY="0"  tint="#000000"  isTinted="0"  lineWeight="Normal"  userDefined="1"  percentX="0"  percentY="0" >
                         <gating:dimension gating:max="7813.2635757026965" >
                           <data-type:fcs-dimension data-type:name="Comp-FL1-A" />
                         </gating:dimension>
                         <gating:dimension gating:min="550.3040448350648" >
                           <data-type:fcs-dimension data-type:name="Comp-FL2-A" />
                         </gating:dimension>
                       </gating:RectangleGate>
                     </Gate>
                   </Population>
                   <Population name="Q2: FITC-A+ , PE-A+"  annotation=""  owningGroup="Hela"  expanded="1"  sortPriority="10"  count="205" >
                     <Graph smoothing="0"  backColor="#ffffff"  foreColor="#000000"  heatMapStatParameter="FL1-A"  type="Pseudocolor"  fast="1" >
                       <Axis dimension="x"  name="Comp-FL1-A"  label=""  auto="auto" />
                       <Axis dimension="y"  name="Comp-FL2-A"  label=""  auto="auto" />
                       <GraphSettings level="5%"  smoothingHighResolution="1"  contourHighResolution="1"  histogramSmoothingCount="0"  graphResolution="256"  showOutliers="0"  drawLargeDots="0"  dotsToDraw="8000"  tint="le.chartfill.tinted.40"  lineWeight="le.lineweight.normal"  lineStyle="le.linestyle.solid" />
                       <GraphEnvironment showGrid="0"  showAxes="tnlTNL"  showGates="1"  showFreqOnPlots="1"  showGateNameOnPlots="1"  showMedians="0"  showUncomped="0"  addEventParam="0"  lastYAxisName="" >
                         <TextTraits font="SansSerif"  size="11"  name="Labels"  style="plain"  color="#000000"  background="#00ffffff"  just="left" />
                         <TextTraits font="SansSerif"  size="11"  name="LayoutGates"  style="plain"  color="#000000"  background="#00ffffff"  just="left" />
                         <TextTraits font="SansSerif"  size="9"  name="Numbers"  style="plain"  color="#000000"  background="#00ffffff"  just="left" />
                         <TextTraits font="SansSerif"  size="9"  name="Legend"  style="plain"  color="#000000"  background="#00ffffff"  just="left" />
                         <WindowPosition x="525"  y="103"  width="390"  height="622"  displayed="1"  panelState="---" />
                       </GraphEnvironment>
                     </Graph>
                     <Gate gating:id="ID392838125"  gating:parent_id="ID1990935734" >
                       <gating:RectangleGate eventsInside="1"  annoOffsetX="0"  annoOffsetY="0"  tint="#000000"  isTinted="0"  lineWeight="Normal"  userDefined="1"  percentX="0"  percentY="0" >
                         <gating:dimension gating:min="7813.2635757026965" >
                           <data-type:fcs-dimension data-type:name="Comp-FL1-A" />
                         </gating:dimension>
                         <gating:dimension gating:min="550.3040448350648" >
                           <data-type:fcs-dimension data-type:name="Comp-FL2-A" />
                         </gating:dimension>
                       </gating:RectangleGate>
                     </Gate>
                   </Population>
                   <Population name="Q3: FITC-A+ , PE-A-"  annotation=""  owningGroup="Hela"  expanded="1"  sortPriority="10"  count="23" >
                     <Graph smoothing="0"  backColor="#ffffff"  foreColor="#000000"  heatMapStatParameter="FL1-A"  type="Pseudocolor"  fast="1" >
                       <Axis dimension="x"  name="Comp-FL1-A"  label=""  auto="auto" />
                       <Axis dimension="y"  name="Comp-FL2-A"  label=""  auto="auto" />
                       <GraphSettings level="5%"  smoothingHighResolution="1"  contourHighResolution="1"  histogramSmoothingCount="0"  graphResolution="256"  showOutliers="0"  drawLargeDots="0"  dotsToDraw="8000"  tint="le.chartfill.tinted.40"  lineWeight="le.lineweight.normal"  lineStyle="le.linestyle.solid" />
                       <GraphEnvironment showGrid="0"  showAxes="tnlTNL"  showGates="1"  showFreqOnPlots="1"  showGateNameOnPlots="1"  showMedians="0"  showUncomped="0"  addEventParam="0"  lastYAxisName="" >
                         <TextTraits font="SansSerif"  size="11"  name="Labels"  style="plain"  color="#000000"  background="#00ffffff"  just="left" />
                         <TextTraits font="SansSerif"  size="11"  name="LayoutGates"  style="plain"  color="#000000"  background="#00ffffff"  just="left" />
                         <TextTraits font="SansSerif"  size="9"  name="Numbers"  style="plain"  color="#000000"  background="#00ffffff"  just="left" />
                         <TextTraits font="SansSerif"  size="9"  name="Legend"  style="plain"  color="#000000"  background="#00ffffff"  just="left" />
                         <WindowPosition x="525"  y="103"  width="390"  height="622"  displayed="1"  panelState="---" />
                       </GraphEnvironment>
                     </Graph>
                     <Gate gating:id="ID1486159192"  gating:parent_id="ID1990935734" >
                       <gating:RectangleGate eventsInside="1"  annoOffsetX="0"  annoOffsetY="0"  tint="#000000"  isTinted="0"  lineWeight="Normal"  userDefined="1"  percentX="0"  percentY="0" >
                         <gating:dimension gating:min="7813.2635757026965" >
                           <data-type:fcs-dimension data-type:name="Comp-FL1-A" />
                         </gating:dimension>
                         <gating:dimension gating:max="550.3040448350648" >
                           <data-type:fcs-dimension data-type:name="Comp-FL2-A" />
                         </gating:dimension>
                       </gating:RectangleGate>
                     </Gate>
                   </Population>
                   <Population name="Q4: FITC-A- , PE-A-"  annotation=""  owningGroup="Hela"  expanded="1"  sortPriority="10"  count="6222" >
                     <Graph smoothing="0"  backColor="#ffffff"  foreColor="#000000"  heatMapStatParameter="FL1-A"  type="Pseudocolor"  fast="1" >
                       <Axis dimension="x"  name="Comp-FL1-A"  label=""  auto="auto" />
                       <Axis dimension="y"  name="Comp-FL2-A"  label=""  auto="auto" />
                       <GraphSettings level="5%"  smoothingHighResolution="1"  contourHighResolution="1"  histogramSmoothingCount="0"  graphResolution="256"  showOutliers="0"  drawLargeDots="0"  dotsToDraw="8000"  tint="le.chartfill.tinted.40"  lineWeight="le.lineweight.normal"  lineStyle="le.linestyle.solid" />
                       <GraphEnvironment showGrid="0"  showAxes="tnlTNL"  showGates="1"  showFreqOnPlots="1"  showGateNameOnPlots="1"  showMedians="0"  showUncomped="0"  addEventParam="0"  lastYAxisName="" >
                         <TextTraits font="SansSerif"  size="11"  name="Labels"  style="plain"  color="#000000"  background="#00ffffff"  just="left" />
                         <TextTraits font="SansSerif"  size="11"  name="LayoutGates"  style="plain"  color="#000000"  background="#00ffffff"  just="left" />
                         <TextTraits font="SansSerif"  size="9"  name="Numbers"  style="plain"  color="#000000"  background="#00ffffff"  just="left" />
                         <TextTraits font="SansSerif"  size="9"  name="Legend"  style="plain"  color="#000000"  background="#00ffffff"  just="left" />
                         <WindowPosition x="525"  y="103"  width="390"  height="622"  displayed="1"  panelState="---" />
                       </GraphEnvironment>
                     </Graph>
                     <Gate gating:id="ID1958124552"  gating:parent_id="ID1990935734" >
                       <gating:RectangleGate eventsInside="1"  annoOffsetX="0"  annoOffsetY="0"  tint="#000000"  isTinted="0"  lineWeight="Normal"  userDefined="1"  percentX="0"  percentY="0" >
                         <gating:dimension gating:max="7813.2635757026965" >
                           <data-type:fcs-dimension data-type:name="Comp-FL1-A" />
                         </gating:dimension>
                         <gating:dimension gating:max="550.3040448350648" >
                           <data-type:fcs-dimension data-type:name="Comp-FL2-A" />
                         </gating:dimension>
                       </gating:RectangleGate>
                     </Gate>
                   </Population>
                 </Subpopulations>
               </Population>
             </Subpopulations>
           </Population>
         </Subpopulations>
       </SampleNode>
     </Sample>
     <Sample>
       <DataSet uri="file:/E:/坚果云/我的坚果云/毛龙飞20210324/20210330%20凋亡/20210926/compensation/BUCHANG_BLANK_2021_09_08_13_06_10.fcs"  sampleID="1" />
       <transforms:spilloverMatrix prefix="Comp-"  name="Compensation-1"  editable="0"  color="#ff9933"  version="FlowJo-10.4"  status="FINALIZED"  transforms:id="c92032b6-20de-4483-8fbb-c094c8f6240b"  suffix="" >
         <data-type:parameters>
           <data-type:parameter data-type:name="FL1-A" />
           <data-type:parameter data-type:name="FL2-A" />
         </data-type:parameters>
         <transforms:spillover data-type:parameter="FL1-A" >
           <transforms:coefficient data-type:parameter="FL1-A"  transforms:value="1" />
           <transforms:coefficient data-type:parameter="FL2-A"  transforms:value="0.6182474048" />
         </transforms:spillover>
         <transforms:spillover data-type:parameter="FL2-A" >
           <transforms:coefficient data-type:parameter="FL1-A"  transforms:value="0.0046485602" />
           <transforms:coefficient data-type:parameter="FL2-A"  transforms:value="1" />
         </transforms:spillover>
         <SSM isCalculated="1" >
           <Parameters>
             <Parameter name="FL1-A"  description="FITC-A"  index="0" />
             <Parameter name="FL2-A"  description="PE-A"  index="0" />
           </Parameters>
           <Coefficients>
             <coeff row="0"  col="0"  value="0" />
             <coeff row="0"  col="1"  value="31.5264687559" />
             <coeff row="1"  col="0"  value="0" />
             <coeff row="1"  col="1"  value="0" />
           </Coefficients>
         </SSM>
       </transforms:spilloverMatrix>
       <Transformations>
         <transforms:linear transforms:minRange="0"  transforms:maxRange="1048576"  gain="1" >
           <data-type:parameter data-type:name="FSC-A" />
         </transforms:linear>
         <transforms:linear transforms:minRange="0"  transforms:maxRange="1048576"  gain="1" >
           <data-type:parameter data-type:name="FSC-W" />
         </transforms:linear>
         <transforms:linear transforms:minRange="0"  transforms:maxRange="1048576"  gain="1" >
           <data-type:parameter data-type:name="FSC-H" />
         </transforms:linear>
         <transforms:linear transforms:minRange="0"  transforms:maxRange="1048576"  gain="1" >
           <data-type:parameter data-type:name="SSC-A" />
         </transforms:linear>
         <transforms:linear transforms:minRange="0"  transforms:maxRange="1048576"  gain="1" >
           <data-type:parameter data-type:name="SSC-W" />
         </transforms:linear>
         <transforms:linear transforms:minRange="0"  transforms:maxRange="1048576"  gain="1" >
           <data-type:parameter data-type:name="SSC-H" />
         </transforms:linear>
         <transforms:log transforms:offset="100"  transforms:decades="3.0205999133" >
           <data-type:parameter data-type:name="FL1-A" />
         </transforms:log>
         <transforms:linear transforms:minRange="0"  transforms:maxRange="1048576"  gain="1" >
           <data-type:parameter data-type:name="FL1-W" />
         </transforms:linear>
         <transforms:log transforms:offset="1"  transforms:decades="6.0205999133" >
           <data-type:parameter data-type:name="FL1-H" />
         </transforms:log>
         <transforms:log transforms:offset="10"  transforms:decades="3.5205999133" >
           <data-type:parameter data-type:name="FL2-A" />
         </transforms:log>
         <transforms:linear transforms:minRange="0"  transforms:maxRange="1048576"  gain="1" >
           <data-type:parameter data-type:name="FL2-W" />
         </transforms:linear>
         <transforms:log transforms:offset="1"  transforms:decades="6.0205999133" >
           <data-type:parameter data-type:name="FL2-H" />
         </transforms:log>
         <transforms:log transforms:offset="1"  transforms:decades="6.0205999133" >
           <data-type:parameter data-type:name="FL3-A" />
         </transforms:log>
         <transforms:linear transforms:minRange="0"  transforms:maxRange="1048576"  gain="1" >
           <data-type:parameter data-type:name="FL3-W" />
         </transforms:linear>
         <transforms:log transforms:offset="1"  transforms:decades="6.0205999133" >
           <data-type:parameter data-type:name="FL3-H" />
         </transforms:log>
         <transforms:log transforms:offset="1"  transforms:decades="6.0205999133" >
           <data-type:parameter data-type:name="FL4-A" />
         </transforms:log>
         <transforms:linear transforms:minRange="0"  transforms:maxRange="1048576"  gain="1" >
           <data-type:parameter data-type:name="FL4-W" />
         </transforms:linear>
         <transforms:log transforms:offset="1"  transforms:decades="6.0205999133" >
           <data-type:parameter data-type:name="FL4-H" />
         </transforms:log>
         <transforms:linear transforms:minRange="0"  transforms:maxRange="85.57801"  gain="0.01" >
           <data-type:parameter data-type:name="Time" />
         </transforms:linear>
         <transforms:log transforms:offset="100"  transforms:decades="3.0205999133" >
           <data-type:parameter data-type:name="Comp-FL1-A" />
         </transforms:log>
         <transforms:log transforms:offset="10"  transforms:decades="3.5205999133" >
           <data-type:parameter data-type:name="Comp-FL2-A" />
         </transforms:log>
       </Transformations>
       <Keywords>
         <Keyword name="TubeName"  value="BLANK" />
         <Keyword name="TemplateName"  value="Empty" />
         <Keyword name="$UNICODE"  value="65001,TemplateName,TubeName" />
         <Keyword name="$TIMESTEP"  value="0.01" />
         <Keyword name="$P19E"  value="0,0" />
         <Keyword name="$P19B"  value="32" />
         <Keyword name="$P19R"  value="1048576" />
         <Keyword name="$P19S"  value="Time" />
         <Keyword name="$P19N"  value="Time" />
         <Keyword name="P18DISPLAY"  value="LOG" />
         <Keyword name="$P18V"  value="452" />
         <Keyword name="$P18E"  value="0,0" />
         <Keyword name="$P18B"  value="32" />
         <Keyword name="$P18R"  value="1048576" />
         <Keyword name="$P18S"  value="APC-H" />
         <Keyword name="$P18N"  value="FL4-H" />
         <Keyword name="P17DISPLAY"  value="LIN" />
         <Keyword name="$P17V"  value="452" />
         <Keyword name="$P17E"  value="0,0" />
         <Keyword name="$P17B"  value="32" />
         <Keyword name="$P17R"  value="1048576" />
         <Keyword name="$P17S"  value="APC-W" />
         <Keyword name="$P17N"  value="FL4-W" />
         <Keyword name="P16DISPLAY"  value="LOG" />
         <Keyword name="$P16V"  value="452" />
         <Keyword name="$P16E"  value="0,0" />
         <Keyword name="$P16B"  value="32" />
         <Keyword name="$P16R"  value="1048576" />
         <Keyword name="$P16S"  value="APC-A" />
         <Keyword name="$P16N"  value="FL4-A" />
         <Keyword name="P15DISPLAY"  value="LOG" />
         <Keyword name="$P15V"  value="555" />
         <Keyword name="$P15E"  value="0,0" />
         <Keyword name="$P15B"  value="32" />
         <Keyword name="$P15R"  value="1048576" />
         <Keyword name="$P15S"  value="PerCP-H" />
         <Keyword name="$P15N"  value="FL3-H" />
         <Keyword name="P14DISPLAY"  value="LIN" />
         <Keyword name="$P14V"  value="555" />
         <Keyword name="$P14E"  value="0,0" />
         <Keyword name="$P14B"  value="32" />
         <Keyword name="$P14R"  value="1048576" />
         <Keyword name="$P14S"  value="PerCP-W" />
         <Keyword name="$P14N"  value="FL3-W" />
         <Keyword name="P13DISPLAY"  value="LOG" />
         <Keyword name="$P13V"  value="555" />
         <Keyword name="$P13E"  value="0,0" />
         <Keyword name="$P13B"  value="32" />
         <Keyword name="$P13R"  value="1048576" />
         <Keyword name="$P13S"  value="PerCP-A" />
         <Keyword name="$P13N"  value="FL3-A" />
         <Keyword name="P12DISPLAY"  value="LOG" />
         <Keyword name="$P12V"  value="280" />
         <Keyword name="$P12E"  value="0,0" />
         <Keyword name="$P12B"  value="32" />
         <Keyword name="$P12R"  value="1048576" />
         <Keyword name="$P12S"  value="PE-H" />
         <Keyword name="$P12N"  value="FL2-H" />
         <Keyword name="P11DISPLAY"  value="LIN" />
         <Keyword name="$P11V"  value="280" />
         <Keyword name="$P11E"  value="0,0" />
         <Keyword name="$P11B"  value="32" />
         <Keyword name="$P11R"  value="1048576" />
         <Keyword name="$P11S"  value="PE-W" />
         <Keyword name="$P11N"  value="FL2-W" />
         <Keyword name="P10DISPLAY"  value="LOG" />
         <Keyword name="$P10V"  value="280" />
         <Keyword name="$P10E"  value="0,0" />
         <Keyword name="$P10B"  value="32" />
         <Keyword name="$P10R"  value="1048576" />
         <Keyword name="$P10S"  value="PE-A" />
         <Keyword name="$P10N"  value="FL2-A" />
         <Keyword name="P9DISPLAY"  value="LOG" />
         <Keyword name="$P9V"  value="320" />
         <Keyword name="$P9E"  value="0,0" />
         <Keyword name="$P9B"  value="32" />
         <Keyword name="$P9R"  value="1048576" />
         <Keyword name="$P9S"  value="FITC-H" />
         <Keyword name="$P9N"  value="FL1-H" />
         <Keyword name="P8DISPLAY"  value="LIN" />
         <Keyword name="$P8V"  value="320" />
         <Keyword name="$P8E"  value="0,0" />
         <Keyword name="$P8B"  value="32" />
         <Keyword name="$P8R"  value="1048576" />
         <Keyword name="$P8S"  value="FITC-W" />
         <Keyword name="$P8N"  value="FL1-W" />
         <Keyword name="P7DISPLAY"  value="LOG" />
         <Keyword name="$P7V"  value="320" />
         <Keyword name="$P7E"  value="0,0" />
         <Keyword name="$P7B"  value="32" />
         <Keyword name="$P7R"  value="1048576" />
         <Keyword name="$P7S"  value="FITC-A" />
         <Keyword name="$P7N"  value="FL1-A" />
         <Keyword name="P6DISPLAY"  value="LIN" />
         <Keyword name="$P6V"  value="250" />
         <Keyword name="$P6E"  value="0,0" />
         <Keyword name="$P6B"  value="32" />
         <Keyword name="$P6R"  value="1048576" />
         <Keyword name="$P6S"  value="SSC-H" />
         <Keyword name="$P6N"  value="SSC-H" />
         <Keyword name="P5DISPLAY"  value="LIN" />
         <Keyword name="$P5V"  value="250" />
         <Keyword name="$P5E"  value="0,0" />
         <Keyword name="$P5B"  value="32" />
         <Keyword name="$P5R"  value="1048576" />
         <Keyword name="$P5S"  value="SSC-W" />
         <Keyword name="$P5N"  value="SSC-W" />
         <Keyword name="P4DISPLAY"  value="LIN" />
         <Keyword name="$P4V"  value="250" />
         <Keyword name="$P4E"  value="0,0" />
         <Keyword name="$P4B"  value="32" />
         <Keyword name="$P4R"  value="1048576" />
         <Keyword name="$P4S"  value="SSC-A" />
         <Keyword name="$P4N"  value="SSC-A" />
         <Keyword name="P3DISPLAY"  value="LIN" />
         <Keyword name="$P3V"  value="100" />
         <Keyword name="$P3E"  value="0,0" />
         <Keyword name="$P3B"  value="32" />
         <Keyword name="$P3R"  value="1048576" />
         <Keyword name="$P3S"  value="FSC-H" />
         <Keyword name="$P3N"  value="FSC-H" />
         <Keyword name="P2DISPLAY"  value="LIN" />
         <Keyword name="$P2V"  value="100" />
         <Keyword name="$P2E"  value="0,0" />
         <Keyword name="$P2B"  value="32" />
         <Keyword name="$P2R"  value="1048576" />
         <Keyword name="$P2S"  value="FSC-W" />
         <Keyword name="$P2N"  value="FSC-W" />
         <Keyword name="P1DISPLAY"  value="LIN" />
         <Keyword name="$P1V"  value="100" />
         <Keyword name="$P1E"  value="0,0" />
         <Keyword name="$P1B"  value="32" />
         <Keyword name="$P1R"  value="1048576" />
         <Keyword name="$P1S"  value="FSC-A" />
         <Keyword name="$P1N"  value="FSC-A" />
         <Keyword name="$TOT"  value="1887" />
         <Keyword name="$PAR"  value="19" />
         <Keyword name="$BYTEORD"  value="1,2,3,4" />
         <Keyword name="$DATATYPE"  value="F" />
         <Keyword name="$MODE"  value="L" />
         <Keyword name="THRESHOLD"  value="FSC,100000" />
         <Keyword name="SPILL"  value="4,FL1-A,FL2-A,FL3-A,FL4-A,1,0,0,0,0,1,0,0,0,0,1,0,0,0,0,1" />
         <Keyword name="$CYT"  value="BriCyteE6" />
         <Keyword name="$ETIM"  value="13:15:26" />
         <Keyword name="$DATE"  value="08-Sep-2021" />
         <Keyword name="SPEED"  value="medium" />
         <Keyword name="DILUTE"  value="1" />
         <Keyword name="VOLUME"  value="71.22944ul" />
         <Keyword name="$SMNO"  value="BUCHANG" />
         <Keyword name="SoftWare Version"  value="01.11.00.8976" />
         <Keyword name="$NEXTDATA"  value="0               " />
         <Keyword name="$ENDSTEXT"  value="0       " />
         <Keyword name="$BEGINSTEXT"  value="0       " />
         <Keyword name="$ENDDATA"  value="145667          " />
         <Keyword name="$BEGINDATA"  value="2256    " />
         <Keyword name="$ENDANALYSIS"  value="0       " />
         <Keyword name="$BEGINANALYSIS"  value="0       " />
         <Keyword name="FJ_FCS_VERSION"  value="3" />
         <Keyword name="$P20N"  value="Comp-FL1-A" />
         <Keyword name="$P20S"  value="FITC-A" />
         <Keyword name="$P20R"  value="104857" />
         <Keyword name="$P21N"  value="Comp-FL2-A" />
         <Keyword name="$P21S"  value="PE-A" />
         <Keyword name="$P21R"  value="33158" />
       </Keywords>
       <SampleNode name="BUCHANG_BLANK_2021_09_08_13_06_10.fcs"  annotation=""  owningGroup=""  expanded="1"  sortPriority="10"  count="1887"  sampleID="1" >
         <Graph smoothing="0"  backColor="#ffffff"  foreColor="#000000"  type="Pseudocolor"  fast="1" >
           <Axis dimension="x"  name="FSC-A"  label=""  auto="auto" />
           <Axis dimension="y"  name="SSC-A"  label=""  auto="auto" />
           <GraphSettings level="5%"  smoothingHighResolution="1"  contourHighResolution="1"  histogramSmoothingCount="0"  graphResolution="256"  showOutliers="0"  drawLargeDots="0"  dotsToDraw="8000"  tint="le.chartfill.tinted.40"  lineWeight="le.lineweight.normal"  lineStyle="le.linestyle.solid" />
           <GraphEnvironment showGrid="0"  showAxes="tnlTNL"  showGates="1"  showFreqOnPlots="1"  showGateNameOnPlots="1"  showMedians="0"  showUncomped="0"  addEventParam="0"  lastYAxisName="" >
             <TextTraits font="SansSerif"  size="11"  name="Labels"  style="plain"  color="#000000"  background="#00ffffff"  just="left" />
             <TextTraits font="SansSerif"  size="11"  name="LayoutGates"  style="plain"  color="#000000"  background="#00ffffff"  just="left" />
             <TextTraits font="SansSerif"  size="9"  name="Numbers"  style="plain"  color="#000000"  background="#00ffffff"  just="left" />
             <TextTraits font="SansSerif"  size="9"  name="Legend"  style="plain"  color="#000000"  background="#00ffffff"  just="left" />
             <WindowPosition x="0"  y="0"  width="0"  height="0"  displayed="0"  panelState="" />
           </GraphEnvironment>
         </Graph>
         <Subpopulations>
           <Population name="size"  annotation=""  owningGroup="Compensation"  expanded="1"  sortPriority="10"  count="1262" >
             <Graph smoothing="0"  backColor="#ffffff"  foreColor="#000000"  heatMapStatParameter="FL1-A"  type="Pseudocolor"  fast="1" >
               <Axis dimension="x"  name="FSC-A"  label=""  auto="auto" />
               <Axis dimension="y"  name="SSC-A"  label=""  auto="auto" />
               <GraphSettings level="5%"  smoothingHighResolution="1"  contourHighResolution="1"  histogramSmoothingCount="0"  graphResolution="256"  showOutliers="0"  drawLargeDots="0"  dotsToDraw="8000"  tint="le.chartfill.tinted.40"  lineWeight="le.lineweight.normal"  lineStyle="le.linestyle.solid" />
               <GraphEnvironment showGrid="0"  showAxes="tnlTNL"  showGates="1"  showFreqOnPlots="1"  showGateNameOnPlots="1"  showMedians="0"  showUncomped="0"  addEventParam="0"  lastYAxisName="" >
                 <TextTraits font="SansSerif"  size="11"  name="Labels"  style="plain"  color="#000000"  background="#00ffffff"  just="left" />
                 <TextTraits font="SansSerif"  size="11"  name="LayoutGates"  style="plain"  color="#000000"  background="#00ffffff"  just="left" />
                 <TextTraits font="SansSerif"  size="9"  name="Numbers"  style="plain"  color="#000000"  background="#00ffffff"  just="left" />
                 <TextTraits font="SansSerif"  size="9"  name="Legend"  style="plain"  color="#000000"  background="#00ffffff"  just="left" />
                 <WindowPosition x="620"  y="20"  width="390"  height="622"  displayed="1"  panelState="---" />
               </GraphEnvironment>
             </Graph>
             <Gate gating:id="ID536427024" >
               <gating:EllipsoidGate eventsInside="1"  annoOffsetX="0"  annoOffsetY="0"  tint="#222288"  isTinted="1"  lineWeight="Normal"  userDefined="1"  gating:distance="212.16237078947273" >
                 <gating:dimension>
                   <data-type:fcs-dimension data-type:name="FSC-A" />
                 </gating:dimension>
                 <gating:dimension>
                   <data-type:fcs-dimension data-type:name="SSC-A" />
                 </gating:dimension>
                 <gating:foci>
                   <gating:vertex>
                     <gating:coordinate data-type:value="123.1100668686" />
                     <gating:coordinate data-type:value="33.7683865411" />
                   </gating:vertex>
                   <gating:vertex>
                     <gating:coordinate data-type:value="224.8899331314" />
                     <gating:coordinate data-type:value="202.2316134589" />
                   </gating:vertex>
                 </gating:foci>
                 <gating:edge>
                   <gating:vertex>
                     <gating:coordinate data-type:value="232" />
                     <gating:coordinate data-type:value="214" />
                   </gating:vertex>
                   <gating:vertex>
                     <gating:coordinate data-type:value="116" />
                     <gating:coordinate data-type:value="22" />
                   </gating:vertex>
                   <gating:vertex>
                     <gating:coordinate data-type:value="216" />
                     <gating:coordinate data-type:value="85" />
                   </gating:vertex>
                   <gating:vertex>
                     <gating:coordinate data-type:value="131" />
                     <gating:coordinate data-type:value="151" />
                   </gating:vertex>
                 </gating:edge>
               </gating:EllipsoidGate>
             </Gate>
             <Subpopulations>
               <Population name="FL3-W+"  annotation=""  owningGroup=""  expanded="1"  sortPriority="10"  count="784" >
                 <Graph smoothing="0"  backColor="#ffffff"  foreColor="#000000"  type="Histogram"  fast="1" >
                   <Axis dimension="x"  name="FL3-W"  label=""  auto="auto" />
                   <Axis dimension="y"  name=""  label=""  auto="auto" />
                   <GraphSettings level="5%"  smoothingHighResolution="1"  contourHighResolution="1"  histogramSmoothingCount="0"  graphResolution="256"  showOutliers="0"  drawLargeDots="0"  dotsToDraw="8000" />
                   <GraphEnvironment showGrid="0"  showAxes="tnlTNL"  showGates="1"  showFreqOnPlots="1"  showGateNameOnPlots="1"  showMedians="0"  showUncomped="0"  addEventParam="0"  lastYAxisName="" >
                     <TextTraits font="SansSerif"  size="11"  name="Labels"  style="plain"  color="#000000"  background="#00ffffff"  just="left" />
                     <TextTraits font="SansSerif"  size="11"  name="LayoutGates"  style="plain"  color="#000000"  background="#00ffffff"  just="left" />
                     <TextTraits font="SansSerif"  size="9"  name="Numbers"  style="plain"  color="#000000"  background="#00ffffff"  just="left" />
                     <TextTraits font="SansSerif"  size="9"  name="Legend"  style="plain"  color="#000000"  background="#00ffffff"  just="left" />
                     <WindowPosition x="0"  y="0"  width="0"  height="0"  displayed="0"  panelState="" />
                   </GraphEnvironment>
                 </Graph>
                 <Gate gating:id="ID1493884753"  gating:parent_id="ID536427024" >
                   <gating:RectangleGate eventsInside="1"  annoOffsetX="0"  annoOffsetY="-20"  tint="#228822"  isTinted="1"  lineWeight="Normal"  userDefined="0" >
                     <gating:dimension gating:min="257792.0"  gating:max="365568.0"  yRatio="0.3" >
                       <data-type:fcs-dimension data-type:name="FL3-W" />
                     </gating:dimension>
                   </gating:RectangleGate>
                 </Gate>
               </Population>
               <Population name="FL3-W-"  annotation=""  owningGroup=""  expanded="1"  sortPriority="10"  count="356" >
                 <Graph smoothing="0"  backColor="#ffffff"  foreColor="#000000"  type="Histogram"  fast="1" >
                   <Axis dimension="x"  name="FL3-W"  label=""  auto="auto" />
                   <Axis dimension="y"  name=""  label=""  auto="auto" />
                   <GraphSettings level="5%"  smoothingHighResolution="1"  contourHighResolution="1"  histogramSmoothingCount="0"  graphResolution="256"  showOutliers="0"  drawLargeDots="0"  dotsToDraw="8000" />
                   <GraphEnvironment showGrid="0"  showAxes="tnlTNL"  showGates="1"  showFreqOnPlots="1"  showGateNameOnPlots="1"  showMedians="0"  showUncomped="0"  addEventParam="0"  lastYAxisName="" >
                     <TextTraits font="SansSerif"  size="11"  name="Labels"  style="plain"  color="#000000"  background="#00ffffff"  just="left" />
                     <TextTraits font="SansSerif"  size="11"  name="LayoutGates"  style="plain"  color="#000000"  background="#00ffffff"  just="left" />
                     <TextTraits font="SansSerif"  size="9"  name="Numbers"  style="plain"  color="#000000"  background="#00ffffff"  just="left" />
                     <TextTraits font="SansSerif"  size="9"  name="Legend"  style="plain"  color="#000000"  background="#00ffffff"  just="left" />
                     <WindowPosition x="0"  y="0"  width="0"  height="0"  displayed="0"  panelState="" />
                   </GraphEnvironment>
                 </Graph>
                 <Gate gating:id="ID638293781"  gating:parent_id="ID536427024" >
                   <gating:RectangleGate eventsInside="1"  annoOffsetX="0"  annoOffsetY="-20"  tint="#222288"  isTinted="1"  lineWeight="Normal"  userDefined="0" >
                     <gating:dimension gating:min="214784.0"  gating:max="257792.0"  yRatio="0.3" >
                       <data-type:fcs-dimension data-type:name="FL3-W" />
                     </gating:dimension>
                   </gating:RectangleGate>
                 </Gate>
               </Population>
             </Subpopulations>
           </Population>
         </Subpopulations>
       </SampleNode>
     </Sample>
     <Sample>
       <DataSet uri="file:/E:/坚果云/我的坚果云/毛龙飞20210324/20210330%20凋亡/20210926/compensation/BUCHANG_FITC%20PE_2021_09_08_13_06_10.fcs"  sampleID="2" />
       <transforms:spilloverMatrix prefix="Comp-"  name="Compensation-1"  editable="0"  color="#ff9933"  version="FlowJo-10.4"  status="FINALIZED"  transforms:id="c92032b6-20de-4483-8fbb-c094c8f6240b"  suffix="" >
         <data-type:parameters>
           <data-type:parameter data-type:name="FL1-A" />
           <data-type:parameter data-type:name="FL2-A" />
         </data-type:parameters>
         <transforms:spillover data-type:parameter="FL1-A" >
           <transforms:coefficient data-type:parameter="FL1-A"  transforms:value="1" />
           <transforms:coefficient data-type:parameter="FL2-A"  transforms:value="0.6182474048" />
         </transforms:spillover>
         <transforms:spillover data-type:parameter="FL2-A" >
           <transforms:coefficient data-type:parameter="FL1-A"  transforms:value="0.0046485602" />
           <transforms:coefficient data-type:parameter="FL2-A"  transforms:value="1" />
         </transforms:spillover>
         <SSM isCalculated="1" >
           <Parameters>
             <Parameter name="FL1-A"  description="FITC-A"  index="0" />
             <Parameter name="FL2-A"  description="PE-A"  index="0" />
           </Parameters>
           <Coefficients>
             <coeff row="0"  col="0"  value="0" />
             <coeff row="0"  col="1"  value="31.5264687559" />
             <coeff row="1"  col="0"  value="0" />
             <coeff row="1"  col="1"  value="0" />
           </Coefficients>
         </SSM>
       </transforms:spilloverMatrix>
       <Transformations>
         <transforms:linear transforms:minRange="0"  transforms:maxRange="1048576"  gain="1" >
           <data-type:parameter data-type:name="FSC-A" />
         </transforms:linear>
         <transforms:linear transforms:minRange="0"  transforms:maxRange="1048576"  gain="1" >
           <data-type:parameter data-type:name="FSC-W" />
         </transforms:linear>
         <transforms:linear transforms:minRange="0"  transforms:maxRange="1048576"  gain="1" >
           <data-type:parameter data-type:name="FSC-H" />
         </transforms:linear>
         <transforms:linear transforms:minRange="0"  transforms:maxRange="1048576"  gain="1" >
           <data-type:parameter data-type:name="SSC-A" />
         </transforms:linear>
         <transforms:linear transforms:minRange="0"  transforms:maxRange="1048576"  gain="1" >
           <data-type:parameter data-type:name="SSC-W" />
         </transforms:linear>
         <transforms:linear transforms:minRange="0"  transforms:maxRange="1048576"  gain="1" >
           <data-type:parameter data-type:name="SSC-H" />
         </transforms:linear>
         <transforms:log transforms:offset="100"  transforms:decades="3.0205999133" >
           <data-type:parameter data-type:name="FL1-A" />
         </transforms:log>
         <transforms:linear transforms:minRange="0"  transforms:maxRange="1048576"  gain="1" >
           <data-type:parameter data-type:name="FL1-W" />
         </transforms:linear>
         <transforms:log transforms:offset="1"  transforms:decades="6.0205999133" >
           <data-type:parameter data-type:name="FL1-H" />
         </transforms:log>
         <transforms:log transforms:offset="10"  transforms:decades="3.5205999133" >
           <data-type:parameter data-type:name="FL2-A" />
         </transforms:log>
         <transforms:linear transforms:minRange="0"  transforms:maxRange="1048576"  gain="1" >
           <data-type:parameter data-type:name="FL2-W" />
         </transforms:linear>
         <transforms:log transforms:offset="1"  transforms:decades="6.0205999133" >
           <data-type:parameter data-type:name="FL2-H" />
         </transforms:log>
         <transforms:log transforms:offset="1"  transforms:decades="6.0205999133" >
           <data-type:parameter data-type:name="FL3-A" />
         </transforms:log>
         <transforms:linear transforms:minRange="0"  transforms:maxRange="1048576"  gain="1" >
           <data-type:parameter data-type:name="FL3-W" />
         </transforms:linear>
         <transforms:log transforms:offset="1"  transforms:decades="6.0205999133" >
           <data-type:parameter data-type:name="FL3-H" />
         </transforms:log>
         <transforms:log transforms:offset="1"  transforms:decades="6.0205999133" >
           <data-type:parameter data-type:name="FL4-A" />
         </transforms:log>
         <transforms:linear transforms:minRange="0"  transforms:maxRange="1048576"  gain="1" >
           <data-type:parameter data-type:name="FL4-W" />
         </transforms:linear>
         <transforms:log transforms:offset="1"  transforms:decades="6.0205999133" >
           <data-type:parameter data-type:name="FL4-H" />
         </transforms:log>
         <transforms:linear transforms:minRange="0"  transforms:maxRange="30"  gain="0.01" >
           <data-type:parameter data-type:name="Time" />
         </transforms:linear>
         <transforms:log transforms:offset="100"  transforms:decades="3.0205999133" >
           <data-type:parameter data-type:name="Comp-FL1-A" />
         </transforms:log>
         <transforms:log transforms:offset="10"  transforms:decades="3.5205999133" >
           <data-type:parameter data-type:name="Comp-FL2-A" />
         </transforms:log>
       </Transformations>
       <Keywords>
         <Keyword name="TubeName"  value="FITC PE" />
         <Keyword name="TemplateName"  value="Empty" />
         <Keyword name="$UNICODE"  value="65001,TemplateName,TubeName" />
         <Keyword name="$TIMESTEP"  value="0.01" />
         <Keyword name="$P19E"  value="0,0" />
         <Keyword name="$P19B"  value="32" />
         <Keyword name="$P19R"  value="1048576" />
         <Keyword name="$P19S"  value="Time" />
         <Keyword name="$P19N"  value="Time" />
         <Keyword name="P18DISPLAY"  value="LOG" />
         <Keyword name="$P18V"  value="452" />
         <Keyword name="$P18E"  value="0,0" />
         <Keyword name="$P18B"  value="32" />
         <Keyword name="$P18R"  value="1048576" />
         <Keyword name="$P18S"  value="APC-H" />
         <Keyword name="$P18N"  value="FL4-H" />
         <Keyword name="P17DISPLAY"  value="LIN" />
         <Keyword name="$P17V"  value="452" />
         <Keyword name="$P17E"  value="0,0" />
         <Keyword name="$P17B"  value="32" />
         <Keyword name="$P17R"  value="1048576" />
         <Keyword name="$P17S"  value="APC-W" />
         <Keyword name="$P17N"  value="FL4-W" />
         <Keyword name="P16DISPLAY"  value="LOG" />
         <Keyword name="$P16V"  value="452" />
         <Keyword name="$P16E"  value="0,0" />
         <Keyword name="$P16B"  value="32" />
         <Keyword name="$P16R"  value="1048576" />
         <Keyword name="$P16S"  value="APC-A" />
         <Keyword name="$P16N"  value="FL4-A" />
         <Keyword name="P15DISPLAY"  value="LOG" />
         <Keyword name="$P15V"  value="555" />
         <Keyword name="$P15E"  value="0,0" />
         <Keyword name="$P15B"  value="32" />
         <Keyword name="$P15R"  value="1048576" />
         <Keyword name="$P15S"  value="PerCP-H" />
         <Keyword name="$P15N"  value="FL3-H" />
         <Keyword name="P14DISPLAY"  value="LIN" />
         <Keyword name="$P14V"  value="555" />
         <Keyword name="$P14E"  value="0,0" />
         <Keyword name="$P14B"  value="32" />
         <Keyword name="$P14R"  value="1048576" />
         <Keyword name="$P14S"  value="PerCP-W" />
         <Keyword name="$P14N"  value="FL3-W" />
         <Keyword name="P13DISPLAY"  value="LOG" />
         <Keyword name="$P13V"  value="555" />
         <Keyword name="$P13E"  value="0,0" />
         <Keyword name="$P13B"  value="32" />
         <Keyword name="$P13R"  value="1048576" />
         <Keyword name="$P13S"  value="PerCP-A" />
         <Keyword name="$P13N"  value="FL3-A" />
         <Keyword name="P12DISPLAY"  value="LOG" />
         <Keyword name="$P12V"  value="280" />
         <Keyword name="$P12E"  value="0,0" />
         <Keyword name="$P12B"  value="32" />
         <Keyword name="$P12R"  value="1048576" />
         <Keyword name="$P12S"  value="PE-H" />
         <Keyword name="$P12N"  value="FL2-H" />
         <Keyword name="P11DISPLAY"  value="LIN" />
         <Keyword name="$P11V"  value="280" />
         <Keyword name="$P11E"  value="0,0" />
         <Keyword name="$P11B"  value="32" />
         <Keyword name="$P11R"  value="1048576" />
         <Keyword name="$P11S"  value="PE-W" />
         <Keyword name="$P11N"  value="FL2-W" />
         <Keyword name="P10DISPLAY"  value="LOG" />
         <Keyword name="$P10V"  value="280" />
         <Keyword name="$P10E"  value="0,0" />
         <Keyword name="$P10B"  value="32" />
         <Keyword name="$P10R"  value="1048576" />
         <Keyword name="$P10S"  value="PE-A" />
         <Keyword name="$P10N"  value="FL2-A" />
         <Keyword name="P9DISPLAY"  value="LOG" />
         <Keyword name="$P9V"  value="320" />
         <Keyword name="$P9E"  value="0,0" />
         <Keyword name="$P9B"  value="32" />
         <Keyword name="$P9R"  value="1048576" />
         <Keyword name="$P9S"  value="FITC-H" />
         <Keyword name="$P9N"  value="FL1-H" />
         <Keyword name="P8DISPLAY"  value="LIN" />
         <Keyword name="$P8V"  value="320" />
         <Keyword name="$P8E"  value="0,0" />
         <Keyword name="$P8B"  value="32" />
         <Keyword name="$P8R"  value="1048576" />
         <Keyword name="$P8S"  value="FITC-W" />
         <Keyword name="$P8N"  value="FL1-W" />
         <Keyword name="P7DISPLAY"  value="LOG" />
         <Keyword name="$P7V"  value="320" />
         <Keyword name="$P7E"  value="0,0" />
         <Keyword name="$P7B"  value="32" />
         <Keyword name="$P7R"  value="1048576" />
         <Keyword name="$P7S"  value="FITC-A" />
         <Keyword name="$P7N"  value="FL1-A" />
         <Keyword name="P6DISPLAY"  value="LIN" />
         <Keyword name="$P6V"  value="250" />
         <Keyword name="$P6E"  value="0,0" />
         <Keyword name="$P6B"  value="32" />
         <Keyword name="$P6R"  value="1048576" />
         <Keyword name="$P6S"  value="SSC-H" />
         <Keyword name="$P6N"  value="SSC-H" />
         <Keyword name="P5DISPLAY"  value="LIN" />
         <Keyword name="$P5V"  value="250" />
         <Keyword name="$P5E"  value="0,0" />
         <Keyword name="$P5B"  value="32" />
         <Keyword name="$P5R"  value="1048576" />
         <Keyword name="$P5S"  value="SSC-W" />
         <Keyword name="$P5N"  value="SSC-W" />
         <Keyword name="P4DISPLAY"  value="LIN" />
         <Keyword name="$P4V"  value="250" />
         <Keyword name="$P4E"  value="0,0" />
         <Keyword name="$P4B"  value="32" />
         <Keyword name="$P4R"  value="1048576" />
         <Keyword name="$P4S"  value="SSC-A" />
         <Keyword name="$P4N"  value="SSC-A" />
         <Keyword name="P3DISPLAY"  value="LIN" />
         <Keyword name="$P3V"  value="100" />
         <Keyword name="$P3E"  value="0,0" />
         <Keyword name="$P3B"  value="32" />
         <Keyword name="$P3R"  value="1048576" />
         <Keyword name="$P3S"  value="FSC-H" />
         <Keyword name="$P3N"  value="FSC-H" />
         <Keyword name="P2DISPLAY"  value="LIN" />
         <Keyword name="$P2V"  value="100" />
         <Keyword name="$P2E"  value="0,0" />
         <Keyword name="$P2B"  value="32" />
         <Keyword name="$P2R"  value="1048576" />
         <Keyword name="$P2S"  value="FSC-W" />
         <Keyword name="$P2N"  value="FSC-W" />
         <Keyword name="P1DISPLAY"  value="LIN" />
         <Keyword name="$P1V"  value="100" />
         <Keyword name="$P1E"  value="0,0" />
         <Keyword name="$P1B"  value="32" />
         <Keyword name="$P1R"  value="1048576" />
         <Keyword name="$P1S"  value="FSC-A" />
         <Keyword name="$P1N"  value="FSC-A" />
         <Keyword name="$TOT"  value="2084" />
         <Keyword name="$PAR"  value="19" />
         <Keyword name="$BYTEORD"  value="1,2,3,4" />
         <Keyword name="$DATATYPE"  value="F" />
         <Keyword name="$MODE"  value="L" />
         <Keyword name="THRESHOLD"  value="FSC,100000" />
         <Keyword name="SPILL"  value="4,FL1-A,FL2-A,FL3-A,FL4-A,1,0,0,0,0,1,0,0,0,0,1,0,0,0,0,1" />
         <Keyword name="$CYT"  value="BriCyteE6" />
         <Keyword name="$ETIM"  value="13:12:08" />
         <Keyword name="$DATE"  value="08-Sep-2021" />
         <Keyword name="SPEED"  value="medium" />
         <Keyword name="DILUTE"  value="1" />
         <Keyword name="VOLUME"  value="24.99558ul" />
         <Keyword name="$SMNO"  value="BUCHANG" />
         <Keyword name="SoftWare Version"  value="01.11.00.8976" />
         <Keyword name="$NEXTDATA"  value="0               " />
         <Keyword name="$ENDSTEXT"  value="0       " />
         <Keyword name="$BEGINSTEXT"  value="0       " />
         <Keyword name="$ENDDATA"  value="160639          " />
         <Keyword name="$BEGINDATA"  value="2256    " />
         <Keyword name="$ENDANALYSIS"  value="0       " />
         <Keyword name="$BEGINANALYSIS"  value="0       " />
         <Keyword name="FJ_FCS_VERSION"  value="3" />
         <Keyword name="$P20N"  value="Comp-FL1-A" />
         <Keyword name="$P20S"  value="FITC-A" />
         <Keyword name="$P20R"  value="104857" />
         <Keyword name="$P21N"  value="Comp-FL2-A" />
         <Keyword name="$P21S"  value="PE-A" />
         <Keyword name="$P21R"  value="33158" />
       </Keywords>
       <SampleNode name="BUCHANG_FITC PE_2021_09_08_13_06_10.fcs"  annotation=""  owningGroup=""  expanded="1"  sortPriority="10"  count="2084"  sampleID="2" >
         <Graph smoothing="0"  backColor="#ffffff"  foreColor="#000000"  heatMapStatParameter="FL1-A"  type="Pseudocolor"  fast="1" >
           <Axis dimension="x"  name="FSC-A"  label=""  auto="auto" />
           <Axis dimension="y"  name="SSC-A"  label=""  auto="auto" />
           <GraphSettings level="5%"  smoothingHighResolution="1"  contourHighResolution="1"  histogramSmoothingCount="0"  graphResolution="256"  showOutliers="0"  drawLargeDots="0"  dotsToDraw="8000"  tint="le.chartfill.tinted.40"  lineWeight="le.lineweight.normal"  lineStyle="le.linestyle.solid" />
           <GraphEnvironment showGrid="0"  showAxes="tnlTNL"  showGates="1"  showFreqOnPlots="1"  showGateNameOnPlots="1"  showMedians="0"  showUncomped="0"  addEventParam="0"  lastYAxisName="" >
             <TextTraits font="SansSerif"  size="11"  name="Labels"  style="plain"  color="#000000"  background="#00ffffff"  just="left" />
             <TextTraits font="SansSerif"  size="11"  name="LayoutGates"  style="plain"  color="#000000"  background="#00ffffff"  just="left" />
             <TextTraits font="SansSerif"  size="9"  name="Numbers"  style="plain"  color="#000000"  background="#00ffffff"  just="left" />
             <TextTraits font="SansSerif"  size="9"  name="Legend"  style="plain"  color="#000000"  background="#00ffffff"  just="left" />
             <WindowPosition x="620"  y="20"  width="390"  height="622"  displayed="1"  panelState="---" />
           </GraphEnvironment>
         </Graph>
         <Subpopulations>
           <Population name="size"  annotation=""  owningGroup="Compensation"  expanded="1"  sortPriority="10"  count="1597" >
             <Graph smoothing="0"  backColor="#ffffff"  foreColor="#000000"  heatMapStatParameter="FL1-A"  type="Pseudocolor"  fast="1" >
               <Axis dimension="x"  name="FSC-A"  label=""  auto="auto" />
               <Axis dimension="y"  name="SSC-A"  label=""  auto="auto" />
               <GraphSettings level="5%"  smoothingHighResolution="1"  contourHighResolution="1"  histogramSmoothingCount="0"  graphResolution="256"  showOutliers="0"  drawLargeDots="0"  dotsToDraw="8000"  tint="le.chartfill.tinted.40"  lineWeight="le.lineweight.normal"  lineStyle="le.linestyle.solid" />
               <GraphEnvironment showGrid="0"  showAxes="tnlTNL"  showGates="1"  showFreqOnPlots="1"  showGateNameOnPlots="1"  showMedians="0"  showUncomped="0"  addEventParam="0"  lastYAxisName="" >
                 <TextTraits font="SansSerif"  size="11"  name="Labels"  style="plain"  color="#000000"  background="#00ffffff"  just="left" />
                 <TextTraits font="SansSerif"  size="11"  name="LayoutGates"  style="plain"  color="#000000"  background="#00ffffff"  just="left" />
                 <TextTraits font="SansSerif"  size="9"  name="Numbers"  style="plain"  color="#000000"  background="#00ffffff"  just="left" />
                 <TextTraits font="SansSerif"  size="9"  name="Legend"  style="plain"  color="#000000"  background="#00ffffff"  just="left" />
                 <WindowPosition x="620"  y="20"  width="390"  height="622"  displayed="1"  panelState="---" />
               </GraphEnvironment>
             </Graph>
             <Gate gating:id="ID1721571584" >
               <gating:EllipsoidGate eventsInside="1"  annoOffsetX="0"  annoOffsetY="0"  tint="#000000"  isTinted="1"  lineWeight="Normal"  userDefined="1"  gating:distance="212.16237078947273" >
                 <gating:dimension>
                   <data-type:fcs-dimension data-type:name="FSC-A" />
                 </gating:dimension>
                 <gating:dimension>
                   <data-type:fcs-dimension data-type:name="SSC-A" />
                 </gating:dimension>
                 <gating:foci>
                   <gating:vertex>
                     <gating:coordinate data-type:value="123.1100668686" />
                     <gating:coordinate data-type:value="33.7683865411" />
                   </gating:vertex>
                   <gating:vertex>
                     <gating:coordinate data-type:value="224.8899331314" />
                     <gating:coordinate data-type:value="202.2316134589" />
                   </gating:vertex>
                 </gating:foci>
                 <gating:edge>
                   <gating:vertex>
                     <gating:coordinate data-type:value="232" />
                     <gating:coordinate data-type:value="214" />
                   </gating:vertex>
                   <gating:vertex>
                     <gating:coordinate data-type:value="116" />
                     <gating:coordinate data-type:value="22" />
                   </gating:vertex>
                   <gating:vertex>
                     <gating:coordinate data-type:value="216" />
                     <gating:coordinate data-type:value="85" />
                   </gating:vertex>
                   <gating:vertex>
                     <gating:coordinate data-type:value="131" />
                     <gating:coordinate data-type:value="151" />
                   </gating:vertex>
                 </gating:edge>
               </gating:EllipsoidGate>
             </Gate>
             <Subpopulations>
               <Population name="FL1-A+"  annotation=""  owningGroup=""  expanded="1"  sortPriority="10"  count="1562" >
                 <Graph smoothing="0"  backColor="#ffffff"  foreColor="#000000"  type="Histogram"  fast="1" >
                   <Axis dimension="x"  name="FL1-A"  label=""  auto="auto" />
                   <Axis dimension="y"  name=""  label=""  auto="auto" />
                   <GraphSettings level="5%"  smoothingHighResolution="1"  contourHighResolution="1"  histogramSmoothingCount="0"  graphResolution="256"  showOutliers="0"  drawLargeDots="0"  dotsToDraw="8000" />
                   <GraphEnvironment showGrid="0"  showAxes="tnlTNL"  showGates="1"  showFreqOnPlots="1"  showGateNameOnPlots="1"  showMedians="0"  showUncomped="0"  addEventParam="0"  lastYAxisName="" >
                     <TextTraits font="SansSerif"  size="11"  name="Labels"  style="plain"  color="#000000"  background="#00ffffff"  just="left" />
                     <TextTraits font="SansSerif"  size="11"  name="LayoutGates"  style="plain"  color="#000000"  background="#00ffffff"  just="left" />
                     <TextTraits font="SansSerif"  size="9"  name="Numbers"  style="plain"  color="#000000"  background="#00ffffff"  just="left" />
                     <TextTraits font="SansSerif"  size="9"  name="Legend"  style="plain"  color="#000000"  background="#00ffffff"  just="left" />
                     <WindowPosition x="0"  y="0"  width="0"  height="0"  displayed="0"  panelState="" />
                   </GraphEnvironment>
                 </Graph>
                 <Gate gating:id="ID811767417"  gating:parent_id="ID1721571584" >
                   <gating:RectangleGate eventsInside="1"  annoOffsetX="0"  annoOffsetY="-20"  tint="#228822"  isTinted="1"  lineWeight="Normal"  userDefined="0" >
                     <gating:dimension gating:min="9786.262459595198"  gating:max="78616.65381611884"  yRatio="0.3" >
                       <data-type:fcs-dimension data-type:name="FL1-A" />
                     </gating:dimension>
                   </gating:RectangleGate>
                 </Gate>
               </Population>
               <Population name="FL3-H+"  annotation=""  owningGroup=""  expanded="1"  sortPriority="10"  count="1556" >
                 <Graph smoothing="0"  backColor="#ffffff"  foreColor="#000000"  type="Histogram"  fast="1" >
                   <Axis dimension="x"  name="FL3-H"  label=""  auto="auto" />
                   <Axis dimension="y"  name=""  label=""  auto="auto" />
                   <GraphSettings level="5%"  smoothingHighResolution="1"  contourHighResolution="1"  histogramSmoothingCount="0"  graphResolution="256"  showOutliers="0"  drawLargeDots="0"  dotsToDraw="8000" />
                   <GraphEnvironment showGrid="0"  showAxes="tnlTNL"  showGates="1"  showFreqOnPlots="1"  showGateNameOnPlots="1"  showMedians="0"  showUncomped="0"  addEventParam="0"  lastYAxisName="" >
                     <TextTraits font="SansSerif"  size="11"  name="Labels"  style="plain"  color="#000000"  background="#00ffffff"  just="left" />
                     <TextTraits font="SansSerif"  size="11"  name="LayoutGates"  style="plain"  color="#000000"  background="#00ffffff"  just="left" />
                     <TextTraits font="SansSerif"  size="9"  name="Numbers"  style="plain"  color="#000000"  background="#00ffffff"  just="left" />
                     <TextTraits font="SansSerif"  size="9"  name="Legend"  style="plain"  color="#000000"  background="#00ffffff"  just="left" />
                     <WindowPosition x="0"  y="0"  width="0"  height="0"  displayed="0"  panelState="" />
                   </GraphEnvironment>
                 </Graph>
                 <Gate gating:id="ID1067267955"  gating:parent_id="ID1721571584" >
                   <gating:RectangleGate eventsInside="1"  annoOffsetX="0"  annoOffsetY="-20"  tint="#228822"  isTinted="1"  lineWeight="Normal"  userDefined="0" >
                     <gating:dimension gating:min="841507.8402443503"  gating:max="1045033.0853285318"  yRatio="0.3" >
                       <data-type:fcs-dimension data-type:name="FL3-H" />
                     </gating:dimension>
                   </gating:RectangleGate>
                 </Gate>
               </Population>
             </Subpopulations>
           </Population>
         </Subpopulations>
       </SampleNode>
     </Sample>
     <Sample>
       <DataSet uri="file:/E:/坚果云/我的坚果云/毛龙飞20210324/20210330%20凋亡/20210926/compensation/BUCHANG_FITC_2021_09_08_13_06_10.fcs"  sampleID="3" />
       <transforms:spilloverMatrix prefix="Comp-"  name="Compensation-1"  editable="0"  color="#ff9933"  version="FlowJo-10.4"  status="FINALIZED"  transforms:id="c92032b6-20de-4483-8fbb-c094c8f6240b"  suffix="" >
         <data-type:parameters>
           <data-type:parameter data-type:name="FL1-A" />
           <data-type:parameter data-type:name="FL2-A" />
         </data-type:parameters>
         <transforms:spillover data-type:parameter="FL1-A" >
           <transforms:coefficient data-type:parameter="FL1-A"  transforms:value="1" />
           <transforms:coefficient data-type:parameter="FL2-A"  transforms:value="0.6182474048" />
         </transforms:spillover>
         <transforms:spillover data-type:parameter="FL2-A" >
           <transforms:coefficient data-type:parameter="FL1-A"  transforms:value="0.0046485602" />
           <transforms:coefficient data-type:parameter="FL2-A"  transforms:value="1" />
         </transforms:spillover>
         <SSM isCalculated="1" >
           <Parameters>
             <Parameter name="FL1-A"  description="FITC-A"  index="0" />
             <Parameter name="FL2-A"  description="PE-A"  index="0" />
           </Parameters>
           <Coefficients>
             <coeff row="0"  col="0"  value="0" />
             <coeff row="0"  col="1"  value="31.5264687559" />
             <coeff row="1"  col="0"  value="0" />
             <coeff row="1"  col="1"  value="0" />
           </Coefficients>
         </SSM>
       </transforms:spilloverMatrix>
       <Transformations>
         <transforms:linear transforms:minRange="0"  transforms:maxRange="1048576"  gain="1" >
           <data-type:parameter data-type:name="FSC-A" />
         </transforms:linear>
         <transforms:linear transforms:minRange="0"  transforms:maxRange="1048576"  gain="1" >
           <data-type:parameter data-type:name="FSC-W" />
         </transforms:linear>
         <transforms:linear transforms:minRange="0"  transforms:maxRange="1048576"  gain="1" >
           <data-type:parameter data-type:name="FSC-H" />
         </transforms:linear>
         <transforms:linear transforms:minRange="0"  transforms:maxRange="1048576"  gain="1" >
           <data-type:parameter data-type:name="SSC-A" />
         </transforms:linear>
         <transforms:linear transforms:minRange="0"  transforms:maxRange="1048576"  gain="1" >
           <data-type:parameter data-type:name="SSC-W" />
         </transforms:linear>
         <transforms:linear transforms:minRange="0"  transforms:maxRange="1048576"  gain="1" >
           <data-type:parameter data-type:name="SSC-H" />
         </transforms:linear>
         <transforms:log transforms:offset="100"  transforms:decades="3.0205999133" >
           <data-type:parameter data-type:name="FL1-A" />
         </transforms:log>
         <transforms:linear transforms:minRange="0"  transforms:maxRange="1048576"  gain="1" >
           <data-type:parameter data-type:name="FL1-W" />
         </transforms:linear>
         <transforms:log transforms:offset="1"  transforms:decades="6.0205999133" >
           <data-type:parameter data-type:name="FL1-H" />
         </transforms:log>
         <transforms:log transforms:offset="10"  transforms:decades="3.5205999133" >
           <data-type:parameter data-type:name="FL2-A" />
         </transforms:log>
         <transforms:linear transforms:minRange="0"  transforms:maxRange="1048576"  gain="1" >
           <data-type:parameter data-type:name="FL2-W" />
         </transforms:linear>
         <transforms:log transforms:offset="1"  transforms:decades="6.0205999133" >
           <data-type:parameter data-type:name="FL2-H" />
         </transforms:log>
         <transforms:log transforms:offset="1"  transforms:decades="6.0205999133" >
           <data-type:parameter data-type:name="FL3-A" />
         </transforms:log>
         <transforms:linear transforms:minRange="0"  transforms:maxRange="1048576"  gain="1" >
           <data-type:parameter data-type:name="FL3-W" />
         </transforms:linear>
         <transforms:log transforms:offset="1"  transforms:decades="6.0205999133" >
           <data-type:parameter data-type:name="FL3-H" />
         </transforms:log>
         <transforms:log transforms:offset="1"  transforms:decades="6.0205999133" >
           <data-type:parameter data-type:name="FL4-A" />
         </transforms:log>
         <transforms:linear transforms:minRange="0"  transforms:maxRange="1048576"  gain="1" >
           <data-type:parameter data-type:name="FL4-W" />
         </transforms:linear>
         <transforms:log transforms:offset="1"  transforms:decades="6.0205999133" >
           <data-type:parameter data-type:name="FL4-H" />
         </transforms:log>
         <transforms:linear transforms:minRange="0"  transforms:maxRange="8.363"  gain="0.01" >
           <data-type:parameter data-type:name="Time" />
         </transforms:linear>
         <transforms:log transforms:offset="100"  transforms:decades="3.0205999133" >
           <data-type:parameter data-type:name="Comp-FL1-A" />
         </transforms:log>
         <transforms:log transforms:offset="10"  transforms:decades="3.5205999133" >
           <data-type:parameter data-type:name="Comp-FL2-A" />
         </transforms:log>
       </Transformations>
       <Keywords>
         <Keyword name="TubeName"  value="FITC" />
         <Keyword name="TemplateName"  value="Empty" />
         <Keyword name="$UNICODE"  value="65001,TemplateName,TubeName" />
         <Keyword name="$TIMESTEP"  value="0.01" />
         <Keyword name="$P19E"  value="0,0" />
         <Keyword name="$P19B"  value="32" />
         <Keyword name="$P19R"  value="1048576" />
         <Keyword name="$P19S"  value="Time" />
         <Keyword name="$P19N"  value="Time" />
         <Keyword name="P18DISPLAY"  value="LOG" />
         <Keyword name="$P18V"  value="452" />
         <Keyword name="$P18E"  value="0,0" />
         <Keyword name="$P18B"  value="32" />
         <Keyword name="$P18R"  value="1048576" />
         <Keyword name="$P18S"  value="APC-H" />
         <Keyword name="$P18N"  value="FL4-H" />
         <Keyword name="P17DISPLAY"  value="LIN" />
         <Keyword name="$P17V"  value="452" />
         <Keyword name="$P17E"  value="0,0" />
         <Keyword name="$P17B"  value="32" />
         <Keyword name="$P17R"  value="1048576" />
         <Keyword name="$P17S"  value="APC-W" />
         <Keyword name="$P17N"  value="FL4-W" />
         <Keyword name="P16DISPLAY"  value="LOG" />
         <Keyword name="$P16V"  value="452" />
         <Keyword name="$P16E"  value="0,0" />
         <Keyword name="$P16B"  value="32" />
         <Keyword name="$P16R"  value="1048576" />
         <Keyword name="$P16S"  value="APC-A" />
         <Keyword name="$P16N"  value="FL4-A" />
         <Keyword name="P15DISPLAY"  value="LOG" />
         <Keyword name="$P15V"  value="555" />
         <Keyword name="$P15E"  value="0,0" />
         <Keyword name="$P15B"  value="32" />
         <Keyword name="$P15R"  value="1048576" />
         <Keyword name="$P15S"  value="PerCP-H" />
         <Keyword name="$P15N"  value="FL3-H" />
         <Keyword name="P14DISPLAY"  value="LIN" />
         <Keyword name="$P14V"  value="555" />
         <Keyword name="$P14E"  value="0,0" />
         <Keyword name="$P14B"  value="32" />
         <Keyword name="$P14R"  value="1048576" />
         <Keyword name="$P14S"  value="PerCP-W" />
         <Keyword name="$P14N"  value="FL3-W" />
         <Keyword name="P13DISPLAY"  value="LOG" />
         <Keyword name="$P13V"  value="555" />
         <Keyword name="$P13E"  value="0,0" />
         <Keyword name="$P13B"  value="32" />
         <Keyword name="$P13R"  value="1048576" />
         <Keyword name="$P13S"  value="PerCP-A" />
         <Keyword name="$P13N"  value="FL3-A" />
         <Keyword name="P12DISPLAY"  value="LOG" />
         <Keyword name="$P12V"  value="280" />
         <Keyword name="$P12E"  value="0,0" />
         <Keyword name="$P12B"  value="32" />
         <Keyword name="$P12R"  value="1048576" />
         <Keyword name="$P12S"  value="PE-H" />
         <Keyword name="$P12N"  value="FL2-H" />
         <Keyword name="P11DISPLAY"  value="LIN" />
         <Keyword name="$P11V"  value="280" />
         <Keyword name="$P11E"  value="0,0" />
         <Keyword name="$P11B"  value="32" />
         <Keyword name="$P11R"  value="1048576" />
         <Keyword name="$P11S"  value="PE-W" />
         <Keyword name="$P11N"  value="FL2-W" />
         <Keyword name="P10DISPLAY"  value="LOG" />
         <Keyword name="$P10V"  value="280" />
         <Keyword name="$P10E"  value="0,0" />
         <Keyword name="$P10B"  value="32" />
         <Keyword name="$P10R"  value="1048576" />
         <Keyword name="$P10S"  value="PE-A" />
         <Keyword name="$P10N"  value="FL2-A" />
         <Keyword name="P9DISPLAY"  value="LOG" />
         <Keyword name="$P9V"  value="320" />
         <Keyword name="$P9E"  value="0,0" />
         <Keyword name="$P9B"  value="32" />
         <Keyword name="$P9R"  value="1048576" />
         <Keyword name="$P9S"  value="FITC-H" />
         <Keyword name="$P9N"  value="FL1-H" />
         <Keyword name="P8DISPLAY"  value="LIN" />
         <Keyword name="$P8V"  value="320" />
         <Keyword name="$P8E"  value="0,0" />
         <Keyword name="$P8B"  value="32" />
         <Keyword name="$P8R"  value="1048576" />
         <Keyword name="$P8S"  value="FITC-W" />
         <Keyword name="$P8N"  value="FL1-W" />
         <Keyword name="P7DISPLAY"  value="LOG" />
         <Keyword name="$P7V"  value="320" />
         <Keyword name="$P7E"  value="0,0" />
         <Keyword name="$P7B"  value="32" />
         <Keyword name="$P7R"  value="1048576" />
         <Keyword name="$P7S"  value="FITC-A" />
         <Keyword name="$P7N"  value="FL1-A" />
         <Keyword name="P6DISPLAY"  value="LIN" />
         <Keyword name="$P6V"  value="250" />
         <Keyword name="$P6E"  value="0,0" />
         <Keyword name="$P6B"  value="32" />
         <Keyword name="$P6R"  value="1048576" />
         <Keyword name="$P6S"  value="SSC-H" />
         <Keyword name="$P6N"  value="SSC-H" />
         <Keyword name="P5DISPLAY"  value="LIN" />
         <Keyword name="$P5V"  value="250" />
         <Keyword name="$P5E"  value="0,0" />
         <Keyword name="$P5B"  value="32" />
         <Keyword name="$P5R"  value="1048576" />
         <Keyword name="$P5S"  value="SSC-W" />
         <Keyword name="$P5N"  value="SSC-W" />
         <Keyword name="P4DISPLAY"  value="LIN" />
         <Keyword name="$P4V"  value="250" />
         <Keyword name="$P4E"  value="0,0" />
         <Keyword name="$P4B"  value="32" />
         <Keyword name="$P4R"  value="1048576" />
         <Keyword name="$P4S"  value="SSC-A" />
         <Keyword name="$P4N"  value="SSC-A" />
         <Keyword name="P3DISPLAY"  value="LIN" />
         <Keyword name="$P3V"  value="100" />
         <Keyword name="$P3E"  value="0,0" />
         <Keyword name="$P3B"  value="32" />
         <Keyword name="$P3R"  value="1048576" />
         <Keyword name="$P3S"  value="FSC-H" />
         <Keyword name="$P3N"  value="FSC-H" />
         <Keyword name="P2DISPLAY"  value="LIN" />
         <Keyword name="$P2V"  value="100" />
         <Keyword name="$P2E"  value="0,0" />
         <Keyword name="$P2B"  value="32" />
         <Keyword name="$P2R"  value="1048576" />
         <Keyword name="$P2S"  value="FSC-W" />
         <Keyword name="$P2N"  value="FSC-W" />
         <Keyword name="P1DISPLAY"  value="LIN" />
         <Keyword name="$P1V"  value="100" />
         <Keyword name="$P1E"  value="0,0" />
         <Keyword name="$P1B"  value="32" />
         <Keyword name="$P1R"  value="1048576" />
         <Keyword name="$P1S"  value="FSC-A" />
         <Keyword name="$P1N"  value="FSC-A" />
         <Keyword name="$TOT"  value="789" />
         <Keyword name="$PAR"  value="19" />
         <Keyword name="$BYTEORD"  value="1,2,3,4" />
         <Keyword name="$DATATYPE"  value="F" />
         <Keyword name="$MODE"  value="L" />
         <Keyword name="THRESHOLD"  value="FSC,100000" />
         <Keyword name="SPILL"  value="4,FL1-A,FL2-A,FL3-A,FL4-A,1,0,0,0,0,1,0,0,0,0,1,0,0,0,0,1" />
         <Keyword name="$CYT"  value="BriCyteE6" />
         <Keyword name="$ETIM"  value="13:06:10" />
         <Keyword name="$DATE"  value="08-Sep-2021" />
         <Keyword name="SPEED"  value="medium" />
         <Keyword name="DILUTE"  value="1" />
         <Keyword name="VOLUME"  value="6.998875ul" />
         <Keyword name="$SMNO"  value="BUCHANG" />
         <Keyword name="SoftWare Version"  value="01.11.00.8976" />
         <Keyword name="$NEXTDATA"  value="0               " />
         <Keyword name="$ENDSTEXT"  value="0       " />
         <Keyword name="$BEGINSTEXT"  value="0       " />
         <Keyword name="$ENDDATA"  value="62219           " />
         <Keyword name="$BEGINDATA"  value="2256    " />
         <Keyword name="$ENDANALYSIS"  value="0       " />
         <Keyword name="$BEGINANALYSIS"  value="0       " />
         <Keyword name="FJ_FCS_VERSION"  value="3" />
         <Keyword name="$P20N"  value="Comp-FL1-A" />
         <Keyword name="$P20S"  value="FITC-A" />
         <Keyword name="$P20R"  value="104857" />
         <Keyword name="$P21N"  value="Comp-FL2-A" />
         <Keyword name="$P21S"  value="PE-A" />
         <Keyword name="$P21R"  value="33158" />
       </Keywords>
       <SampleNode name="BUCHANG_FITC_2021_09_08_13_06_10.fcs"  annotation=""  owningGroup=""  expanded="1"  sortPriority="10"  count="789"  sampleID="3" >
         <Graph smoothing="0"  backColor="#ffffff"  foreColor="#000000"  type="Pseudocolor"  fast="1" >
           <Axis dimension="x"  name="FSC-A"  label=""  auto="auto" />
           <Axis dimension="y"  name="SSC-A"  label=""  auto="auto" />
           <GraphSettings level="5%"  smoothingHighResolution="1"  contourHighResolution="1"  histogramSmoothingCount="0"  graphResolution="256"  showOutliers="0"  drawLargeDots="0"  dotsToDraw="8000"  tint="le.chartfill.tinted.40"  lineWeight="le.lineweight.normal"  lineStyle="le.linestyle.solid" />
           <GraphEnvironment showGrid="0"  showAxes="tnlTNL"  showGates="1"  showFreqOnPlots="1"  showGateNameOnPlots="1"  showMedians="0"  showUncomped="0"  addEventParam="0"  lastYAxisName="" >
             <TextTraits font="SansSerif"  size="11"  name="Labels"  style="plain"  color="#000000"  background="#00ffffff"  just="left" />
             <TextTraits font="SansSerif"  size="11"  name="LayoutGates"  style="plain"  color="#000000"  background="#00ffffff"  just="left" />
             <TextTraits font="SansSerif"  size="9"  name="Numbers"  style="plain"  color="#000000"  background="#00ffffff"  just="left" />
             <TextTraits font="SansSerif"  size="9"  name="Legend"  style="plain"  color="#000000"  background="#00ffffff"  just="left" />
             <WindowPosition x="0"  y="0"  width="0"  height="0"  displayed="0"  panelState="" />
           </GraphEnvironment>
         </Graph>
         <Subpopulations>
           <Population name="size"  annotation=""  owningGroup="Compensation"  expanded="1"  sortPriority="10"  count="603" >
             <Graph smoothing="0"  backColor="#ffffff"  foreColor="#000000"  heatMapStatParameter="FL1-A"  type="Pseudocolor"  fast="1" >
               <Axis dimension="x"  name="FSC-A"  label=""  auto="auto" />
               <Axis dimension="y"  name="SSC-A"  label=""  auto="auto" />
               <GraphSettings level="5%"  smoothingHighResolution="1"  contourHighResolution="1"  histogramSmoothingCount="0"  graphResolution="256"  showOutliers="0"  drawLargeDots="0"  dotsToDraw="8000"  tint="le.chartfill.tinted.40"  lineWeight="le.lineweight.normal"  lineStyle="le.linestyle.solid" />
               <GraphEnvironment showGrid="0"  showAxes="tnlTNL"  showGates="1"  showFreqOnPlots="1"  showGateNameOnPlots="1"  showMedians="0"  showUncomped="0"  addEventParam="0"  lastYAxisName="" >
                 <TextTraits font="SansSerif"  size="11"  name="Labels"  style="plain"  color="#000000"  background="#00ffffff"  just="left" />
                 <TextTraits font="SansSerif"  size="11"  name="LayoutGates"  style="plain"  color="#000000"  background="#00ffffff"  just="left" />
                 <TextTraits font="SansSerif"  size="9"  name="Numbers"  style="plain"  color="#000000"  background="#00ffffff"  just="left" />
                 <TextTraits font="SansSerif"  size="9"  name="Legend"  style="plain"  color="#000000"  background="#00ffffff"  just="left" />
                 <WindowPosition x="620"  y="20"  width="390"  height="622"  displayed="1"  panelState="---" />
               </GraphEnvironment>
             </Graph>
             <Gate gating:id="ID1163181226" >
               <gating:EllipsoidGate eventsInside="1"  annoOffsetX="0"  annoOffsetY="0"  tint="#000000"  isTinted="1"  lineWeight="Normal"  userDefined="1"  gating:distance="212.16237078947273" >
                 <gating:dimension>
                   <data-type:fcs-dimension data-type:name="FSC-A" />
                 </gating:dimension>
                 <gating:dimension>
                   <data-type:fcs-dimension data-type:name="SSC-A" />
                 </gating:dimension>
                 <gating:foci>
                   <gating:vertex>
                     <gating:coordinate data-type:value="123.1100668686" />
                     <gating:coordinate data-type:value="33.7683865411" />
                   </gating:vertex>
                   <gating:vertex>
                     <gating:coordinate data-type:value="224.8899331314" />
                     <gating:coordinate data-type:value="202.2316134589" />
                   </gating:vertex>
                 </gating:foci>
                 <gating:edge>
                   <gating:vertex>
                     <gating:coordinate data-type:value="232" />
                     <gating:coordinate data-type:value="214" />
                   </gating:vertex>
                   <gating:vertex>
                     <gating:coordinate data-type:value="116" />
                     <gating:coordinate data-type:value="22" />
                   </gating:vertex>
                   <gating:vertex>
                     <gating:coordinate data-type:value="216" />
                     <gating:coordinate data-type:value="85" />
                   </gating:vertex>
                   <gating:vertex>
                     <gating:coordinate data-type:value="131" />
                     <gating:coordinate data-type:value="151" />
                   </gating:vertex>
                 </gating:edge>
               </gating:EllipsoidGate>
             </Gate>
             <Subpopulations>
               <Population name="FL1-W+"  annotation=""  owningGroup=""  expanded="1"  sortPriority="10"  count="185" >
                 <Graph smoothing="0"  backColor="#ffffff"  foreColor="#000000"  type="Histogram"  fast="1" >
                   <Axis dimension="x"  name="FL1-W"  label=""  auto="auto" />
                   <Axis dimension="y"  name=""  label=""  auto="auto" />
                   <GraphSettings level="5%"  smoothingHighResolution="1"  contourHighResolution="1"  histogramSmoothingCount="0"  graphResolution="256"  showOutliers="0"  drawLargeDots="0"  dotsToDraw="8000" />
                   <GraphEnvironment showGrid="0"  showAxes="tnlTNL"  showGates="1"  showFreqOnPlots="1"  showGateNameOnPlots="1"  showMedians="0"  showUncomped="0"  addEventParam="0"  lastYAxisName="" >
                     <TextTraits font="SansSerif"  size="11"  name="Labels"  style="plain"  color="#000000"  background="#00ffffff"  just="left" />
                     <TextTraits font="SansSerif"  size="11"  name="LayoutGates"  style="plain"  color="#000000"  background="#00ffffff"  just="left" />
                     <TextTraits font="SansSerif"  size="9"  name="Numbers"  style="plain"  color="#000000"  background="#00ffffff"  just="left" />
                     <TextTraits font="SansSerif"  size="9"  name="Legend"  style="plain"  color="#000000"  background="#00ffffff"  just="left" />
                     <WindowPosition x="0"  y="0"  width="0"  height="0"  displayed="0"  panelState="" />
                   </GraphEnvironment>
                 </Graph>
                 <Gate gating:id="ID1259337753"  gating:parent_id="ID1163181226" >
                   <gating:RectangleGate eventsInside="1"  annoOffsetX="0"  annoOffsetY="-20"  tint="#228822"  isTinted="1"  lineWeight="Normal"  userDefined="0" >
                     <gating:dimension gating:min="376832.0"  gating:max="430080.0"  yRatio="0.3" >
                       <data-type:fcs-dimension data-type:name="FL1-W" />
                     </gating:dimension>
                   </gating:RectangleGate>
                 </Gate>
               </Population>
               <Population name="FL1-W-"  annotation=""  owningGroup=""  expanded="1"  sortPriority="10"  count="349" >
                 <Graph smoothing="0"  backColor="#ffffff"  foreColor="#000000"  type="Histogram"  fast="1" >
                   <Axis dimension="x"  name="FL1-W"  label=""  auto="auto" />
                   <Axis dimension="y"  name=""  label=""  auto="auto" />
                   <GraphSettings level="5%"  smoothingHighResolution="1"  contourHighResolution="1"  histogramSmoothingCount="0"  graphResolution="256"  showOutliers="0"  drawLargeDots="0"  dotsToDraw="8000" />
                   <GraphEnvironment showGrid="0"  showAxes="tnlTNL"  showGates="1"  showFreqOnPlots="1"  showGateNameOnPlots="1"  showMedians="0"  showUncomped="0"  addEventParam="0"  lastYAxisName="" >
                     <TextTraits font="SansSerif"  size="11"  name="Labels"  style="plain"  color="#000000"  background="#00ffffff"  just="left" />
                     <TextTraits font="SansSerif"  size="11"  name="LayoutGates"  style="plain"  color="#000000"  background="#00ffffff"  just="left" />
                     <TextTraits font="SansSerif"  size="9"  name="Numbers"  style="plain"  color="#000000"  background="#00ffffff"  just="left" />
                     <TextTraits font="SansSerif"  size="9"  name="Legend"  style="plain"  color="#000000"  background="#00ffffff"  just="left" />
                     <WindowPosition x="0"  y="0"  width="0"  height="0"  displayed="0"  panelState="" />
                   </GraphEnvironment>
                 </Graph>
                 <Gate gating:id="ID1878687327"  gating:parent_id="ID1163181226" >
                   <gating:RectangleGate eventsInside="1"  annoOffsetX="0"  annoOffsetY="-20"  tint="#222288"  isTinted="1"  lineWeight="Normal"  userDefined="0" >
                     <gating:dimension gating:min="280064.0"  gating:max="376832.0"  yRatio="0.3" >
                       <data-type:fcs-dimension data-type:name="FL1-W" />
                     </gating:dimension>
                   </gating:RectangleGate>
                 </Gate>
               </Population>
             </Subpopulations>
           </Population>
         </Subpopulations>
       </SampleNode>
     </Sample>
     <Sample>
       <DataSet uri="file:/E:/坚果云/我的坚果云/毛龙飞20210324/20210330%20凋亡/20210926/compensation/BUCHANG_PE_2021_09_08_13_06_10.fcs"  sampleID="4" />
       <transforms:spilloverMatrix prefix="Comp-"  name="Compensation-1"  editable="0"  color="#ff9933"  version="FlowJo-10.4"  status="FINALIZED"  transforms:id="c92032b6-20de-4483-8fbb-c094c8f6240b"  suffix="" >
         <data-type:parameters>
           <data-type:parameter data-type:name="FL1-A" />
           <data-type:parameter data-type:name="FL2-A" />
         </data-type:parameters>
         <transforms:spillover data-type:parameter="FL1-A" >
           <transforms:coefficient data-type:parameter="FL1-A"  transforms:value="1" />
           <transforms:coefficient data-type:parameter="FL2-A"  transforms:value="0.6182474048" />
         </transforms:spillover>
         <transforms:spillover data-type:parameter="FL2-A" >
           <transforms:coefficient data-type:parameter="FL1-A"  transforms:value="0.0046485602" />
           <transforms:coefficient data-type:parameter="FL2-A"  transforms:value="1" />
         </transforms:spillover>
         <SSM isCalculated="1" >
           <Parameters>
             <Parameter name="FL1-A"  description="FITC-A"  index="0" />
             <Parameter name="FL2-A"  description="PE-A"  index="0" />
           </Parameters>
           <Coefficients>
             <coeff row="0"  col="0"  value="0" />
             <coeff row="0"  col="1"  value="31.5264687559" />
             <coeff row="1"  col="0"  value="0" />
             <coeff row="1"  col="1"  value="0" />
           </Coefficients>
         </SSM>
       </transforms:spilloverMatrix>
       <Transformations>
         <transforms:linear transforms:minRange="0"  transforms:maxRange="1048576"  gain="1" >
           <data-type:parameter data-type:name="FSC-A" />
         </transforms:linear>
         <transforms:linear transforms:minRange="0"  transforms:maxRange="1048576"  gain="1" >
           <data-type:parameter data-type:name="FSC-W" />
         </transforms:linear>
         <transforms:linear transforms:minRange="0"  transforms:maxRange="1048576"  gain="1" >
           <data-type:parameter data-type:name="FSC-H" />
         </transforms:linear>
         <transforms:linear transforms:minRange="0"  transforms:maxRange="1048576"  gain="1" >
           <data-type:parameter data-type:name="SSC-A" />
         </transforms:linear>
         <transforms:linear transforms:minRange="0"  transforms:maxRange="1048576"  gain="1" >
           <data-type:parameter data-type:name="SSC-W" />
         </transforms:linear>
         <transforms:linear transforms:minRange="0"  transforms:maxRange="1048576"  gain="1" >
           <data-type:parameter data-type:name="SSC-H" />
         </transforms:linear>
         <transforms:log transforms:offset="100"  transforms:decades="3.0205999133" >
           <data-type:parameter data-type:name="FL1-A" />
         </transforms:log>
         <transforms:linear transforms:minRange="0"  transforms:maxRange="1048576"  gain="1" >
           <data-type:parameter data-type:name="FL1-W" />
         </transforms:linear>
         <transforms:log transforms:offset="1"  transforms:decades="6.0205999133" >
           <data-type:parameter data-type:name="FL1-H" />
         </transforms:log>
         <transforms:log transforms:offset="10"  transforms:decades="3.5205999133" >
           <data-type:parameter data-type:name="FL2-A" />
         </transforms:log>
         <transforms:linear transforms:minRange="0"  transforms:maxRange="1048576"  gain="1" >
           <data-type:parameter data-type:name="FL2-W" />
         </transforms:linear>
         <transforms:log transforms:offset="1"  transforms:decades="6.0205999133" >
           <data-type:parameter data-type:name="FL2-H" />
         </transforms:log>
         <transforms:log transforms:offset="1"  transforms:decades="6.0205999133" >
           <data-type:parameter data-type:name="FL3-A" />
         </transforms:log>
         <transforms:linear transforms:minRange="0"  transforms:maxRange="1048576"  gain="1" >
           <data-type:parameter data-type:name="FL3-W" />
         </transforms:linear>
         <transforms:log transforms:offset="1"  transforms:decades="6.0205999133" >
           <data-type:parameter data-type:name="FL3-H" />
         </transforms:log>
         <transforms:log transforms:offset="1"  transforms:decades="6.0205999133" >
           <data-type:parameter data-type:name="FL4-A" />
         </transforms:log>
         <transforms:linear transforms:minRange="0"  transforms:maxRange="1048576"  gain="1" >
           <data-type:parameter data-type:name="FL4-W" />
         </transforms:linear>
         <transforms:log transforms:offset="1"  transforms:decades="6.0205999133" >
           <data-type:parameter data-type:name="FL4-H" />
         </transforms:log>
         <transforms:linear transforms:minRange="0"  transforms:maxRange="15.763"  gain="0.01" >
           <data-type:parameter data-type:name="Time" />
         </transforms:linear>
         <transforms:log transforms:offset="100"  transforms:decades="3.0205999133" >
           <data-type:parameter data-type:name="Comp-FL1-A" />
         </transforms:log>
         <transforms:log transforms:offset="10"  transforms:decades="3.5205999133" >
           <data-type:parameter data-type:name="Comp-FL2-A" />
         </transforms:log>
       </Transformations>
       <Keywords>
         <Keyword name="TubeName"  value="PE" />
         <Keyword name="TemplateName"  value="Empty" />
         <Keyword name="$UNICODE"  value="65001,TemplateName,TubeName" />
         <Keyword name="$TIMESTEP"  value="0.01" />
         <Keyword name="$P19E"  value="0,0" />
         <Keyword name="$P19B"  value="32" />
         <Keyword name="$P19R"  value="1048576" />
         <Keyword name="$P19S"  value="Time" />
         <Keyword name="$P19N"  value="Time" />
         <Keyword name="P18DISPLAY"  value="LOG" />
         <Keyword name="$P18V"  value="452" />
         <Keyword name="$P18E"  value="0,0" />
         <Keyword name="$P18B"  value="32" />
         <Keyword name="$P18R"  value="1048576" />
         <Keyword name="$P18S"  value="APC-H" />
         <Keyword name="$P18N"  value="FL4-H" />
         <Keyword name="P17DISPLAY"  value="LIN" />
         <Keyword name="$P17V"  value="452" />
         <Keyword name="$P17E"  value="0,0" />
         <Keyword name="$P17B"  value="32" />
         <Keyword name="$P17R"  value="1048576" />
         <Keyword name="$P17S"  value="APC-W" />
         <Keyword name="$P17N"  value="FL4-W" />
         <Keyword name="P16DISPLAY"  value="LOG" />
         <Keyword name="$P16V"  value="452" />
         <Keyword name="$P16E"  value="0,0" />
         <Keyword name="$P16B"  value="32" />
         <Keyword name="$P16R"  value="1048576" />
         <Keyword name="$P16S"  value="APC-A" />
         <Keyword name="$P16N"  value="FL4-A" />
         <Keyword name="P15DISPLAY"  value="LOG" />
         <Keyword name="$P15V"  value="555" />
         <Keyword name="$P15E"  value="0,0" />
         <Keyword name="$P15B"  value="32" />
         <Keyword name="$P15R"  value="1048576" />
         <Keyword name="$P15S"  value="PerCP-H" />
         <Keyword name="$P15N"  value="FL3-H" />
         <Keyword name="P14DISPLAY"  value="LIN" />
         <Keyword name="$P14V"  value="555" />
         <Keyword name="$P14E"  value="0,0" />
         <Keyword name="$P14B"  value="32" />
         <Keyword name="$P14R"  value="1048576" />
         <Keyword name="$P14S"  value="PerCP-W" />
         <Keyword name="$P14N"  value="FL3-W" />
         <Keyword name="P13DISPLAY"  value="LOG" />
         <Keyword name="$P13V"  value="555" />
         <Keyword name="$P13E"  value="0,0" />
         <Keyword name="$P13B"  value="32" />
         <Keyword name="$P13R"  value="1048576" />
         <Keyword name="$P13S"  value="PerCP-A" />
         <Keyword name="$P13N"  value="FL3-A" />
         <Keyword name="P12DISPLAY"  value="LOG" />
         <Keyword name="$P12V"  value="280" />
         <Keyword name="$P12E"  value="0,0" />
         <Keyword name="$P12B"  value="32" />
         <Keyword name="$P12R"  value="1048576" />
         <Keyword name="$P12S"  value="PE-H" />
         <Keyword name="$P12N"  value="FL2-H" />
         <Keyword name="P11DISPLAY"  value="LIN" />
         <Keyword name="$P11V"  value="280" />
         <Keyword name="$P11E"  value="0,0" />
         <Keyword name="$P11B"  value="32" />
         <Keyword name="$P11R"  value="1048576" />
         <Keyword name="$P11S"  value="PE-W" />
         <Keyword name="$P11N"  value="FL2-W" />
         <Keyword name="P10DISPLAY"  value="LOG" />
         <Keyword name="$P10V"  value="280" />
         <Keyword name="$P10E"  value="0,0" />
         <Keyword name="$P10B"  value="32" />
         <Keyword name="$P10R"  value="1048576" />
         <Keyword name="$P10S"  value="PE-A" />
         <Keyword name="$P10N"  value="FL2-A" />
         <Keyword name="P9DISPLAY"  value="LOG" />
         <Keyword name="$P9V"  value="320" />
         <Keyword name="$P9E"  value="0,0" />
         <Keyword name="$P9B"  value="32" />
         <Keyword name="$P9R"  value="1048576" />
         <Keyword name="$P9S"  value="FITC-H" />
         <Keyword name="$P9N"  value="FL1-H" />
         <Keyword name="P8DISPLAY"  value="LIN" />
         <Keyword name="$P8V"  value="320" />
         <Keyword name="$P8E"  value="0,0" />
         <Keyword name="$P8B"  value="32" />
         <Keyword name="$P8R"  value="1048576" />
         <Keyword name="$P8S"  value="FITC-W" />
         <Keyword name="$P8N"  value="FL1-W" />
         <Keyword name="P7DISPLAY"  value="LOG" />
         <Keyword name="$P7V"  value="320" />
         <Keyword name="$P7E"  value="0,0" />
         <Keyword name="$P7B"  value="32" />
         <Keyword name="$P7R"  value="1048576" />
         <Keyword name="$P7S"  value="FITC-A" />
         <Keyword name="$P7N"  value="FL1-A" />
         <Keyword name="P6DISPLAY"  value="LIN" />
         <Keyword name="$P6V"  value="250" />
         <Keyword name="$P6E"  value="0,0" />
         <Keyword name="$P6B"  value="32" />
         <Keyword name="$P6R"  value="1048576" />
         <Keyword name="$P6S"  value="SSC-H" />
         <Keyword name="$P6N"  value="SSC-H" />
         <Keyword name="P5DISPLAY"  value="LIN" />
         <Keyword name="$P5V"  value="250" />
         <Keyword name="$P5E"  value="0,0" />
         <Keyword name="$P5B"  value="32" />
         <Keyword name="$P5R"  value="1048576" />
         <Keyword name="$P5S"  value="SSC-W" />
         <Keyword name="$P5N"  value="SSC-W" />
         <Keyword name="P4DISPLAY"  value="LIN" />
         <Keyword name="$P4V"  value="250" />
         <Keyword name="$P4E"  value="0,0" />
         <Keyword name="$P4B"  value="32" />
         <Keyword name="$P4R"  value="1048576" />
         <Keyword name="$P4S"  value="SSC-A" />
         <Keyword name="$P4N"  value="SSC-A" />
         <Keyword name="P3DISPLAY"  value="LIN" />
         <Keyword name="$P3V"  value="100" />
         <Keyword name="$P3E"  value="0,0" />
         <Keyword name="$P3B"  value="32" />
         <Keyword name="$P3R"  value="1048576" />
         <Keyword name="$P3S"  value="FSC-H" />
         <Keyword name="$P3N"  value="FSC-H" />
         <Keyword name="P2DISPLAY"  value="LIN" />
         <Keyword name="$P2V"  value="100" />
         <Keyword name="$P2E"  value="0,0" />
         <Keyword name="$P2B"  value="32" />
         <Keyword name="$P2R"  value="1048576" />
         <Keyword name="$P2S"  value="FSC-W" />
         <Keyword name="$P2N"  value="FSC-W" />
         <Keyword name="P1DISPLAY"  value="LIN" />
         <Keyword name="$P1V"  value="100" />
         <Keyword name="$P1E"  value="0,0" />
         <Keyword name="$P1B"  value="32" />
         <Keyword name="$P1R"  value="1048576" />
         <Keyword name="$P1S"  value="FSC-A" />
         <Keyword name="$P1N"  value="FSC-A" />
         <Keyword name="$TOT"  value="850" />
         <Keyword name="$PAR"  value="19" />
         <Keyword name="$BYTEORD"  value="1,2,3,4" />
         <Keyword name="$DATATYPE"  value="F" />
         <Keyword name="$MODE"  value="L" />
         <Keyword name="THRESHOLD"  value="FSC,100000" />
         <Keyword name="SPILL"  value="4,FL1-A,FL2-A,FL3-A,FL4-A,1,0,0,0,0,1,0,0,0,0,1,0,0,0,0,1" />
         <Keyword name="$CYT"  value="BriCyteE6" />
         <Keyword name="$ETIM"  value="13:09:52" />
         <Keyword name="$DATE"  value="08-Sep-2021" />
         <Keyword name="SPEED"  value="medium" />
         <Keyword name="DILUTE"  value="1" />
         <Keyword name="VOLUME"  value="13.13325ul" />
         <Keyword name="$SMNO"  value="BUCHANG" />
         <Keyword name="SoftWare Version"  value="01.11.00.8976" />
         <Keyword name="$NEXTDATA"  value="0               " />
         <Keyword name="$ENDSTEXT"  value="0       " />
         <Keyword name="$BEGINSTEXT"  value="0       " />
         <Keyword name="$ENDDATA"  value="66855           " />
         <Keyword name="$BEGINDATA"  value="2256    " />
         <Keyword name="$ENDANALYSIS"  value="0       " />
         <Keyword name="$BEGINANALYSIS"  value="0       " />
         <Keyword name="FJ_FCS_VERSION"  value="3" />
         <Keyword name="$P20N"  value="Comp-FL1-A" />
         <Keyword name="$P20S"  value="FITC-A" />
         <Keyword name="$P20R"  value="104857" />
         <Keyword name="$P21N"  value="Comp-FL2-A" />
         <Keyword name="$P21S"  value="PE-A" />
         <Keyword name="$P21R"  value="33158" />
       </Keywords>
       <SampleNode name="BUCHANG_PE_2021_09_08_13_06_10.fcs"  annotation=""  owningGroup=""  expanded="1"  sortPriority="10"  count="850"  sampleID="4" >
         <Graph smoothing="0"  backColor="#ffffff"  foreColor="#000000"  type="Pseudocolor"  fast="1" >
           <Axis dimension="x"  name="FSC-A"  label=""  auto="auto" />
           <Axis dimension="y"  name="SSC-A"  label=""  auto="auto" />
           <GraphSettings level="5%"  smoothingHighResolution="1"  contourHighResolution="1"  histogramSmoothingCount="0"  graphResolution="256"  showOutliers="0"  drawLargeDots="0"  dotsToDraw="8000"  tint="le.chartfill.tinted.40"  lineWeight="le.lineweight.normal"  lineStyle="le.linestyle.solid" />
           <GraphEnvironment showGrid="0"  showAxes="tnlTNL"  showGates="1"  showFreqOnPlots="1"  showGateNameOnPlots="1"  showMedians="0"  showUncomped="0"  addEventParam="0"  lastYAxisName="" >
             <TextTraits font="SansSerif"  size="11"  name="Labels"  style="plain"  color="#000000"  background="#00ffffff"  just="left" />
             <TextTraits font="SansSerif"  size="11"  name="LayoutGates"  style="plain"  color="#000000"  background="#00ffffff"  just="left" />
             <TextTraits font="SansSerif"  size="9"  name="Numbers"  style="plain"  color="#000000"  background="#00ffffff"  just="left" />
             <TextTraits font="SansSerif"  size="9"  name="Legend"  style="plain"  color="#000000"  background="#00ffffff"  just="left" />
             <WindowPosition x="0"  y="0"  width="0"  height="0"  displayed="0"  panelState="" />
           </GraphEnvironment>
         </Graph>
         <Subpopulations>
           <Population name="size"  annotation=""  owningGroup="Compensation"  expanded="1"  sortPriority="10"  count="645" >
             <Graph smoothing="0"  backColor="#ffffff"  foreColor="#000000"  heatMapStatParameter="FL1-A"  type="Pseudocolor"  fast="1" >
               <Axis dimension="x"  name="FSC-A"  label=""  auto="auto" />
               <Axis dimension="y"  name="SSC-A"  label=""  auto="auto" />
               <GraphSettings level="5%"  smoothingHighResolution="1"  contourHighResolution="1"  histogramSmoothingCount="0"  graphResolution="256"  showOutliers="0"  drawLargeDots="0"  dotsToDraw="8000"  tint="le.chartfill.tinted.40"  lineWeight="le.lineweight.normal"  lineStyle="le.linestyle.solid" />
               <GraphEnvironment showGrid="0"  showAxes="tnlTNL"  showGates="1"  showFreqOnPlots="1"  showGateNameOnPlots="1"  showMedians="0"  showUncomped="0"  addEventParam="0"  lastYAxisName="" >
                 <TextTraits font="SansSerif"  size="11"  name="Labels"  style="plain"  color="#000000"  background="#00ffffff"  just="left" />
                 <TextTraits font="SansSerif"  size="11"  name="LayoutGates"  style="plain"  color="#000000"  background="#00ffffff"  just="left" />
                 <TextTraits font="SansSerif"  size="9"  name="Numbers"  style="plain"  color="#000000"  background="#00ffffff"  just="left" />
                 <TextTraits font="SansSerif"  size="9"  name="Legend"  style="plain"  color="#000000"  background="#00ffffff"  just="left" />
                 <WindowPosition x="620"  y="20"  width="390"  height="622"  displayed="1"  panelState="---" />
               </GraphEnvironment>
             </Graph>
             <Gate gating:id="ID957020796" >
               <gating:EllipsoidGate eventsInside="1"  annoOffsetX="0"  annoOffsetY="0"  tint="#000000"  isTinted="1"  lineWeight="Normal"  userDefined="1"  gating:distance="212.16237078947273" >
                 <gating:dimension>
                   <data-type:fcs-dimension data-type:name="FSC-A" />
                 </gating:dimension>
                 <gating:dimension>
                   <data-type:fcs-dimension data-type:name="SSC-A" />
                 </gating:dimension>
                 <gating:foci>
                   <gating:vertex>
                     <gating:coordinate data-type:value="123.1100668686" />
                     <gating:coordinate data-type:value="33.7683865411" />
                   </gating:vertex>
                   <gating:vertex>
                     <gating:coordinate data-type:value="224.8899331314" />
                     <gating:coordinate data-type:value="202.2316134589" />
                   </gating:vertex>
                 </gating:foci>
                 <gating:edge>
                   <gating:vertex>
                     <gating:coordinate data-type:value="232" />
                     <gating:coordinate data-type:value="214" />
                   </gating:vertex>
                   <gating:vertex>
                     <gating:coordinate data-type:value="116" />
                     <gating:coordinate data-type:value="22" />
                   </gating:vertex>
                   <gating:vertex>
                     <gating:coordinate data-type:value="216" />
                     <gating:coordinate data-type:value="85" />
                   </gating:vertex>
                   <gating:vertex>
                     <gating:coordinate data-type:value="131" />
                     <gating:coordinate data-type:value="151" />
                   </gating:vertex>
                 </gating:edge>
               </gating:EllipsoidGate>
             </Gate>
             <Subpopulations>
               <Population name="FL2-A+"  annotation=""  owningGroup=""  expanded="1"  sortPriority="10"  count="635" >
                 <Graph smoothing="0"  backColor="#ffffff"  foreColor="#000000"  type="Histogram"  fast="1" >
                   <Axis dimension="x"  name="FL2-A"  label=""  auto="auto" />
                   <Axis dimension="y"  name=""  label=""  auto="auto" />
                   <GraphSettings level="5%"  smoothingHighResolution="1"  contourHighResolution="1"  histogramSmoothingCount="0"  graphResolution="256"  showOutliers="0"  drawLargeDots="0"  dotsToDraw="8000" />
                   <GraphEnvironment showGrid="0"  showAxes="tnlTNL"  showGates="1"  showFreqOnPlots="1"  showGateNameOnPlots="1"  showMedians="0"  showUncomped="0"  addEventParam="0"  lastYAxisName="" >
                     <TextTraits font="SansSerif"  size="11"  name="Labels"  style="plain"  color="#000000"  background="#00ffffff"  just="left" />
                     <TextTraits font="SansSerif"  size="11"  name="LayoutGates"  style="plain"  color="#000000"  background="#00ffffff"  just="left" />
                     <TextTraits font="SansSerif"  size="9"  name="Numbers"  style="plain"  color="#000000"  background="#00ffffff"  just="left" />
                     <TextTraits font="SansSerif"  size="9"  name="Legend"  style="plain"  color="#000000"  background="#00ffffff"  just="left" />
                     <WindowPosition x="0"  y="0"  width="0"  height="0"  displayed="0"  panelState="" />
                   </GraphEnvironment>
                 </Graph>
                 <Gate gating:id="ID1499181083"  gating:parent_id="ID957020796" >
                   <gating:RectangleGate eventsInside="1"  annoOffsetX="0"  annoOffsetY="-20"  tint="#228822"  isTinted="1"  lineWeight="Normal"  userDefined="0" >
                     <gating:dimension gating:min="10125.20896620871"  gating:max="31677.52225504616"  yRatio="0.3" >
                       <data-type:fcs-dimension data-type:name="FL2-A" />
                     </gating:dimension>
                   </gating:RectangleGate>
                 </Gate>
               </Population>
               <Population name="FL3-A+"  annotation=""  owningGroup=""  expanded="1"  sortPriority="10"  count="108" >
                 <Graph smoothing="0"  backColor="#ffffff"  foreColor="#000000"  type="Histogram"  fast="1" >
                   <Axis dimension="x"  name="FL3-A"  label=""  auto="auto" />
                   <Axis dimension="y"  name=""  label=""  auto="auto" />
                   <GraphSettings level="5%"  smoothingHighResolution="1"  contourHighResolution="1"  histogramSmoothingCount="0"  graphResolution="256"  showOutliers="0"  drawLargeDots="0"  dotsToDraw="8000" />
                   <GraphEnvironment showGrid="0"  showAxes="tnlTNL"  showGates="1"  showFreqOnPlots="1"  showGateNameOnPlots="1"  showMedians="0"  showUncomped="0"  addEventParam="0"  lastYAxisName="" >
                     <TextTraits font="SansSerif"  size="11"  name="Labels"  style="plain"  color="#000000"  background="#00ffffff"  just="left" />
                     <TextTraits font="SansSerif"  size="11"  name="LayoutGates"  style="plain"  color="#000000"  background="#00ffffff"  just="left" />
                     <TextTraits font="SansSerif"  size="9"  name="Numbers"  style="plain"  color="#000000"  background="#00ffffff"  just="left" />
                     <TextTraits font="SansSerif"  size="9"  name="Legend"  style="plain"  color="#000000"  background="#00ffffff"  just="left" />
                     <WindowPosition x="0"  y="0"  width="0"  height="0"  displayed="0"  panelState="" />
                   </GraphEnvironment>
                 </Graph>
                 <Gate gating:id="ID1839219737"  gating:parent_id="ID957020796" >
                   <gating:RectangleGate eventsInside="1"  annoOffsetX="0"  annoOffsetY="-20"  tint="#228822"  isTinted="1"  lineWeight="Normal"  userDefined="0" >
                     <gating:dimension gating:min="808015.4971378935"  gating:max="1045033.0853285318"  yRatio="0.3" >
                       <data-type:fcs-dimension data-type:name="FL3-A" />
                     </gating:dimension>
                   </gating:RectangleGate>
                 </Gate>
               </Population>
             </Subpopulations>
           </Population>
         </Subpopulations>
       </SampleNode>
     </Sample>
     <Sample>
       <DataSet uri="file:/E:/坚果云/我的坚果云/毛龙飞20210324/20210330%20凋亡/20210926/48h_4d%203um_2021_09_26_16_52_30.fcs"  sampleID="5" />
       <Transformations>
         <transforms:linear transforms:minRange="0"  transforms:maxRange="1048576"  gain="1" >
           <data-type:parameter data-type:name="FSC-A" />
         </transforms:linear>
         <transforms:linear transforms:minRange="0"  transforms:maxRange="1048576"  gain="1" >
           <data-type:parameter data-type:name="FSC-W" />
         </transforms:linear>
         <transforms:linear transforms:minRange="0"  transforms:maxRange="1048576"  gain="1" >
           <data-type:parameter data-type:name="FSC-H" />
         </transforms:linear>
         <transforms:linear transforms:minRange="0"  transforms:maxRange="1048576"  gain="1" >
           <data-type:parameter data-type:name="SSC-A" />
         </transforms:linear>
         <transforms:linear transforms:minRange="0"  transforms:maxRange="1048576"  gain="1" >
           <data-type:parameter data-type:name="SSC-W" />
         </transforms:linear>
         <transforms:linear transforms:minRange="0"  transforms:maxRange="1048576"  gain="1" >
           <data-type:parameter data-type:name="SSC-H" />
         </transforms:linear>
         <transforms:log transforms:offset="100"  transforms:decades="3.0205999133" >
           <data-type:parameter data-type:name="FL1-A" />
         </transforms:log>
         <transforms:linear transforms:minRange="0"  transforms:maxRange="1048576"  gain="1" >
           <data-type:parameter data-type:name="FL1-W" />
         </transforms:linear>
         <transforms:log transforms:offset="1"  transforms:decades="6.0205999133" >
           <data-type:parameter data-type:name="FL1-H" />
         </transforms:log>
         <transforms:log transforms:offset="10"  transforms:decades="3.5205999133" >
           <data-type:parameter data-type:name="FL2-A" />
         </transforms:log>
         <transforms:linear transforms:minRange="0"  transforms:maxRange="1048576"  gain="1" >
           <data-type:parameter data-type:name="FL2-W" />
         </transforms:linear>
         <transforms:log transforms:offset="1"  transforms:decades="6.0205999133" >
           <data-type:parameter data-type:name="FL2-H" />
         </transforms:log>
         <transforms:log transforms:offset="1"  transforms:decades="6.0205999133" >
           <data-type:parameter data-type:name="FL3-A" />
         </transforms:log>
         <transforms:linear transforms:minRange="0"  transforms:maxRange="1048576"  gain="1" >
           <data-type:parameter data-type:name="FL3-W" />
         </transforms:linear>
         <transforms:log transforms:offset="1"  transforms:decades="6.0205999133" >
           <data-type:parameter data-type:name="FL3-H" />
         </transforms:log>
         <transforms:log transforms:offset="1"  transforms:decades="6.0205999133" >
           <data-type:parameter data-type:name="FL4-A" />
         </transforms:log>
         <transforms:linear transforms:minRange="0"  transforms:maxRange="1048576"  gain="1" >
           <data-type:parameter data-type:name="FL4-W" />
         </transforms:linear>
         <transforms:log transforms:offset="1"  transforms:decades="6.0205999133" >
           <data-type:parameter data-type:name="FL4-H" />
         </transforms:log>
         <transforms:linear transforms:minRange="0"  transforms:maxRange="21.431"  gain="0.01" >
           <data-type:parameter data-type:name="Time" />
         </transforms:linear>
       </Transformations>
       <Keywords>
         <Keyword name="TubeName"  value="4d 3um" />
         <Keyword name="TemplateName"  value="Empty" />
         <Keyword name="$UNICODE"  value="65001,TemplateName,TubeName" />
         <Keyword name="$TIMESTEP"  value="0.01" />
         <Keyword name="$P19E"  value="0,0" />
         <Keyword name="$P19B"  value="32" />
         <Keyword name="$P19R"  value="1048576" />
         <Keyword name="$P19S"  value="Time" />
         <Keyword name="$P19N"  value="Time" />
         <Keyword name="P18DISPLAY"  value="LOG" />
         <Keyword name="$P18V"  value="452" />
         <Keyword name="$P18E"  value="0,0" />
         <Keyword name="$P18B"  value="32" />
         <Keyword name="$P18R"  value="1048576" />
         <Keyword name="$P18S"  value="APC-H" />
         <Keyword name="$P18N"  value="FL4-H" />
         <Keyword name="P17DISPLAY"  value="LIN" />
         <Keyword name="$P17V"  value="452" />
         <Keyword name="$P17E"  value="0,0" />
         <Keyword name="$P17B"  value="32" />
         <Keyword name="$P17R"  value="1048576" />
         <Keyword name="$P17S"  value="APC-W" />
         <Keyword name="$P17N"  value="FL4-W" />
         <Keyword name="P16DISPLAY"  value="LOG" />
         <Keyword name="$P16V"  value="452" />
         <Keyword name="$P16E"  value="0,0" />
         <Keyword name="$P16B"  value="32" />
         <Keyword name="$P16R"  value="1048576" />
         <Keyword name="$P16S"  value="APC-A" />
         <Keyword name="$P16N"  value="FL4-A" />
         <Keyword name="P15DISPLAY"  value="LOG" />
         <Keyword name="$P15V"  value="555" />
         <Keyword name="$P15E"  value="0,0" />
         <Keyword name="$P15B"  value="32" />
         <Keyword name="$P15R"  value="1048576" />
         <Keyword name="$P15S"  value="PerCP-H" />
         <Keyword name="$P15N"  value="FL3-H" />
         <Keyword name="P14DISPLAY"  value="LIN" />
         <Keyword name="$P14V"  value="555" />
         <Keyword name="$P14E"  value="0,0" />
         <Keyword name="$P14B"  value="32" />
         <Keyword name="$P14R"  value="1048576" />
         <Keyword name="$P14S"  value="PerCP-W" />
         <Keyword name="$P14N"  value="FL3-W" />
         <Keyword name="P13DISPLAY"  value="LOG" />
         <Keyword name="$P13V"  value="555" />
         <Keyword name="$P13E"  value="0,0" />
         <Keyword name="$P13B"  value="32" />
         <Keyword name="$P13R"  value="1048576" />
         <Keyword name="$P13S"  value="PerCP-A" />
         <Keyword name="$P13N"  value="FL3-A" />
         <Keyword name="P12DISPLAY"  value="LOG" />
         <Keyword name="$P12V"  value="280" />
         <Keyword name="$P12E"  value="0,0" />
         <Keyword name="$P12B"  value="32" />
         <Keyword name="$P12R"  value="1048576" />
         <Keyword name="$P12S"  value="PE-H" />
         <Keyword name="$P12N"  value="FL2-H" />
         <Keyword name="P11DISPLAY"  value="LIN" />
         <Keyword name="$P11V"  value="280" />
         <Keyword name="$P11E"  value="0,0" />
         <Keyword name="$P11B"  value="32" />
         <Keyword name="$P11R"  value="1048576" />
         <Keyword name="$P11S"  value="PE-W" />
         <Keyword name="$P11N"  value="FL2-W" />
         <Keyword name="P10DISPLAY"  value="LOG" />
         <Keyword name="$P10V"  value="280" />
         <Keyword name="$P10E"  value="0,0" />
         <Keyword name="$P10B"  value="32" />
         <Keyword name="$P10R"  value="1048576" />
         <Keyword name="$P10S"  value="PE-A" />
         <Keyword name="$P10N"  value="FL2-A" />
         <Keyword name="P9DISPLAY"  value="LOG" />
         <Keyword name="$P9V"  value="320" />
         <Keyword name="$P9E"  value="0,0" />
         <Keyword name="$P9B"  value="32" />
         <Keyword name="$P9R"  value="1048576" />
         <Keyword name="$P9S"  value="FITC-H" />
         <Keyword name="$P9N"  value="FL1-H" />
         <Keyword name="P8DISPLAY"  value="LIN" />
         <Keyword name="$P8V"  value="320" />
         <Keyword name="$P8E"  value="0,0" />
         <Keyword name="$P8B"  value="32" />
         <Keyword name="$P8R"  value="1048576" />
         <Keyword name="$P8S"  value="FITC-W" />
         <Keyword name="$P8N"  value="FL1-W" />
         <Keyword name="P7DISPLAY"  value="LOG" />
         <Keyword name="$P7V"  value="320" />
         <Keyword name="$P7E"  value="0,0" />
         <Keyword name="$P7B"  value="32" />
         <Keyword name="$P7R"  value="1048576" />
         <Keyword name="$P7S"  value="FITC-A" />
         <Keyword name="$P7N"  value="FL1-A" />
         <Keyword name="P6DISPLAY"  value="LIN" />
         <Keyword name="$P6V"  value="280" />
         <Keyword name="$P6E"  value="0,0" />
         <Keyword name="$P6B"  value="32" />
         <Keyword name="$P6R"  value="1048576" />
         <Keyword name="$P6S"  value="SSC-H" />
         <Keyword name="$P6N"  value="SSC-H" />
         <Keyword name="P5DISPLAY"  value="LIN" />
         <Keyword name="$P5V"  value="280" />
         <Keyword name="$P5E"  value="0,0" />
         <Keyword name="$P5B"  value="32" />
         <Keyword name="$P5R"  value="1048576" />
         <Keyword name="$P5S"  value="SSC-W" />
         <Keyword name="$P5N"  value="SSC-W" />
         <Keyword name="P4DISPLAY"  value="LIN" />
         <Keyword name="$P4V"  value="280" />
         <Keyword name="$P4E"  value="0,0" />
         <Keyword name="$P4B"  value="32" />
         <Keyword name="$P4R"  value="1048576" />
         <Keyword name="$P4S"  value="SSC-A" />
         <Keyword name="$P4N"  value="SSC-A" />
         <Keyword name="P3DISPLAY"  value="LIN" />
         <Keyword name="$P3V"  value="80" />
         <Keyword name="$P3E"  value="0,0" />
         <Keyword name="$P3B"  value="32" />
         <Keyword name="$P3R"  value="1048576" />
         <Keyword name="$P3S"  value="FSC-H" />
         <Keyword name="$P3N"  value="FSC-H" />
         <Keyword name="P2DISPLAY"  value="LIN" />
         <Keyword name="$P2V"  value="80" />
         <Keyword name="$P2E"  value="0,0" />
         <Keyword name="$P2B"  value="32" />
         <Keyword name="$P2R"  value="1048576" />
         <Keyword name="$P2S"  value="FSC-W" />
         <Keyword name="$P2N"  value="FSC-W" />
         <Keyword name="P1DISPLAY"  value="LIN" />
         <Keyword name="$P1V"  value="80" />
         <Keyword name="$P1E"  value="0,0" />
         <Keyword name="$P1B"  value="32" />
         <Keyword name="$P1R"  value="1048576" />
         <Keyword name="$P1S"  value="FSC-A" />
         <Keyword name="$P1N"  value="FSC-A" />
         <Keyword name="$TOT"  value="10000" />
         <Keyword name="$PAR"  value="19" />
         <Keyword name="$BYTEORD"  value="1,2,3,4" />
         <Keyword name="$DATATYPE"  value="F" />
         <Keyword name="$MODE"  value="L" />
         <Keyword name="THRESHOLD"  value="FSC,100000" />
         <Keyword name="SPILL"  value="4,FL1-A,FL2-A,FL3-A,FL4-A,1,0,0,0,0,1,0,0,0,0,1,0,0,0,0,1" />
         <Keyword name="$CYT"  value="BriCyteE6" />
         <Keyword name="$ETIM"  value="16:58:09" />
         <Keyword name="$DATE"  value="26-Sep-2021" />
         <Keyword name="SPEED"  value="high" />
         <Keyword name="DILUTE"  value="1" />
         <Keyword name="VOLUME"  value="34.91756ul" />
         <Keyword name="$SMNO"  value="48h" />
         <Keyword name="SoftWare Version"  value="01.11.00.8976" />
         <Keyword name="$NEXTDATA"  value="0               " />
         <Keyword name="$ENDSTEXT"  value="0       " />
         <Keyword name="$BEGINSTEXT"  value="0       " />
         <Keyword name="$ENDDATA"  value="762255          " />
         <Keyword name="$BEGINDATA"  value="2256    " />
         <Keyword name="$ENDANALYSIS"  value="0       " />
         <Keyword name="$BEGINANALYSIS"  value="0       " />
         <Keyword name="FJ_FCS_VERSION"  value="3" />
       </Keywords>
       <SampleNode name="48h_4d 3um_2021_09_26_16_52_30.fcs"  annotation=""  owningGroup=""  expanded="1"  sortPriority="10"  count="10000"  sampleID="5" >
         <Graph smoothing="0"  backColor="#ffffff"  foreColor="#000000"  type="Pseudocolor"  fast="1" >
           <Axis dimension="x"  name="FSC-A"  label=""  auto="auto" />
           <Axis dimension="y"  name="SSC-A"  label=""  auto="auto" />
           <GraphSettings level="5%"  smoothingHighResolution="1"  contourHighResolution="1"  histogramSmoothingCount="0"  graphResolution="256"  showOutliers="0"  drawLargeDots="0"  dotsToDraw="8000"  tint="le.chartfill.tinted.40"  lineWeight="le.lineweight.normal"  lineStyle="le.linestyle.solid" />
           <GraphEnvironment showGrid="0"  showAxes="tnlTNL"  showGates="1"  showFreqOnPlots="1"  showGateNameOnPlots="1"  showMedians="0"  showUncomped="0"  addEventParam="0"  lastYAxisName="" >
             <TextTraits font="SansSerif"  size="11"  name="Labels"  style="plain"  color="#000000"  background="#00ffffff"  just="left" />
             <TextTraits font="SansSerif"  size="11"  name="LayoutGates"  style="plain"  color="#000000"  background="#00ffffff"  just="left" />
             <TextTraits font="SansSerif"  size="9"  name="Numbers"  style="plain"  color="#000000"  background="#00ffffff"  just="left" />
             <TextTraits font="SansSerif"  size="9"  name="Legend"  style="plain"  color="#000000"  background="#00ffffff"  just="left" />
             <WindowPosition x="0"  y="0"  width="0"  height="0"  displayed="0"  panelState="" />
           </GraphEnvironment>
         </Graph>
       </SampleNode>
     </Sample>
     <Sample>
       <DataSet uri="file:/E:/坚果云/我的坚果云/毛龙飞20210324/20210330%20凋亡/20210926/48h_4d%206um_2021_09_26_16_52_30.fcs"  sampleID="6" />
       <Transformations>
         <transforms:linear transforms:minRange="0"  transforms:maxRange="1048576"  gain="1" >
           <data-type:parameter data-type:name="FSC-A" />
         </transforms:linear>
         <transforms:linear transforms:minRange="0"  transforms:maxRange="1048576"  gain="1" >
           <data-type:parameter data-type:name="FSC-W" />
         </transforms:linear>
         <transforms:linear transforms:minRange="0"  transforms:maxRange="1048576"  gain="1" >
           <data-type:parameter data-type:name="FSC-H" />
         </transforms:linear>
         <transforms:linear transforms:minRange="0"  transforms:maxRange="1048576"  gain="1" >
           <data-type:parameter data-type:name="SSC-A" />
         </transforms:linear>
         <transforms:linear transforms:minRange="0"  transforms:maxRange="1048576"  gain="1" >
           <data-type:parameter data-type:name="SSC-W" />
         </transforms:linear>
         <transforms:linear transforms:minRange="0"  transforms:maxRange="1048576"  gain="1" >
           <data-type:parameter data-type:name="SSC-H" />
         </transforms:linear>
         <transforms:log transforms:offset="100"  transforms:decades="3.0205999133" >
           <data-type:parameter data-type:name="FL1-A" />
         </transforms:log>
         <transforms:linear transforms:minRange="0"  transforms:maxRange="1048576"  gain="1" >
           <data-type:parameter data-type:name="FL1-W" />
         </transforms:linear>
         <transforms:log transforms:offset="1"  transforms:decades="6.0205999133" >
           <data-type:parameter data-type:name="FL1-H" />
         </transforms:log>
         <transforms:log transforms:offset="10"  transforms:decades="3.5205999133" >
           <data-type:parameter data-type:name="FL2-A" />
         </transforms:log>
         <transforms:linear transforms:minRange="0"  transforms:maxRange="1048576"  gain="1" >
           <data-type:parameter data-type:name="FL2-W" />
         </transforms:linear>
         <transforms:log transforms:offset="1"  transforms:decades="6.0205999133" >
           <data-type:parameter data-type:name="FL2-H" />
         </transforms:log>
         <transforms:log transforms:offset="1"  transforms:decades="6.0205999133" >
           <data-type:parameter data-type:name="FL3-A" />
         </transforms:log>
         <transforms:linear transforms:minRange="0"  transforms:maxRange="1048576"  gain="1" >
           <data-type:parameter data-type:name="FL3-W" />
         </transforms:linear>
         <transforms:log transforms:offset="1"  transforms:decades="6.0205999133" >
           <data-type:parameter data-type:name="FL3-H" />
         </transforms:log>
         <transforms:log transforms:offset="1"  transforms:decades="6.0205999133" >
           <data-type:parameter data-type:name="FL4-A" />
         </transforms:log>
         <transforms:linear transforms:minRange="0"  transforms:maxRange="1048576"  gain="1" >
           <data-type:parameter data-type:name="FL4-W" />
         </transforms:linear>
         <transforms:log transforms:offset="1"  transforms:decades="6.0205999133" >
           <data-type:parameter data-type:name="FL4-H" />
         </transforms:log>
         <transforms:linear transforms:minRange="0"  transforms:maxRange="32.981"  gain="0.01" >
           <data-type:parameter data-type:name="Time" />
         </transforms:linear>
       </Transformations>
       <Keywords>
         <Keyword name="TubeName"  value="4d 6um" />
         <Keyword name="TemplateName"  value="Empty" />
         <Keyword name="$UNICODE"  value="65001,TemplateName,TubeName" />
         <Keyword name="$TIMESTEP"  value="0.01" />
         <Keyword name="$P19E"  value="0,0" />
         <Keyword name="$P19B"  value="32" />
         <Keyword name="$P19R"  value="1048576" />
         <Keyword name="$P19S"  value="Time" />
         <Keyword name="$P19N"  value="Time" />
         <Keyword name="P18DISPLAY"  value="LOG" />
         <Keyword name="$P18V"  value="452" />
         <Keyword name="$P18E"  value="0,0" />
         <Keyword name="$P18B"  value="32" />
         <Keyword name="$P18R"  value="1048576" />
         <Keyword name="$P18S"  value="APC-H" />
         <Keyword name="$P18N"  value="FL4-H" />
         <Keyword name="P17DISPLAY"  value="LIN" />
         <Keyword name="$P17V"  value="452" />
         <Keyword name="$P17E"  value="0,0" />
         <Keyword name="$P17B"  value="32" />
         <Keyword name="$P17R"  value="1048576" />
         <Keyword name="$P17S"  value="APC-W" />
         <Keyword name="$P17N"  value="FL4-W" />
         <Keyword name="P16DISPLAY"  value="LOG" />
         <Keyword name="$P16V"  value="452" />
         <Keyword name="$P16E"  value="0,0" />
         <Keyword name="$P16B"  value="32" />
         <Keyword name="$P16R"  value="1048576" />
         <Keyword name="$P16S"  value="APC-A" />
         <Keyword name="$P16N"  value="FL4-A" />
         <Keyword name="P15DISPLAY"  value="LOG" />
         <Keyword name="$P15V"  value="555" />
         <Keyword name="$P15E"  value="0,0" />
         <Keyword name="$P15B"  value="32" />
         <Keyword name="$P15R"  value="1048576" />
         <Keyword name="$P15S"  value="PerCP-H" />
         <Keyword name="$P15N"  value="FL3-H" />
         <Keyword name="P14DISPLAY"  value="LIN" />
         <Keyword name="$P14V"  value="555" />
         <Keyword name="$P14E"  value="0,0" />
         <Keyword name="$P14B"  value="32" />
         <Keyword name="$P14R"  value="1048576" />
         <Keyword name="$P14S"  value="PerCP-W" />
         <Keyword name="$P14N"  value="FL3-W" />
         <Keyword name="P13DISPLAY"  value="LOG" />
         <Keyword name="$P13V"  value="555" />
         <Keyword name="$P13E"  value="0,0" />
         <Keyword name="$P13B"  value="32" />
         <Keyword name="$P13R"  value="1048576" />
         <Keyword name="$P13S"  value="PerCP-A" />
         <Keyword name="$P13N"  value="FL3-A" />
         <Keyword name="P12DISPLAY"  value="LOG" />
         <Keyword name="$P12V"  value="280" />
         <Keyword name="$P12E"  value="0,0" />
         <Keyword name="$P12B"  value="32" />
         <Keyword name="$P12R"  value="1048576" />
         <Keyword name="$P12S"  value="PE-H" />
         <Keyword name="$P12N"  value="FL2-H" />
         <Keyword name="P11DISPLAY"  value="LIN" />
         <Keyword name="$P11V"  value="280" />
         <Keyword name="$P11E"  value="0,0" />
         <Keyword name="$P11B"  value="32" />
         <Keyword name="$P11R"  value="1048576" />
         <Keyword name="$P11S"  value="PE-W" />
         <Keyword name="$P11N"  value="FL2-W" />
         <Keyword name="P10DISPLAY"  value="LOG" />
         <Keyword name="$P10V"  value="280" />
         <Keyword name="$P10E"  value="0,0" />
         <Keyword name="$P10B"  value="32" />
         <Keyword name="$P10R"  value="1048576" />
         <Keyword name="$P10S"  value="PE-A" />
         <Keyword name="$P10N"  value="FL2-A" />
         <Keyword name="P9DISPLAY"  value="LOG" />
         <Keyword name="$P9V"  value="320" />
         <Keyword name="$P9E"  value="0,0" />
         <Keyword name="$P9B"  value="32" />
         <Keyword name="$P9R"  value="1048576" />
         <Keyword name="$P9S"  value="FITC-H" />
         <Keyword name="$P9N"  value="FL1-H" />
         <Keyword name="P8DISPLAY"  value="LIN" />
         <Keyword name="$P8V"  value="320" />
         <Keyword name="$P8E"  value="0,0" />
         <Keyword name="$P8B"  value="32" />
         <Keyword name="$P8R"  value="1048576" />
         <Keyword name="$P8S"  value="FITC-W" />
         <Keyword name="$P8N"  value="FL1-W" />
         <Keyword name="P7DISPLAY"  value="LOG" />
         <Keyword name="$P7V"  value="320" />
         <Keyword name="$P7E"  value="0,0" />
         <Keyword name="$P7B"  value="32" />
         <Keyword name="$P7R"  value="1048576" />
         <Keyword name="$P7S"  value="FITC-A" />
         <Keyword name="$P7N"  value="FL1-A" />
         <Keyword name="P6DISPLAY"  value="LIN" />
         <Keyword name="$P6V"  value="280" />
         <Keyword name="$P6E"  value="0,0" />
         <Keyword name="$P6B"  value="32" />
         <Keyword name="$P6R"  value="1048576" />
         <Keyword name="$P6S"  value="SSC-H" />
         <Keyword name="$P6N"  value="SSC-H" />
         <Keyword name="P5DISPLAY"  value="LIN" />
         <Keyword name="$P5V"  value="280" />
         <Keyword name="$P5E"  value="0,0" />
         <Keyword name="$P5B"  value="32" />
         <Keyword name="$P5R"  value="1048576" />
         <Keyword name="$P5S"  value="SSC-W" />
         <Keyword name="$P5N"  value="SSC-W" />
         <Keyword name="P4DISPLAY"  value="LIN" />
         <Keyword name="$P4V"  value="280" />
         <Keyword name="$P4E"  value="0,0" />
         <Keyword name="$P4B"  value="32" />
         <Keyword name="$P4R"  value="1048576" />
         <Keyword name="$P4S"  value="SSC-A" />
         <Keyword name="$P4N"  value="SSC-A" />
         <Keyword name="P3DISPLAY"  value="LIN" />
         <Keyword name="$P3V"  value="80" />
         <Keyword name="$P3E"  value="0,0" />
         <Keyword name="$P3B"  value="32" />
         <Keyword name="$P3R"  value="1048576" />
         <Keyword name="$P3S"  value="FSC-H" />
         <Keyword name="$P3N"  value="FSC-H" />
         <Keyword name="P2DISPLAY"  value="LIN" />
         <Keyword name="$P2V"  value="80" />
         <Keyword name="$P2E"  value="0,0" />
         <Keyword name="$P2B"  value="32" />
         <Keyword name="$P2R"  value="1048576" />
         <Keyword name="$P2S"  value="FSC-W" />
         <Keyword name="$P2N"  value="FSC-W" />
         <Keyword name="P1DISPLAY"  value="LIN" />
         <Keyword name="$P1V"  value="80" />
         <Keyword name="$P1E"  value="0,0" />
         <Keyword name="$P1B"  value="32" />
         <Keyword name="$P1R"  value="1048576" />
         <Keyword name="$P1S"  value="FSC-A" />
         <Keyword name="$P1N"  value="FSC-A" />
         <Keyword name="$TOT"  value="10000" />
         <Keyword name="$PAR"  value="19" />
         <Keyword name="$BYTEORD"  value="1,2,3,4" />
         <Keyword name="$DATATYPE"  value="F" />
         <Keyword name="$MODE"  value="L" />
         <Keyword name="THRESHOLD"  value="FSC,100000" />
         <Keyword name="SPILL"  value="4,FL1-A,FL2-A,FL3-A,FL4-A,1,0,0,0,0,1,0,0,0,0,1,0,0,0,0,1" />
         <Keyword name="$CYT"  value="BriCyteE6" />
         <Keyword name="$ETIM"  value="16:59:15" />
         <Keyword name="$DATE"  value="26-Sep-2021" />
         <Keyword name="SPEED"  value="high" />
         <Keyword name="DILUTE"  value="1" />
         <Keyword name="VOLUME"  value="53.97867ul" />
         <Keyword name="$SMNO"  value="48h" />
         <Keyword name="SoftWare Version"  value="01.11.00.8976" />
         <Keyword name="$NEXTDATA"  value="0               " />
         <Keyword name="$ENDSTEXT"  value="0       " />
         <Keyword name="$BEGINSTEXT"  value="0       " />
         <Keyword name="$ENDDATA"  value="762255          " />
         <Keyword name="$BEGINDATA"  value="2256    " />
         <Keyword name="$ENDANALYSIS"  value="0       " />
         <Keyword name="$BEGINANALYSIS"  value="0       " />
         <Keyword name="FJ_FCS_VERSION"  value="3" />
       </Keywords>
       <SampleNode name="48h_4d 6um_2021_09_26_16_52_30.fcs"  annotation=""  owningGroup=""  expanded="1"  sortPriority="10"  count="10000"  sampleID="6" >
         <Graph smoothing="0"  backColor="#ffffff"  foreColor="#000000"  type="Pseudocolor"  fast="1" >
           <Axis dimension="x"  name="FSC-A"  label=""  auto="auto" />
           <Axis dimension="y"  name="SSC-A"  label=""  auto="auto" />
           <GraphSettings level="5%"  smoothingHighResolution="1"  contourHighResolution="1"  histogramSmoothingCount="0"  graphResolution="256"  showOutliers="0"  drawLargeDots="0"  dotsToDraw="8000"  tint="le.chartfill.tinted.40"  lineWeight="le.lineweight.normal"  lineStyle="le.linestyle.solid" />
           <GraphEnvironment showGrid="0"  showAxes="tnlTNL"  showGates="1"  showFreqOnPlots="1"  showGateNameOnPlots="1"  showMedians="0"  showUncomped="0"  addEventParam="0"  lastYAxisName="" >
             <TextTraits font="SansSerif"  size="11"  name="Labels"  style="plain"  color="#000000"  background="#00ffffff"  just="left" />
             <TextTraits font="SansSerif"  size="11"  name="LayoutGates"  style="plain"  color="#000000"  background="#00ffffff"  just="left" />
             <TextTraits font="SansSerif"  size="9"  name="Numbers"  style="plain"  color="#000000"  background="#00ffffff"  just="left" />
             <TextTraits font="SansSerif"  size="9"  name="Legend"  style="plain"  color="#000000"  background="#00ffffff"  just="left" />
             <WindowPosition x="0"  y="0"  width="0"  height="0"  displayed="0"  panelState="" />
           </GraphEnvironment>
         </Graph>
       </SampleNode>
     </Sample>
     <Sample>
       <DataSet uri="file:/E:/坚果云/我的坚果云/毛龙飞20210324/20210330%20凋亡/20210926/48h_4d%2012um_2021_09_26_16_52_30.fcs"  sampleID="7" />
       <Transformations>
         <transforms:linear transforms:minRange="0"  transforms:maxRange="1048576"  gain="1" >
           <data-type:parameter data-type:name="FSC-A" />
         </transforms:linear>
         <transforms:linear transforms:minRange="0"  transforms:maxRange="1048576"  gain="1" >
           <data-type:parameter data-type:name="FSC-W" />
         </transforms:linear>
         <transforms:linear transforms:minRange="0"  transforms:maxRange="1048576"  gain="1" >
           <data-type:parameter data-type:name="FSC-H" />
         </transforms:linear>
         <transforms:linear transforms:minRange="0"  transforms:maxRange="1048576"  gain="1" >
           <data-type:parameter data-type:name="SSC-A" />
         </transforms:linear>
         <transforms:linear transforms:minRange="0"  transforms:maxRange="1048576"  gain="1" >
           <data-type:parameter data-type:name="SSC-W" />
         </transforms:linear>
         <transforms:linear transforms:minRange="0"  transforms:maxRange="1048576"  gain="1" >
           <data-type:parameter data-type:name="SSC-H" />
         </transforms:linear>
         <transforms:log transforms:offset="100"  transforms:decades="3.0205999133" >
           <data-type:parameter data-type:name="FL1-A" />
         </transforms:log>
         <transforms:linear transforms:minRange="0"  transforms:maxRange="1048576"  gain="1" >
           <data-type:parameter data-type:name="FL1-W" />
         </transforms:linear>
         <transforms:log transforms:offset="1"  transforms:decades="6.0205999133" >
           <data-type:parameter data-type:name="FL1-H" />
         </transforms:log>
         <transforms:log transforms:offset="10"  transforms:decades="3.5205999133" >
           <data-type:parameter data-type:name="FL2-A" />
         </transforms:log>
         <transforms:linear transforms:minRange="0"  transforms:maxRange="1048576"  gain="1" >
           <data-type:parameter data-type:name="FL2-W" />
         </transforms:linear>
         <transforms:log transforms:offset="1"  transforms:decades="6.0205999133" >
           <data-type:parameter data-type:name="FL2-H" />
         </transforms:log>
         <transforms:log transforms:offset="1"  transforms:decades="6.0205999133" >
           <data-type:parameter data-type:name="FL3-A" />
         </transforms:log>
         <transforms:linear transforms:minRange="0"  transforms:maxRange="1048576"  gain="1" >
           <data-type:parameter data-type:name="FL3-W" />
         </transforms:linear>
         <transforms:log transforms:offset="1"  transforms:decades="6.0205999133" >
           <data-type:parameter data-type:name="FL3-H" />
         </transforms:log>
         <transforms:log transforms:offset="1"  transforms:decades="6.0205999133" >
           <data-type:parameter data-type:name="FL4-A" />
         </transforms:log>
         <transforms:linear transforms:minRange="0"  transforms:maxRange="1048576"  gain="1" >
           <data-type:parameter data-type:name="FL4-W" />
         </transforms:linear>
         <transforms:log transforms:offset="1"  transforms:decades="6.0205999133" >
           <data-type:parameter data-type:name="FL4-H" />
         </transforms:log>
         <transforms:linear transforms:minRange="0"  transforms:maxRange="33.056"  gain="0.01" >
           <data-type:parameter data-type:name="Time" />
         </transforms:linear>
       </Transformations>
       <Keywords>
         <Keyword name="TubeName"  value="4d 12um" />
         <Keyword name="TemplateName"  value="Empty" />
         <Keyword name="$UNICODE"  value="65001,TemplateName,TubeName" />
         <Keyword name="$TIMESTEP"  value="0.01" />
         <Keyword name="$P19E"  value="0,0" />
         <Keyword name="$P19B"  value="32" />
         <Keyword name="$P19R"  value="1048576" />
         <Keyword name="$P19S"  value="Time" />
         <Keyword name="$P19N"  value="Time" />
         <Keyword name="P18DISPLAY"  value="LOG" />
         <Keyword name="$P18V"  value="452" />
         <Keyword name="$P18E"  value="0,0" />
         <Keyword name="$P18B"  value="32" />
         <Keyword name="$P18R"  value="1048576" />
         <Keyword name="$P18S"  value="APC-H" />
         <Keyword name="$P18N"  value="FL4-H" />
         <Keyword name="P17DISPLAY"  value="LIN" />
         <Keyword name="$P17V"  value="452" />
         <Keyword name="$P17E"  value="0,0" />
         <Keyword name="$P17B"  value="32" />
         <Keyword name="$P17R"  value="1048576" />
         <Keyword name="$P17S"  value="APC-W" />
         <Keyword name="$P17N"  value="FL4-W" />
         <Keyword name="P16DISPLAY"  value="LOG" />
         <Keyword name="$P16V"  value="452" />
         <Keyword name="$P16E"  value="0,0" />
         <Keyword name="$P16B"  value="32" />
         <Keyword name="$P16R"  value="1048576" />
         <Keyword name="$P16S"  value="APC-A" />
         <Keyword name="$P16N"  value="FL4-A" />
         <Keyword name="P15DISPLAY"  value="LOG" />
         <Keyword name="$P15V"  value="555" />
         <Keyword name="$P15E"  value="0,0" />
         <Keyword name="$P15B"  value="32" />
         <Keyword name="$P15R"  value="1048576" />
         <Keyword name="$P15S"  value="PerCP-H" />
         <Keyword name="$P15N"  value="FL3-H" />
         <Keyword name="P14DISPLAY"  value="LIN" />
         <Keyword name="$P14V"  value="555" />
         <Keyword name="$P14E"  value="0,0" />
         <Keyword name="$P14B"  value="32" />
         <Keyword name="$P14R"  value="1048576" />
         <Keyword name="$P14S"  value="PerCP-W" />
         <Keyword name="$P14N"  value="FL3-W" />
         <Keyword name="P13DISPLAY"  value="LOG" />
         <Keyword name="$P13V"  value="555" />
         <Keyword name="$P13E"  value="0,0" />
         <Keyword name="$P13B"  value="32" />
         <Keyword name="$P13R"  value="1048576" />
         <Keyword name="$P13S"  value="PerCP-A" />
         <Keyword name="$P13N"  value="FL3-A" />
         <Keyword name="P12DISPLAY"  value="LOG" />
         <Keyword name="$P12V"  value="280" />
         <Keyword name="$P12E"  value="0,0" />
         <Keyword name="$P12B"  value="32" />
         <Keyword name="$P12R"  value="1048576" />
         <Keyword name="$P12S"  value="PE-H" />
         <Keyword name="$P12N"  value="FL2-H" />
         <Keyword name="P11DISPLAY"  value="LIN" />
         <Keyword name="$P11V"  value="280" />
         <Keyword name="$P11E"  value="0,0" />
         <Keyword name="$P11B"  value="32" />
         <Keyword name="$P11R"  value="1048576" />
         <Keyword name="$P11S"  value="PE-W" />
         <Keyword name="$P11N"  value="FL2-W" />
         <Keyword name="P10DISPLAY"  value="LOG" />
         <Keyword name="$P10V"  value="280" />
         <Keyword name="$P10E"  value="0,0" />
         <Keyword name="$P10B"  value="32" />
         <Keyword name="$P10R"  value="1048576" />
         <Keyword name="$P10S"  value="PE-A" />
         <Keyword name="$P10N"  value="FL2-A" />
         <Keyword name="P9DISPLAY"  value="LOG" />
         <Keyword name="$P9V"  value="320" />
         <Keyword name="$P9E"  value="0,0" />
         <Keyword name="$P9B"  value="32" />
         <Keyword name="$P9R"  value="1048576" />
         <Keyword name="$P9S"  value="FITC-H" />
         <Keyword name="$P9N"  value="FL1-H" />
         <Keyword name="P8DISPLAY"  value="LIN" />
         <Keyword name="$P8V"  value="320" />
         <Keyword name="$P8E"  value="0,0" />
         <Keyword name="$P8B"  value="32" />
         <Keyword name="$P8R"  value="1048576" />
         <Keyword name="$P8S"  value="FITC-W" />
         <Keyword name="$P8N"  value="FL1-W" />
         <Keyword name="P7DISPLAY"  value="LOG" />
         <Keyword name="$P7V"  value="320" />
         <Keyword name="$P7E"  value="0,0" />
         <Keyword name="$P7B"  value="32" />
         <Keyword name="$P7R"  value="1048576" />
         <Keyword name="$P7S"  value="FITC-A" />
         <Keyword name="$P7N"  value="FL1-A" />
         <Keyword name="P6DISPLAY"  value="LIN" />
         <Keyword name="$P6V"  value="280" />
         <Keyword name="$P6E"  value="0,0" />
         <Keyword name="$P6B"  value="32" />
         <Keyword name="$P6R"  value="1048576" />
         <Keyword name="$P6S"  value="SSC-H" />
         <Keyword name="$P6N"  value="SSC-H" />
         <Keyword name="P5DISPLAY"  value="LIN" />
         <Keyword name="$P5V"  value="280" />
         <Keyword name="$P5E"  value="0,0" />
         <Keyword name="$P5B"  value="32" />
         <Keyword name="$P5R"  value="1048576" />
         <Keyword name="$P5S"  value="SSC-W" />
         <Keyword name="$P5N"  value="SSC-W" />
         <Keyword name="P4DISPLAY"  value="LIN" />
         <Keyword name="$P4V"  value="280" />
         <Keyword name="$P4E"  value="0,0" />
         <Keyword name="$P4B"  value="32" />
         <Keyword name="$P4R"  value="1048576" />
         <Keyword name="$P4S"  value="SSC-A" />
         <Keyword name="$P4N"  value="SSC-A" />
         <Keyword name="P3DISPLAY"  value="LIN" />
         <Keyword name="$P3V"  value="80" />
         <Keyword name="$P3E"  value="0,0" />
         <Keyword name="$P3B"  value="32" />
         <Keyword name="$P3R"  value="1048576" />
         <Keyword name="$P3S"  value="FSC-H" />
         <Keyword name="$P3N"  value="FSC-H" />
         <Keyword name="P2DISPLAY"  value="LIN" />
         <Keyword name="$P2V"  value="80" />
         <Keyword name="$P2E"  value="0,0" />
         <Keyword name="$P2B"  value="32" />
         <Keyword name="$P2R"  value="1048576" />
         <Keyword name="$P2S"  value="FSC-W" />
         <Keyword name="$P2N"  value="FSC-W" />
         <Keyword name="P1DISPLAY"  value="LIN" />
         <Keyword name="$P1V"  value="80" />
         <Keyword name="$P1E"  value="0,0" />
         <Keyword name="$P1B"  value="32" />
         <Keyword name="$P1R"  value="1048576" />
         <Keyword name="$P1S"  value="FSC-A" />
         <Keyword name="$P1N"  value="FSC-A" />
         <Keyword name="$TOT"  value="10000" />
         <Keyword name="$PAR"  value="19" />
         <Keyword name="$BYTEORD"  value="1,2,3,4" />
         <Keyword name="$DATATYPE"  value="F" />
         <Keyword name="$MODE"  value="L" />
         <Keyword name="THRESHOLD"  value="FSC,100000" />
         <Keyword name="SPILL"  value="4,FL1-A,FL2-A,FL3-A,FL4-A,1,0,0,0,0,1,0,0,0,0,1,0,0,0,0,1" />
         <Keyword name="$CYT"  value="BriCyteE6" />
         <Keyword name="$ETIM"  value="17:00:22" />
         <Keyword name="$DATE"  value="26-Sep-2021" />
         <Keyword name="SPEED"  value="high" />
         <Keyword name="DILUTE"  value="1" />
         <Keyword name="VOLUME"  value="54.04998ul" />
         <Keyword name="$SMNO"  value="48h" />
         <Keyword name="SoftWare Version"  value="01.11.00.8976" />
         <Keyword name="$NEXTDATA"  value="0               " />
         <Keyword name="$ENDSTEXT"  value="0       " />
         <Keyword name="$BEGINSTEXT"  value="0       " />
         <Keyword name="$ENDDATA"  value="762255          " />
         <Keyword name="$BEGINDATA"  value="2256    " />
         <Keyword name="$ENDANALYSIS"  value="0       " />
         <Keyword name="$BEGINANALYSIS"  value="0       " />
         <Keyword name="FJ_FCS_VERSION"  value="3" />
       </Keywords>
       <SampleNode name="48h_4d 12um_2021_09_26_16_52_30.fcs"  annotation=""  owningGroup=""  expanded="1"  sortPriority="10"  count="10000"  sampleID="7" >
         <Graph smoothing="0"  backColor="#ffffff"  foreColor="#000000"  type="Pseudocolor"  fast="1" >
           <Axis dimension="x"  name="FSC-A"  label=""  auto="auto" />
           <Axis dimension="y"  name="SSC-A"  label=""  auto="auto" />
           <GraphSettings level="5%"  smoothingHighResolution="1"  contourHighResolution="1"  histogramSmoothingCount="0"  graphResolution="256"  showOutliers="0"  drawLargeDots="0"  dotsToDraw="8000"  tint="le.chartfill.tinted.40"  lineWeight="le.lineweight.normal"  lineStyle="le.linestyle.solid" />
           <GraphEnvironment showGrid="0"  showAxes="tnlTNL"  showGates="1"  showFreqOnPlots="1"  showGateNameOnPlots="1"  showMedians="0"  showUncomped="0"  addEventParam="0"  lastYAxisName="" >
             <TextTraits font="SansSerif"  size="11"  name="Labels"  style="plain"  color="#000000"  background="#00ffffff"  just="left" />
             <TextTraits font="SansSerif"  size="11"  name="LayoutGates"  style="plain"  color="#000000"  background="#00ffffff"  just="left" />
             <TextTraits font="SansSerif"  size="9"  name="Numbers"  style="plain"  color="#000000"  background="#00ffffff"  just="left" />
             <TextTraits font="SansSerif"  size="9"  name="Legend"  style="plain"  color="#000000"  background="#00ffffff"  just="left" />
             <WindowPosition x="0"  y="0"  width="0"  height="0"  displayed="0"  panelState="" />
           </GraphEnvironment>
         </Graph>
       </SampleNode>
     </Sample>
     <Sample>
       <DataSet uri="file:/E:/坚果云/我的坚果云/毛龙飞20210324/20210330%20凋亡/20210926/48h_4e%203um_2021_09_26_16_52_30.fcs"  sampleID="8" />
       <Transformations>
         <transforms:linear transforms:minRange="0"  transforms:maxRange="1048576"  gain="1" >
           <data-type:parameter data-type:name="FSC-A" />
         </transforms:linear>
         <transforms:linear transforms:minRange="0"  transforms:maxRange="1048576"  gain="1" >
           <data-type:parameter data-type:name="FSC-W" />
         </transforms:linear>
         <transforms:linear transforms:minRange="0"  transforms:maxRange="1048576"  gain="1" >
           <data-type:parameter data-type:name="FSC-H" />
         </transforms:linear>
         <transforms:linear transforms:minRange="0"  transforms:maxRange="1048576"  gain="1" >
           <data-type:parameter data-type:name="SSC-A" />
         </transforms:linear>
         <transforms:linear transforms:minRange="0"  transforms:maxRange="1048576"  gain="1" >
           <data-type:parameter data-type:name="SSC-W" />
         </transforms:linear>
         <transforms:linear transforms:minRange="0"  transforms:maxRange="1048576"  gain="1" >
           <data-type:parameter data-type:name="SSC-H" />
         </transforms:linear>
         <transforms:log transforms:offset="100"  transforms:decades="3.0205999133" >
           <data-type:parameter data-type:name="FL1-A" />
         </transforms:log>
         <transforms:linear transforms:minRange="0"  transforms:maxRange="1048576"  gain="1" >
           <data-type:parameter data-type:name="FL1-W" />
         </transforms:linear>
         <transforms:log transforms:offset="1"  transforms:decades="6.0205999133" >
           <data-type:parameter data-type:name="FL1-H" />
         </transforms:log>
         <transforms:log transforms:offset="10"  transforms:decades="3.5205999133" >
           <data-type:parameter data-type:name="FL2-A" />
         </transforms:log>
         <transforms:linear transforms:minRange="0"  transforms:maxRange="1048576"  gain="1" >
           <data-type:parameter data-type:name="FL2-W" />
         </transforms:linear>
         <transforms:log transforms:offset="1"  transforms:decades="6.0205999133" >
           <data-type:parameter data-type:name="FL2-H" />
         </transforms:log>
         <transforms:log transforms:offset="1"  transforms:decades="6.0205999133" >
           <data-type:parameter data-type:name="FL3-A" />
         </transforms:log>
         <transforms:linear transforms:minRange="0"  transforms:maxRange="1048576"  gain="1" >
           <data-type:parameter data-type:name="FL3-W" />
         </transforms:linear>
         <transforms:log transforms:offset="1"  transforms:decades="6.0205999133" >
           <data-type:parameter data-type:name="FL3-H" />
         </transforms:log>
         <transforms:log transforms:offset="1"  transforms:decades="6.0205999133" >
           <data-type:parameter data-type:name="FL4-A" />
         </transforms:log>
         <transforms:linear transforms:minRange="0"  transforms:maxRange="1048576"  gain="1" >
           <data-type:parameter data-type:name="FL4-W" />
         </transforms:linear>
         <transforms:log transforms:offset="1"  transforms:decades="6.0205999133" >
           <data-type:parameter data-type:name="FL4-H" />
         </transforms:log>
         <transforms:linear transforms:minRange="0"  transforms:maxRange="25.958"  gain="0.01" >
           <data-type:parameter data-type:name="Time" />
         </transforms:linear>
       </Transformations>
       <Keywords>
         <Keyword name="TubeName"  value="4e 3um" />
         <Keyword name="TemplateName"  value="Empty" />
         <Keyword name="$UNICODE"  value="65001,TemplateName,TubeName" />
         <Keyword name="$TIMESTEP"  value="0.01" />
         <Keyword name="$P19E"  value="0,0" />
         <Keyword name="$P19B"  value="32" />
         <Keyword name="$P19R"  value="1048576" />
         <Keyword name="$P19S"  value="Time" />
         <Keyword name="$P19N"  value="Time" />
         <Keyword name="P18DISPLAY"  value="LOG" />
         <Keyword name="$P18V"  value="452" />
         <Keyword name="$P18E"  value="0,0" />
         <Keyword name="$P18B"  value="32" />
         <Keyword name="$P18R"  value="1048576" />
         <Keyword name="$P18S"  value="APC-H" />
         <Keyword name="$P18N"  value="FL4-H" />
         <Keyword name="P17DISPLAY"  value="LIN" />
         <Keyword name="$P17V"  value="452" />
         <Keyword name="$P17E"  value="0,0" />
         <Keyword name="$P17B"  value="32" />
         <Keyword name="$P17R"  value="1048576" />
         <Keyword name="$P17S"  value="APC-W" />
         <Keyword name="$P17N"  value="FL4-W" />
         <Keyword name="P16DISPLAY"  value="LOG" />
         <Keyword name="$P16V"  value="452" />
         <Keyword name="$P16E"  value="0,0" />
         <Keyword name="$P16B"  value="32" />
         <Keyword name="$P16R"  value="1048576" />
         <Keyword name="$P16S"  value="APC-A" />
         <Keyword name="$P16N"  value="FL4-A" />
         <Keyword name="P15DISPLAY"  value="LOG" />
         <Keyword name="$P15V"  value="555" />
         <Keyword name="$P15E"  value="0,0" />
         <Keyword name="$P15B"  value="32" />
         <Keyword name="$P15R"  value="1048576" />
         <Keyword name="$P15S"  value="PerCP-H" />
         <Keyword name="$P15N"  value="FL3-H" />
         <Keyword name="P14DISPLAY"  value="LIN" />
         <Keyword name="$P14V"  value="555" />
         <Keyword name="$P14E"  value="0,0" />
         <Keyword name="$P14B"  value="32" />
         <Keyword name="$P14R"  value="1048576" />
         <Keyword name="$P14S"  value="PerCP-W" />
         <Keyword name="$P14N"  value="FL3-W" />
         <Keyword name="P13DISPLAY"  value="LOG" />
         <Keyword name="$P13V"  value="555" />
         <Keyword name="$P13E"  value="0,0" />
         <Keyword name="$P13B"  value="32" />
         <Keyword name="$P13R"  value="1048576" />
         <Keyword name="$P13S"  value="PerCP-A" />
         <Keyword name="$P13N"  value="FL3-A" />
         <Keyword name="P12DISPLAY"  value="LOG" />
         <Keyword name="$P12V"  value="280" />
         <Keyword name="$P12E"  value="0,0" />
         <Keyword name="$P12B"  value="32" />
         <Keyword name="$P12R"  value="1048576" />
         <Keyword name="$P12S"  value="PE-H" />
         <Keyword name="$P12N"  value="FL2-H" />
         <Keyword name="P11DISPLAY"  value="LIN" />
         <Keyword name="$P11V"  value="280" />
         <Keyword name="$P11E"  value="0,0" />
         <Keyword name="$P11B"  value="32" />
         <Keyword name="$P11R"  value="1048576" />
         <Keyword name="$P11S"  value="PE-W" />
         <Keyword name="$P11N"  value="FL2-W" />
         <Keyword name="P10DISPLAY"  value="LOG" />
         <Keyword name="$P10V"  value="280" />
         <Keyword name="$P10E"  value="0,0" />
         <Keyword name="$P10B"  value="32" />
         <Keyword name="$P10R"  value="1048576" />
         <Keyword name="$P10S"  value="PE-A" />
         <Keyword name="$P10N"  value="FL2-A" />
         <Keyword name="P9DISPLAY"  value="LOG" />
         <Keyword name="$P9V"  value="320" />
         <Keyword name="$P9E"  value="0,0" />
         <Keyword name="$P9B"  value="32" />
         <Keyword name="$P9R"  value="1048576" />
         <Keyword name="$P9S"  value="FITC-H" />
         <Keyword name="$P9N"  value="FL1-H" />
         <Keyword name="P8DISPLAY"  value="LIN" />
         <Keyword name="$P8V"  value="320" />
         <Keyword name="$P8E"  value="0,0" />
         <Keyword name="$P8B"  value="32" />
         <Keyword name="$P8R"  value="1048576" />
         <Keyword name="$P8S"  value="FITC-W" />
         <Keyword name="$P8N"  value="FL1-W" />
         <Keyword name="P7DISPLAY"  value="LOG" />
         <Keyword name="$P7V"  value="320" />
         <Keyword name="$P7E"  value="0,0" />
         <Keyword name="$P7B"  value="32" />
         <Keyword name="$P7R"  value="1048576" />
         <Keyword name="$P7S"  value="FITC-A" />
         <Keyword name="$P7N"  value="FL1-A" />
         <Keyword name="P6DISPLAY"  value="LIN" />
         <Keyword name="$P6V"  value="280" />
         <Keyword name="$P6E"  value="0,0" />
         <Keyword name="$P6B"  value="32" />
         <Keyword name="$P6R"  value="1048576" />
         <Keyword name="$P6S"  value="SSC-H" />
         <Keyword name="$P6N"  value="SSC-H" />
         <Keyword name="P5DISPLAY"  value="LIN" />
         <Keyword name="$P5V"  value="280" />
         <Keyword name="$P5E"  value="0,0" />
         <Keyword name="$P5B"  value="32" />
         <Keyword name="$P5R"  value="1048576" />
         <Keyword name="$P5S"  value="SSC-W" />
         <Keyword name="$P5N"  value="SSC-W" />
         <Keyword name="P4DISPLAY"  value="LIN" />
         <Keyword name="$P4V"  value="280" />
         <Keyword name="$P4E"  value="0,0" />
         <Keyword name="$P4B"  value="32" />
         <Keyword name="$P4R"  value="1048576" />
         <Keyword name="$P4S"  value="SSC-A" />
         <Keyword name="$P4N"  value="SSC-A" />
         <Keyword name="P3DISPLAY"  value="LIN" />
         <Keyword name="$P3V"  value="80" />
         <Keyword name="$P3E"  value="0,0" />
         <Keyword name="$P3B"  value="32" />
         <Keyword name="$P3R"  value="1048576" />
         <Keyword name="$P3S"  value="FSC-H" />
         <Keyword name="$P3N"  value="FSC-H" />
         <Keyword name="P2DISPLAY"  value="LIN" />
         <Keyword name="$P2V"  value="80" />
         <Keyword name="$P2E"  value="0,0" />
         <Keyword name="$P2B"  value="32" />
         <Keyword name="$P2R"  value="1048576" />
         <Keyword name="$P2S"  value="FSC-W" />
         <Keyword name="$P2N"  value="FSC-W" />
         <Keyword name="P1DISPLAY"  value="LIN" />
         <Keyword name="$P1V"  value="80" />
         <Keyword name="$P1E"  value="0,0" />
         <Keyword name="$P1B"  value="32" />
         <Keyword name="$P1R"  value="1048576" />
         <Keyword name="$P1S"  value="FSC-A" />
         <Keyword name="$P1N"  value="FSC-A" />
         <Keyword name="$TOT"  value="10000" />
         <Keyword name="$PAR"  value="19" />
         <Keyword name="$BYTEORD"  value="1,2,3,4" />
         <Keyword name="$DATATYPE"  value="F" />
         <Keyword name="$MODE"  value="L" />
         <Keyword name="THRESHOLD"  value="FSC,100000" />
         <Keyword name="SPILL"  value="4,FL1-A,FL2-A,FL3-A,FL4-A,1,0,0,0,0,1,0,0,0,0,1,0,0,0,0,1" />
         <Keyword name="$CYT"  value="BriCyteE6" />
         <Keyword name="$ETIM"  value="17:01:22" />
         <Keyword name="$DATE"  value="26-Sep-2021" />
         <Keyword name="SPEED"  value="high" />
         <Keyword name="DILUTE"  value="1" />
         <Keyword name="VOLUME"  value="41.98511ul" />
         <Keyword name="$SMNO"  value="48h" />
         <Keyword name="SoftWare Version"  value="01.11.00.8976" />
         <Keyword name="$NEXTDATA"  value="0               " />
         <Keyword name="$ENDSTEXT"  value="0       " />
         <Keyword name="$BEGINSTEXT"  value="0       " />
         <Keyword name="$ENDDATA"  value="762255          " />
         <Keyword name="$BEGINDATA"  value="2256    " />
         <Keyword name="$ENDANALYSIS"  value="0       " />
         <Keyword name="$BEGINANALYSIS"  value="0       " />
         <Keyword name="FJ_FCS_VERSION"  value="3" />
       </Keywords>
       <SampleNode name="48h_4e 3um_2021_09_26_16_52_30.fcs"  annotation=""  owningGroup=""  expanded="1"  sortPriority="10"  count="10000"  sampleID="8" >
         <Graph smoothing="0"  backColor="#ffffff"  foreColor="#000000"  type="Pseudocolor"  fast="1" >
           <Axis dimension="x"  name="FSC-A"  label=""  auto="auto" />
           <Axis dimension="y"  name="SSC-A"  label=""  auto="auto" />
           <GraphSettings level="5%"  smoothingHighResolution="1"  contourHighResolution="1"  histogramSmoothingCount="0"  graphResolution="256"  showOutliers="0"  drawLargeDots="0"  dotsToDraw="8000"  tint="le.chartfill.tinted.40"  lineWeight="le.lineweight.normal"  lineStyle="le.linestyle.solid" />
           <GraphEnvironment showGrid="0"  showAxes="tnlTNL"  showGates="1"  showFreqOnPlots="1"  showGateNameOnPlots="1"  showMedians="0"  showUncomped="0"  addEventParam="0"  lastYAxisName="" >
             <TextTraits font="SansSerif"  size="11"  name="Labels"  style="plain"  color="#000000"  background="#00ffffff"  just="left" />
             <TextTraits font="SansSerif"  size="11"  name="LayoutGates"  style="plain"  color="#000000"  background="#00ffffff"  just="left" />
             <TextTraits font="SansSerif"  size="9"  name="Numbers"  style="plain"  color="#000000"  background="#00ffffff"  just="left" />
             <TextTraits font="SansSerif"  size="9"  name="Legend"  style="plain"  color="#000000"  background="#00ffffff"  just="left" />
             <WindowPosition x="0"  y="0"  width="0"  height="0"  displayed="0"  panelState="" />
           </GraphEnvironment>
         </Graph>
       </SampleNode>
     </Sample>
     <Sample>
       <DataSet uri="file:/E:/坚果云/我的坚果云/毛龙飞20210324/20210330%20凋亡/20210926/48h_4e%206um_2021_09_26_16_52_30.fcs"  sampleID="9" />
       <Transformations>
         <transforms:linear transforms:minRange="0"  transforms:maxRange="1048576"  gain="1" >
           <data-type:parameter data-type:name="FSC-A" />
         </transforms:linear>
         <transforms:linear transforms:minRange="0"  transforms:maxRange="1048576"  gain="1" >
           <data-type:parameter data-type:name="FSC-W" />
         </transforms:linear>
         <transforms:linear transforms:minRange="0"  transforms:maxRange="1048576"  gain="1" >
           <data-type:parameter data-type:name="FSC-H" />
         </transforms:linear>
         <transforms:linear transforms:minRange="0"  transforms:maxRange="1048576"  gain="1" >
           <data-type:parameter data-type:name="SSC-A" />
         </transforms:linear>
         <transforms:linear transforms:minRange="0"  transforms:maxRange="1048576"  gain="1" >
           <data-type:parameter data-type:name="SSC-W" />
         </transforms:linear>
         <transforms:linear transforms:minRange="0"  transforms:maxRange="1048576"  gain="1" >
           <data-type:parameter data-type:name="SSC-H" />
         </transforms:linear>
         <transforms:log transforms:offset="100"  transforms:decades="3.0205999133" >
           <data-type:parameter data-type:name="FL1-A" />
         </transforms:log>
         <transforms:linear transforms:minRange="0"  transforms:maxRange="1048576"  gain="1" >
           <data-type:parameter data-type:name="FL1-W" />
         </transforms:linear>
         <transforms:log transforms:offset="1"  transforms:decades="6.0205999133" >
           <data-type:parameter data-type:name="FL1-H" />
         </transforms:log>
         <transforms:log transforms:offset="10"  transforms:decades="3.5205999133" >
           <data-type:parameter data-type:name="FL2-A" />
         </transforms:log>
         <transforms:linear transforms:minRange="0"  transforms:maxRange="1048576"  gain="1" >
           <data-type:parameter data-type:name="FL2-W" />
         </transforms:linear>
         <transforms:log transforms:offset="1"  transforms:decades="6.0205999133" >
           <data-type:parameter data-type:name="FL2-H" />
         </transforms:log>
         <transforms:log transforms:offset="1"  transforms:decades="6.0205999133" >
           <data-type:parameter data-type:name="FL3-A" />
         </transforms:log>
         <transforms:linear transforms:minRange="0"  transforms:maxRange="1048576"  gain="1" >
           <data-type:parameter data-type:name="FL3-W" />
         </transforms:linear>
         <transforms:log transforms:offset="1"  transforms:decades="6.0205999133" >
           <data-type:parameter data-type:name="FL3-H" />
         </transforms:log>
         <transforms:log transforms:offset="1"  transforms:decades="6.0205999133" >
           <data-type:parameter data-type:name="FL4-A" />
         </transforms:log>
         <transforms:linear transforms:minRange="0"  transforms:maxRange="1048576"  gain="1" >
           <data-type:parameter data-type:name="FL4-W" />
         </transforms:linear>
         <transforms:log transforms:offset="1"  transforms:decades="6.0205999133" >
           <data-type:parameter data-type:name="FL4-H" />
         </transforms:log>
         <transforms:linear transforms:minRange="0"  transforms:maxRange="23.914"  gain="0.01" >
           <data-type:parameter data-type:name="Time" />
         </transforms:linear>
       </Transformations>
       <Keywords>
         <Keyword name="TubeName"  value="4e 6um" />
         <Keyword name="TemplateName"  value="Empty" />
         <Keyword name="$UNICODE"  value="65001,TemplateName,TubeName" />
         <Keyword name="$TIMESTEP"  value="0.01" />
         <Keyword name="$P19E"  value="0,0" />
         <Keyword name="$P19B"  value="32" />
         <Keyword name="$P19R"  value="1048576" />
         <Keyword name="$P19S"  value="Time" />
         <Keyword name="$P19N"  value="Time" />
         <Keyword name="P18DISPLAY"  value="LOG" />
         <Keyword name="$P18V"  value="452" />
         <Keyword name="$P18E"  value="0,0" />
         <Keyword name="$P18B"  value="32" />
         <Keyword name="$P18R"  value="1048576" />
         <Keyword name="$P18S"  value="APC-H" />
         <Keyword name="$P18N"  value="FL4-H" />
         <Keyword name="P17DISPLAY"  value="LIN" />
         <Keyword name="$P17V"  value="452" />
         <Keyword name="$P17E"  value="0,0" />
         <Keyword name="$P17B"  value="32" />
         <Keyword name="$P17R"  value="1048576" />
         <Keyword name="$P17S"  value="APC-W" />
         <Keyword name="$P17N"  value="FL4-W" />
         <Keyword name="P16DISPLAY"  value="LOG" />
         <Keyword name="$P16V"  value="452" />
         <Keyword name="$P16E"  value="0,0" />
         <Keyword name="$P16B"  value="32" />
         <Keyword name="$P16R"  value="1048576" />
         <Keyword name="$P16S"  value="APC-A" />
         <Keyword name="$P16N"  value="FL4-A" />
         <Keyword name="P15DISPLAY"  value="LOG" />
         <Keyword name="$P15V"  value="555" />
         <Keyword name="$P15E"  value="0,0" />
         <Keyword name="$P15B"  value="32" />
         <Keyword name="$P15R"  value="1048576" />
         <Keyword name="$P15S"  value="PerCP-H" />
         <Keyword name="$P15N"  value="FL3-H" />
         <Keyword name="P14DISPLAY"  value="LIN" />
         <Keyword name="$P14V"  value="555" />
         <Keyword name="$P14E"  value="0,0" />
         <Keyword name="$P14B"  value="32" />
         <Keyword name="$P14R"  value="1048576" />
         <Keyword name="$P14S"  value="PerCP-W" />
         <Keyword name="$P14N"  value="FL3-W" />
         <Keyword name="P13DISPLAY"  value="LOG" />
         <Keyword name="$P13V"  value="555" />
         <Keyword name="$P13E"  value="0,0" />
         <Keyword name="$P13B"  value="32" />
         <Keyword name="$P13R"  value="1048576" />
         <Keyword name="$P13S"  value="PerCP-A" />
         <Keyword name="$P13N"  value="FL3-A" />
         <Keyword name="P12DISPLAY"  value="LOG" />
         <Keyword name="$P12V"  value="280" />
         <Keyword name="$P12E"  value="0,0" />
         <Keyword name="$P12B"  value="32" />
         <Keyword name="$P12R"  value="1048576" />
         <Keyword name="$P12S"  value="PE-H" />
         <Keyword name="$P12N"  value="FL2-H" />
         <Keyword name="P11DISPLAY"  value="LIN" />
         <Keyword name="$P11V"  value="280" />
         <Keyword name="$P11E"  value="0,0" />
         <Keyword name="$P11B"  value="32" />
         <Keyword name="$P11R"  value="1048576" />
         <Keyword name="$P11S"  value="PE-W" />
         <Keyword name="$P11N"  value="FL2-W" />
         <Keyword name="P10DISPLAY"  value="LOG" />
         <Keyword name="$P10V"  value="280" />
         <Keyword name="$P10E"  value="0,0" />
         <Keyword name="$P10B"  value="32" />
         <Keyword name="$P10R"  value="1048576" />
         <Keyword name="$P10S"  value="PE-A" />
         <Keyword name="$P10N"  value="FL2-A" />
         <Keyword name="P9DISPLAY"  value="LOG" />
         <Keyword name="$P9V"  value="320" />
         <Keyword name="$P9E"  value="0,0" />
         <Keyword name="$P9B"  value="32" />
         <Keyword name="$P9R"  value="1048576" />
         <Keyword name="$P9S"  value="FITC-H" />
         <Keyword name="$P9N"  value="FL1-H" />
         <Keyword name="P8DISPLAY"  value="LIN" />
         <Keyword name="$P8V"  value="320" />
         <Keyword name="$P8E"  value="0,0" />
         <Keyword name="$P8B"  value="32" />
         <Keyword name="$P8R"  value="1048576" />
         <Keyword name="$P8S"  value="FITC-W" />
         <Keyword name="$P8N"  value="FL1-W" />
         <Keyword name="P7DISPLAY"  value="LOG" />
         <Keyword name="$P7V"  value="320" />
         <Keyword name="$P7E"  value="0,0" />
         <Keyword name="$P7B"  value="32" />
         <Keyword name="$P7R"  value="1048576" />
         <Keyword name="$P7S"  value="FITC-A" />
         <Keyword name="$P7N"  value="FL1-A" />
         <Keyword name="P6DISPLAY"  value="LIN" />
         <Keyword name="$P6V"  value="280" />
         <Keyword name="$P6E"  value="0,0" />
         <Keyword name="$P6B"  value="32" />
         <Keyword name="$P6R"  value="1048576" />
         <Keyword name="$P6S"  value="SSC-H" />
         <Keyword name="$P6N"  value="SSC-H" />
         <Keyword name="P5DISPLAY"  value="LIN" />
         <Keyword name="$P5V"  value="280" />
         <Keyword name="$P5E"  value="0,0" />
         <Keyword name="$P5B"  value="32" />
         <Keyword name="$P5R"  value="1048576" />
         <Keyword name="$P5S"  value="SSC-W" />
         <Keyword name="$P5N"  value="SSC-W" />
         <Keyword name="P4DISPLAY"  value="LIN" />
         <Keyword name="$P4V"  value="280" />
         <Keyword name="$P4E"  value="0,0" />
         <Keyword name="$P4B"  value="32" />
         <Keyword name="$P4R"  value="1048576" />
         <Keyword name="$P4S"  value="SSC-A" />
         <Keyword name="$P4N"  value="SSC-A" />
         <Keyword name="P3DISPLAY"  value="LIN" />
         <Keyword name="$P3V"  value="80" />
         <Keyword name="$P3E"  value="0,0" />
         <Keyword name="$P3B"  value="32" />
         <Keyword name="$P3R"  value="1048576" />
         <Keyword name="$P3S"  value="FSC-H" />
         <Keyword name="$P3N"  value="FSC-H" />
         <Keyword name="P2DISPLAY"  value="LIN" />
         <Keyword name="$P2V"  value="80" />
         <Keyword name="$P2E"  value="0,0" />
         <Keyword name="$P2B"  value="32" />
         <Keyword name="$P2R"  value="1048576" />
         <Keyword name="$P2S"  value="FSC-W" />
         <Keyword name="$P2N"  value="FSC-W" />
         <Keyword name="P1DISPLAY"  value="LIN" />
         <Keyword name="$P1V"  value="80" />
         <Keyword name="$P1E"  value="0,0" />
         <Keyword name="$P1B"  value="32" />
         <Keyword name="$P1R"  value="1048576" />
         <Keyword name="$P1S"  value="FSC-A" />
         <Keyword name="$P1N"  value="FSC-A" />
         <Keyword name="$TOT"  value="10000" />
         <Keyword name="$PAR"  value="19" />
         <Keyword name="$BYTEORD"  value="1,2,3,4" />
         <Keyword name="$DATATYPE"  value="F" />
         <Keyword name="$MODE"  value="L" />
         <Keyword name="THRESHOLD"  value="FSC,100000" />
         <Keyword name="SPILL"  value="4,FL1-A,FL2-A,FL3-A,FL4-A,1,0,0,0,0,1,0,0,0,0,1,0,0,0,0,1" />
         <Keyword name="$CYT"  value="BriCyteE6" />
         <Keyword name="$ETIM"  value="17:02:20" />
         <Keyword name="$DATE"  value="26-Sep-2021" />
         <Keyword name="SPEED"  value="high" />
         <Keyword name="DILUTE"  value="1" />
         <Keyword name="VOLUME"  value="38.81686ul" />
         <Keyword name="$SMNO"  value="48h" />
         <Keyword name="SoftWare Version"  value="01.11.00.8976" />
         <Keyword name="$NEXTDATA"  value="0               " />
         <Keyword name="$ENDSTEXT"  value="0       " />
         <Keyword name="$BEGINSTEXT"  value="0       " />
         <Keyword name="$ENDDATA"  value="762255          " />
         <Keyword name="$BEGINDATA"  value="2256    " />
         <Keyword name="$ENDANALYSIS"  value="0       " />
         <Keyword name="$BEGINANALYSIS"  value="0       " />
         <Keyword name="FJ_FCS_VERSION"  value="3" />
       </Keywords>
       <SampleNode name="48h_4e 6um_2021_09_26_16_52_30.fcs"  annotation=""  owningGroup=""  expanded="1"  sortPriority="10"  count="10000"  sampleID="9" >
         <Graph smoothing="0"  backColor="#ffffff"  foreColor="#000000"  type="Pseudocolor"  fast="1" >
           <Axis dimension="x"  name="FSC-A"  label=""  auto="auto" />
           <Axis dimension="y"  name="SSC-A"  label=""  auto="auto" />
           <GraphSettings level="5%"  smoothingHighResolution="1"  contourHighResolution="1"  histogramSmoothingCount="0"  graphResolution="256"  showOutliers="0"  drawLargeDots="0"  dotsToDraw="8000"  tint="le.chartfill.tinted.40"  lineWeight="le.lineweight.normal"  lineStyle="le.linestyle.solid" />
           <GraphEnvironment showGrid="0"  showAxes="tnlTNL"  showGates="1"  showFreqOnPlots="1"  showGateNameOnPlots="1"  showMedians="0"  showUncomped="0"  addEventParam="0"  lastYAxisName="" >
             <TextTraits font="SansSerif"  size="11"  name="Labels"  style="plain"  color="#000000"  background="#00ffffff"  just="left" />
             <TextTraits font="SansSerif"  size="11"  name="LayoutGates"  style="plain"  color="#000000"  background="#00ffffff"  just="left" />
             <TextTraits font="SansSerif"  size="9"  name="Numbers"  style="plain"  color="#000000"  background="#00ffffff"  just="left" />
             <TextTraits font="SansSerif"  size="9"  name="Legend"  style="plain"  color="#000000"  background="#00ffffff"  just="left" />
             <WindowPosition x="0"  y="0"  width="0"  height="0"  displayed="0"  panelState="" />
           </GraphEnvironment>
         </Graph>
       </SampleNode>
     </Sample>
     <Sample>
       <DataSet uri="file:/E:/坚果云/我的坚果云/毛龙飞20210324/20210330%20凋亡/20210926/48h_4e%2012um_2021_09_26_16_52_30.fcs"  sampleID="10" />
       <Transformations>
         <transforms:linear transforms:minRange="0"  transforms:maxRange="1048576"  gain="1" >
           <data-type:parameter data-type:name="FSC-A" />
         </transforms:linear>
         <transforms:linear transforms:minRange="0"  transforms:maxRange="1048576"  gain="1" >
           <data-type:parameter data-type:name="FSC-W" />
         </transforms:linear>
         <transforms:linear transforms:minRange="0"  transforms:maxRange="1048576"  gain="1" >
           <data-type:parameter data-type:name="FSC-H" />
         </transforms:linear>
         <transforms:linear transforms:minRange="0"  transforms:maxRange="1048576"  gain="1" >
           <data-type:parameter data-type:name="SSC-A" />
         </transforms:linear>
         <transforms:linear transforms:minRange="0"  transforms:maxRange="1048576"  gain="1" >
           <data-type:parameter data-type:name="SSC-W" />
         </transforms:linear>
         <transforms:linear transforms:minRange="0"  transforms:maxRange="1048576"  gain="1" >
           <data-type:parameter data-type:name="SSC-H" />
         </transforms:linear>
         <transforms:log transforms:offset="100"  transforms:decades="3.0205999133" >
           <data-type:parameter data-type:name="FL1-A" />
         </transforms:log>
         <transforms:linear transforms:minRange="0"  transforms:maxRange="1048576"  gain="1" >
           <data-type:parameter data-type:name="FL1-W" />
         </transforms:linear>
         <transforms:log transforms:offset="1"  transforms:decades="6.0205999133" >
           <data-type:parameter data-type:name="FL1-H" />
         </transforms:log>
         <transforms:log transforms:offset="10"  transforms:decades="3.5205999133" >
           <data-type:parameter data-type:name="FL2-A" />
         </transforms:log>
         <transforms:linear transforms:minRange="0"  transforms:maxRange="1048576"  gain="1" >
           <data-type:parameter data-type:name="FL2-W" />
         </transforms:linear>
         <transforms:log transforms:offset="1"  transforms:decades="6.0205999133" >
           <data-type:parameter data-type:name="FL2-H" />
         </transforms:log>
         <transforms:log transforms:offset="1"  transforms:decades="6.0205999133" >
           <data-type:parameter data-type:name="FL3-A" />
         </transforms:log>
         <transforms:linear transforms:minRange="0"  transforms:maxRange="1048576"  gain="1" >
           <data-type:parameter data-type:name="FL3-W" />
         </transforms:linear>
         <transforms:log transforms:offset="1"  transforms:decades="6.0205999133" >
           <data-type:parameter data-type:name="FL3-H" />
         </transforms:log>
         <transforms:log transforms:offset="1"  transforms:decades="6.0205999133" >
           <data-type:parameter data-type:name="FL4-A" />
         </transforms:log>
         <transforms:linear transforms:minRange="0"  transforms:maxRange="1048576"  gain="1" >
           <data-type:parameter data-type:name="FL4-W" />
         </transforms:linear>
         <transforms:log transforms:offset="1"  transforms:decades="6.0205999133" >
           <data-type:parameter data-type:name="FL4-H" />
         </transforms:log>
         <transforms:linear transforms:minRange="0"  transforms:maxRange="27.57"  gain="0.01" >
           <data-type:parameter data-type:name="Time" />
         </transforms:linear>
       </Transformations>
       <Keywords>
         <Keyword name="TubeName"  value="4e 12um" />
         <Keyword name="TemplateName"  value="Empty" />
         <Keyword name="$UNICODE"  value="65001,TemplateName,TubeName" />
         <Keyword name="$TIMESTEP"  value="0.01" />
         <Keyword name="$P19E"  value="0,0" />
         <Keyword name="$P19B"  value="32" />
         <Keyword name="$P19R"  value="1048576" />
         <Keyword name="$P19S"  value="Time" />
         <Keyword name="$P19N"  value="Time" />
         <Keyword name="P18DISPLAY"  value="LOG" />
         <Keyword name="$P18V"  value="452" />
         <Keyword name="$P18E"  value="0,0" />
         <Keyword name="$P18B"  value="32" />
         <Keyword name="$P18R"  value="1048576" />
         <Keyword name="$P18S"  value="APC-H" />
         <Keyword name="$P18N"  value="FL4-H" />
         <Keyword name="P17DISPLAY"  value="LIN" />
         <Keyword name="$P17V"  value="452" />
         <Keyword name="$P17E"  value="0,0" />
         <Keyword name="$P17B"  value="32" />
         <Keyword name="$P17R"  value="1048576" />
         <Keyword name="$P17S"  value="APC-W" />
         <Keyword name="$P17N"  value="FL4-W" />
         <Keyword name="P16DISPLAY"  value="LOG" />
         <Keyword name="$P16V"  value="452" />
         <Keyword name="$P16E"  value="0,0" />
         <Keyword name="$P16B"  value="32" />
         <Keyword name="$P16R"  value="1048576" />
         <Keyword name="$P16S"  value="APC-A" />
         <Keyword name="$P16N"  value="FL4-A" />
         <Keyword name="P15DISPLAY"  value="LOG" />
         <Keyword name="$P15V"  value="555" />
         <Keyword name="$P15E"  value="0,0" />
         <Keyword name="$P15B"  value="32" />
         <Keyword name="$P15R"  value="1048576" />
         <Keyword name="$P15S"  value="PerCP-H" />
         <Keyword name="$P15N"  value="FL3-H" />
         <Keyword name="P14DISPLAY"  value="LIN" />
         <Keyword name="$P14V"  value="555" />
         <Keyword name="$P14E"  value="0,0" />
         <Keyword name="$P14B"  value="32" />
         <Keyword name="$P14R"  value="1048576" />
         <Keyword name="$P14S"  value="PerCP-W" />
         <Keyword name="$P14N"  value="FL3-W" />
         <Keyword name="P13DISPLAY"  value="LOG" />
         <Keyword name="$P13V"  value="555" />
         <Keyword name="$P13E"  value="0,0" />
         <Keyword name="$P13B"  value="32" />
         <Keyword name="$P13R"  value="1048576" />
         <Keyword name="$P13S"  value="PerCP-A" />
         <Keyword name="$P13N"  value="FL3-A" />
         <Keyword name="P12DISPLAY"  value="LOG" />
         <Keyword name="$P12V"  value="280" />
         <Keyword name="$P12E"  value="0,0" />
         <Keyword name="$P12B"  value="32" />
         <Keyword name="$P12R"  value="1048576" />
         <Keyword name="$P12S"  value="PE-H" />
         <Keyword name="$P12N"  value="FL2-H" />
         <Keyword name="P11DISPLAY"  value="LIN" />
         <Keyword name="$P11V"  value="280" />
         <Keyword name="$P11E"  value="0,0" />
         <Keyword name="$P11B"  value="32" />
         <Keyword name="$P11R"  value="1048576" />
         <Keyword name="$P11S"  value="PE-W" />
         <Keyword name="$P11N"  value="FL2-W" />
         <Keyword name="P10DISPLAY"  value="LOG" />
         <Keyword name="$P10V"  value="280" />
         <Keyword name="$P10E"  value="0,0" />
         <Keyword name="$P10B"  value="32" />
         <Keyword name="$P10R"  value="1048576" />
         <Keyword name="$P10S"  value="PE-A" />
         <Keyword name="$P10N"  value="FL2-A" />
         <Keyword name="P9DISPLAY"  value="LOG" />
         <Keyword name="$P9V"  value="320" />
         <Keyword name="$P9E"  value="0,0" />
         <Keyword name="$P9B"  value="32" />
         <Keyword name="$P9R"  value="1048576" />
         <Keyword name="$P9S"  value="FITC-H" />
         <Keyword name="$P9N"  value="FL1-H" />
         <Keyword name="P8DISPLAY"  value="LIN" />
         <Keyword name="$P8V"  value="320" />
         <Keyword name="$P8E"  value="0,0" />
         <Keyword name="$P8B"  value="32" />
         <Keyword name="$P8R"  value="1048576" />
         <Keyword name="$P8S"  value="FITC-W" />
         <Keyword name="$P8N"  value="FL1-W" />
         <Keyword name="P7DISPLAY"  value="LOG" />
         <Keyword name="$P7V"  value="320" />
         <Keyword name="$P7E"  value="0,0" />
         <Keyword name="$P7B"  value="32" />
         <Keyword name="$P7R"  value="1048576" />
         <Keyword name="$P7S"  value="FITC-A" />
         <Keyword name="$P7N"  value="FL1-A" />
         <Keyword name="P6DISPLAY"  value="LIN" />
         <Keyword name="$P6V"  value="280" />
         <Keyword name="$P6E"  value="0,0" />
         <Keyword name="$P6B"  value="32" />
         <Keyword name="$P6R"  value="1048576" />
         <Keyword name="$P6S"  value="SSC-H" />
         <Keyword name="$P6N"  value="SSC-H" />
         <Keyword name="P5DISPLAY"  value="LIN" />
         <Keyword name="$P5V"  value="280" />
         <Keyword name="$P5E"  value="0,0" />
         <Keyword name="$P5B"  value="32" />
         <Keyword name="$P5R"  value="1048576" />
         <Keyword name="$P5S"  value="SSC-W" />
         <Keyword name="$P5N"  value="SSC-W" />
         <Keyword name="P4DISPLAY"  value="LIN" />
         <Keyword name="$P4V"  value="280" />
         <Keyword name="$P4E"  value="0,0" />
         <Keyword name="$P4B"  value="32" />
         <Keyword name="$P4R"  value="1048576" />
         <Keyword name="$P4S"  value="SSC-A" />
         <Keyword name="$P4N"  value="SSC-A" />
         <Keyword name="P3DISPLAY"  value="LIN" />
         <Keyword name="$P3V"  value="80" />
         <Keyword name="$P3E"  value="0,0" />
         <Keyword name="$P3B"  value="32" />
         <Keyword name="$P3R"  value="1048576" />
         <Keyword name="$P3S"  value="FSC-H" />
         <Keyword name="$P3N"  value="FSC-H" />
         <Keyword name="P2DISPLAY"  value="LIN" />
         <Keyword name="$P2V"  value="80" />
         <Keyword name="$P2E"  value="0,0" />
         <Keyword name="$P2B"  value="32" />
         <Keyword name="$P2R"  value="1048576" />
         <Keyword name="$P2S"  value="FSC-W" />
         <Keyword name="$P2N"  value="FSC-W" />
         <Keyword name="P1DISPLAY"  value="LIN" />
         <Keyword name="$P1V"  value="80" />
         <Keyword name="$P1E"  value="0,0" />
         <Keyword name="$P1B"  value="32" />
         <Keyword name="$P1R"  value="1048576" />
         <Keyword name="$P1S"  value="FSC-A" />
         <Keyword name="$P1N"  value="FSC-A" />
         <Keyword name="$TOT"  value="10000" />
         <Keyword name="$PAR"  value="19" />
         <Keyword name="$BYTEORD"  value="1,2,3,4" />
         <Keyword name="$DATATYPE"  value="F" />
         <Keyword name="$MODE"  value="L" />
         <Keyword name="THRESHOLD"  value="FSC,100000" />
         <Keyword name="SPILL"  value="4,FL1-A,FL2-A,FL3-A,FL4-A,1,0,0,0,0,1,0,0,0,0,1,0,0,0,0,1" />
         <Keyword name="$CYT"  value="BriCyteE6" />
         <Keyword name="$ETIM"  value="17:03:21" />
         <Keyword name="$DATE"  value="26-Sep-2021" />
         <Keyword name="SPEED"  value="high" />
         <Keyword name="DILUTE"  value="1" />
         <Keyword name="VOLUME"  value="44.8176ul" />
         <Keyword name="$SMNO"  value="48h" />
         <Keyword name="SoftWare Version"  value="01.11.00.8976" />
         <Keyword name="$NEXTDATA"  value="0               " />
         <Keyword name="$ENDSTEXT"  value="0       " />
         <Keyword name="$BEGINSTEXT"  value="0       " />
         <Keyword name="$ENDDATA"  value="762255          " />
         <Keyword name="$BEGINDATA"  value="2256    " />
         <Keyword name="$ENDANALYSIS"  value="0       " />
         <Keyword name="$BEGINANALYSIS"  value="0       " />
         <Keyword name="FJ_FCS_VERSION"  value="3" />
       </Keywords>
       <SampleNode name="48h_4e 12um_2021_09_26_16_52_30.fcs"  annotation=""  owningGroup=""  expanded="1"  sortPriority="10"  count="10000"  sampleID="10" >
         <Graph smoothing="0"  backColor="#ffffff"  foreColor="#000000"  type="Pseudocolor"  fast="1" >
           <Axis dimension="x"  name="FSC-A"  label=""  auto="auto" />
           <Axis dimension="y"  name="SSC-A"  label=""  auto="auto" />
           <GraphSettings level="5%"  smoothingHighResolution="1"  contourHighResolution="1"  histogramSmoothingCount="0"  graphResolution="256"  showOutliers="0"  drawLargeDots="0"  dotsToDraw="8000"  tint="le.chartfill.tinted.40"  lineWeight="le.lineweight.normal"  lineStyle="le.linestyle.solid" />
           <GraphEnvironment showGrid="0"  showAxes="tnlTNL"  showGates="1"  showFreqOnPlots="1"  showGateNameOnPlots="1"  showMedians="0"  showUncomped="0"  addEventParam="0"  lastYAxisName="" >
             <TextTraits font="SansSerif"  size="11"  name="Labels"  style="plain"  color="#000000"  background="#00ffffff"  just="left" />
             <TextTraits font="SansSerif"  size="11"  name="LayoutGates"  style="plain"  color="#000000"  background="#00ffffff"  just="left" />
             <TextTraits font="SansSerif"  size="9"  name="Numbers"  style="plain"  color="#000000"  background="#00ffffff"  just="left" />
             <TextTraits font="SansSerif"  size="9"  name="Legend"  style="plain"  color="#000000"  background="#00ffffff"  just="left" />
             <WindowPosition x="0"  y="0"  width="0"  height="0"  displayed="0"  panelState="" />
           </GraphEnvironment>
         </Graph>
       </SampleNode>
     </Sample>
   </SampleList>
   <TableEditor title="FlowJo Tables: 09-Oct-2021.wsp"  current="Table" >
     <Table name="Table"  outputFile="file:/C:/Users/81546/Documents/Table"  color="#00ffffff"  isBatch="0"  quickclose="0"  destination="toDisplay"  outputFormat="fj.document.type.table" >
       <PrintLayout flipPattern0="0"  rows="1"  columns="1"  padding="36"  header=""  footer=""  headerActive="0"  footerActive="0"  scalingMode="fj.print.scale.none"  scaling="1"  orientation="1"  width="595.2744"  height="841.8888"  imageableX="72"  imageableY="72"  imageableWidth="451.2744"  imageableHeight="697.8888" />
       <PageSection sectionName="header" >&lt;table width=&quot;100%&quot;&gt;&lt;tr&gt;&lt;td align=&quot;left&quot; valign=&quot;top&quot;&gt;&amp;NBSP&amp;NBSP&amp;NBSP&amp;NBSP&lt;IMG SRC=&quot;file:/C:/Program%20Files/FlowJo%20V10/images/fj_icon.png&quot;&gt;&lt;/IMG&gt;&lt;br/&gt;FlowJo, LLC&lt;/td&gt;&lt;td align=&quot;right&quot; valign=&quot;top&quot;&gt;Page &lt;PageNumber/&gt;&lt;/td&gt;&lt;/tr&gt;&lt;/table&gt;</PageSection>
       <PageSection sectionName="footer" >&lt;table width=&quot;100%&quot;&gt;&lt;tr&gt;&lt;td align=&quot;left&quot;  valign=&quot;bottom&quot;&gt;&lt;LongDate/&gt;&lt;/td&gt;&lt;td align=&quot;right&quot; valign=&quot;bottom&quot;&gt;&lt;Version/&gt;&lt;/td&gt;&lt;/tr&gt;&lt;/table&gt;</PageSection>
       <Iteration iterationType="SAMPLE"  iterationValue="11"  iterationKeyword=""  discriminator=""  panelSize="1"  groupName="Hela" />
       <TColumn analysisPath="all/Single Cells/Q2: FITC-A+ , PE-A+"  name="Q2: FITC-A+ , PE-A+"  identifier="Q2: FITC-A+ , PE-A+"  statistic="fj.stat.freqofparent"  parameterName=""  rename=""  formula=""  iscontrolvalue="0"  ishiddencolumn="0"  shownumbers="1"  valueType="statistic"  discriminator=""  originalSample="11" />
       <TColumn analysisPath="all/Single Cells/Q3: FITC-A+ , PE-A-"  name="Q3: FITC-A+ , PE-A-"  identifier="Q3: FITC-A+ , PE-A-"  statistic="fj.stat.freqofparent"  parameterName=""  rename=""  formula=""  iscontrolvalue="0"  ishiddencolumn="0"  shownumbers="1"  valueType="statistic"  discriminator=""  originalSample="11" />
     </Table>
   </TableEditor>
   <LayoutEditor title="FlowJo Layouts: 09-Oct-2021.wsp"  current="Layout"  showGrid="0"  showPageBreaks="0"  showGuides="0"  showDebugOutput="0" >
     <Layout name="Layout"  outputFile="file:/C:/Users/81546/Documents/Layout"  color="#00ffffff"  isBatch="0"  showGrid="0"  showRulers="1"  showDebugOutput="0"  showGuides="0"  showPageBreaks="1"  scale="0.66" >
       <PrintLayout flipPattern0="0"  rows="1"  columns="1"  padding="36"  header=""  footer=""  headerActive="0"  footerActive="0"  scalingMode="fj.print.scale.none"  scaling="2.3835920177"  orientation="0"  width="595.2744"  height="841.8888"  imageableX="72"  imageableY="72"  imageableWidth="451.2744"  imageableHeight="697.8888" />
       <PageSection sectionName="header" >&lt;table width=&quot;100%&quot;&gt;&lt;tr&gt;&lt;td align=&quot;left&quot; valign=&quot;top&quot;&gt;&amp;NBSP&amp;NBSP&amp;NBSP&amp;NBSP&lt;IMG SRC=&quot;file:/C:/Program%20Files/FlowJo%20V10/images/fj_icon.png&quot;&gt;&lt;/IMG&gt;&lt;br/&gt;FlowJo, LLC&lt;/td&gt;&lt;td align=&quot;right&quot; valign=&quot;top&quot;&gt;Page &lt;PageNumber/&gt;&lt;/td&gt;&lt;/tr&gt;&lt;/table&gt;</PageSection>
       <PageSection sectionName="footer" >&lt;table width=&quot;100%&quot;&gt;&lt;tr&gt;&lt;td align=&quot;left&quot;  valign=&quot;bottom&quot;&gt;&lt;LongDate/&gt;&lt;/td&gt;&lt;td align=&quot;right&quot; valign=&quot;bottom&quot;&gt;&lt;Version/&gt;&lt;/td&gt;&lt;/tr&gt;&lt;/table&gt;</PageSection>
       <Iteration iterationType="OFF"  iterationValue="1"  iterationKeyword=""  discriminator=""  panelSize="1"  groupName="Hela" />
       <BatchSettings useCurrentGroup="1"  length="3"  name=""  order="ACROSS"  direction="COLUMNS"  append="0"  destination="toLayout"  separatePages="0"  launchApp="1"  header="0"  footer="0"  commandLineBatch="0" />
       <FigList>
         <ChartData x="169"  y="161"  width="0"  height="0"  lineWeight="Hairline"  fill="#ffffff"  stroke="#000000"  lineStyle="Solid"  gradientColor="#808080"  gradientStyle="le.gradientstyle.none"  enabled="1"  xScale="1"  yScale="1"  aspectRatioLock="0"  alpha="1"  figID="com.treestar.flowjo.charting.FigChartBox@5717144d#1633740573976"  rotation="0"  lock="0"  sizeLock="0"  contentLock="0"  wantsDrops="0"  dependents="1"  showSampleName="1"  showFullPath="1"  showFreq="0"  showCount="1"  showPopulationName="1"  showGraphTitle="0"  showMedians="0"  useShortName="1"  showKeyword="0"  keyword=""  showStatistic="0"  statistic=""  offsetHistograms="0"  offsetX="0"  offsetY="0"  flipH="0"  flipV="0"  showAdjunctHistograms="0"  scaleH="1"  scaleV="1"  panelIndex="-1"  z="0" >
           <Graph smoothing="0"  backColor="#ffffff"  foreColor="#000000"  heatMapStatistic="Median"  heatMapStatParameter="FL1-A"  type="Pseudocolor"  fast="1" >
             <Axis dimension="x"  name="Comp-FL1-A"  label=""  auto="auto" />
             <Axis dimension="y"  name="Comp-FL2-A"  label=""  auto="auto" />
             <GraphSettings level="5%"  smoothingHighResolution="1"  contourHighResolution="1"  histogramSmoothingCount="0"  graphResolution="256"  showOutliers="0"  drawLargeDots="0"  dotsToDraw="8000"  tint="le.chartfill.tinted.40"  lineWeight="le.lineweight.normal"  lineStyle="le.linestyle.solid" />
             <GraphEnvironment showGrid="0"  showAxes="tT"  showGates="1"  showFreqOnPlots="1"  showGateNameOnPlots="1"  showMedians="0"  showUncomped="0"  addEventParam="0"  lastYAxisName="" >
               <TextTraits font="SansSerif"  size="18"  name="Labels"  style="bold"  color="#000000"  background="#00ffffff"  just="left" />
               <TextTraits font="SansSerif"  size="18"  name="LayoutGates"  style="bold"  color="#000000"  background="#00ffffff"  just="left" />
               <TextTraits font="SansSerif"  size="9"  name="Numbers"  style="plain"  color="#000000"  background="#00ffffff"  just="left" />
               <TextTraits font="SansSerif"  size="9"  name="Legend"  style="plain"  color="#000000"  background="#00ffffff"  just="left" />
               <WindowPosition x="103"  y="0"  width="390"  height="622"  displayed="0"  panelState="---" />
             </GraphEnvironment>
           </Graph>
           <Annotation lineWeight="NoLine"  fill="#00ffffff"  stroke="#808080"  lineStyle="Solid"  gradientColor="#808080"  gradientStyle="le.gradientstyle.none"  enabled="1"  xScale="1"  yScale="1"  aspectRatioLock="0"  alpha="1"  figID="com.treestar.flowjo.charting.FigChartAnnotation@7af57d0#1633740573977"  rotation="0"  lock="0"  sizeLock="0"  contentLock="0"  wantsDrops="0"  autoFitContents="0"  autoMinimumSize="1"  padding="5,5,5,5" >
             <Content>&amp;lt;font face=&amp;quot;SansSerif&amp;quot; color=&amp;quot;#000000&amp;quot; style=&amp;quot;font-size:11pt;&amp;quot;&amp;gt;&amp;#xA;&amp;lt;/font&amp;gt;&amp;#xA;    &amp;lt;p style=&amp;quot;margin-top:0; text-align:left;&amp;quot;&amp;gt;&amp;#xA;      &amp;lt;font face=&amp;quot;SansSerif&amp;quot; color=&amp;quot;#000000&amp;quot; style=&amp;quot;font-size:11pt;&amp;quot;&amp;gt;&amp;lt;input type=&amp;quot;fjml&amp;quot; value=&amp;quot;%3CAnno+name%3D%22fj.anno.samplename%22+%2F%3E&amp;quot; style=&amp;quot;font-family:SansSerif; color:#000000; font-weight:normal; font-style:;&amp;quot;&amp;gt;&amp;#xA;      &amp;#xA;&amp;lt;/font&amp;gt;    &amp;lt;/p&amp;gt;&amp;#xA;    &amp;lt;p style=&amp;quot;margin-top:0; text-align:left;&amp;quot;&amp;gt;&amp;#xA;      &amp;lt;font face=&amp;quot;SansSerif&amp;quot; color=&amp;quot;#000000&amp;quot; style=&amp;quot;font-size:11pt;&amp;quot;&amp;gt;&amp;lt;input type=&amp;quot;fjml&amp;quot; value=&amp;quot;%3CAnno+name%3D%22fj.anno.popname%22+%2F%3E&amp;quot; style=&amp;quot;font-family:SansSerif; color:#000000; font-weight:normal; font-style:;&amp;quot;&amp;gt;&amp;#xA;      &amp;#xA;&amp;lt;/font&amp;gt;    &amp;lt;/p&amp;gt;&amp;#xA;    &amp;lt;p style=&amp;quot;margin-top:0; text-align:left;&amp;quot;&amp;gt;&amp;#xA;      &amp;lt;font face=&amp;quot;SansSerif&amp;quot; color=&amp;quot;#000000&amp;quot; style=&amp;quot;font-size:11pt;&amp;quot;&amp;gt;&amp;lt;input type=&amp;quot;fjml&amp;quot; value=&amp;quot;%3CStatistic+name%3D%22Count%22++id%3D%22%22++ancestor%3D%22%22+%2F%3E&amp;quot; style=&amp;quot;font-family:SansSerif; color:#000000; font-weight:normal; font-style:;&amp;quot;&amp;gt;&amp;#xA;&amp;lt;/font&amp;gt;    &amp;lt;/p&amp;gt;&amp;#xA;</Content>
             <WindowPosition x="0"  y="340"  width="197"  height="64"  displayed="1"  panelState="" />
           </Annotation>
           <Legend lineWeight="Hairline"  fill="#ffffff"  stroke="#000000"  lineStyle="Solid"  gradientColor="#808080"  gradientStyle="le.gradientstyle.none"  enabled="1"  xScale="1"  yScale="1"  aspectRatioLock="0"  alpha="1"  figID="com.treestar.flowjo.charting.legend.FigLegend@3297d477#1633740573978"  rotation="0"  lock="0"  sizeLock="0"  contentLock="0"  wantsDrops="0"  rows="3"  columns="4"  drawGrid="1"  autoFitContents="0"  showHeader="1" >
             <RowSizes>
               <Size index="0"  value="15" />
               <Size index="1"  value="15" />
               <Size index="2"  value="15" />
             </RowSizes>
             <ColSizes>
               <Size index="0"  value="15" />
               <Size index="1"  value="15" />
               <Size index="2"  value="15" />
               <Size index="3"  value="15" />
             </ColSizes>
             <WindowPosition x="280"  y="0"  width="60"  height="45"  displayed="0"  panelState="" />
             <Columns>
               <Anno name="fj.anno.samplename" />
               <Anno name="fj.anno.popname" />
               <Statistic name="Count"  id=""  ancestor="" />
             </Columns>
           </Legend>
           <Ancestry lineWeight="Hairline"  fill="#ffffff"  stroke="#000000"  lineStyle="Solid"  gradientColor="#808080"  gradientStyle="le.gradientstyle.none"  enabled="1"  xScale="1"  yScale="1"  aspectRatioLock="0"  alpha="1"  figID="com.treestar.flowjo.charting.FigChartRow@10da0575#1633740573977"  rotation="0"  lock="0"  sizeLock="0"  contentLock="0"  wantsDrops="0"  backgating="0"  horizontal="0"  backgatingLargeDots="0"  backgatingContours="0" >
             <WindowPosition x="0"  y="0"  width="0"  height="1"  displayed="0"  panelState="" />
           </Ancestry>
           <Multigraph lineWeight="NoLine"  fill="#00ffffff"  stroke="#000000"  lineStyle="Solid"  gradientColor="#808080"  gradientStyle="le.gradientstyle.none"  enabled="1"  xScale="1"  yScale="1"  aspectRatioLock="1"  alpha="1"  figID="com.treestar.flowjo.charting.FigChartGrid@7f39979e#1633740573977"  rotation="0"  lock="0"  sizeLock="0"  contentLock="0"  wantsDrops="0"  annoOffsetX="0"  annoOffsetY="0"  type="NONE"  rows="0"  columns="0" >
             <WindowPosition x="0"  y="0"  width="0"  height="1"  displayed="0"  panelState="" />
             <Parameters/>
           </Multigraph>
           <PopModelList>
             <DataLayer path="all/Single Cells"  panelValue="1"  discriminatorValue=""  sampleGMID="3"  sampleID="14" >
               <LegendSpec color="#000000"  text=""  chartFill="le.chartfill.tinted.40"  lineWeight="Normal"  lineStyle="Solid"  control="0" />
             </DataLayer>
           </PopModelList>
           <WindowPosition x="169"  y="161"  width="256"  height="256"  displayed="1"  panelState="" />
         </ChartData>
         <ChartData x="468"  y="161"  width="0"  height="0"  lineWeight="Hairline"  fill="#ffffff"  stroke="#000000"  lineStyle="Solid"  gradientColor="#808080"  gradientStyle="le.gradientstyle.none"  enabled="1"  xScale="1"  yScale="1"  aspectRatioLock="0"  alpha="1"  figID="com.treestar.flowjo.charting.FigChartBox@5dfa6156#1633740594175"  rotation="0"  lock="0"  sizeLock="0"  contentLock="0"  wantsDrops="0"  dependents="1"  showSampleName="1"  showFullPath="1"  showFreq="0"  showCount="1"  showPopulationName="1"  showGraphTitle="0"  showMedians="0"  useShortName="1"  showKeyword="0"  keyword=""  showStatistic="0"  statistic=""  offsetHistograms="0"  offsetX="0"  offsetY="0"  flipH="0"  flipV="0"  showAdjunctHistograms="0"  scaleH="1"  scaleV="1"  panelIndex="-1"  z="9" >
           <Graph smoothing="0"  backColor="#ffffff"  foreColor="#000000"  heatMapStatistic="Median"  heatMapStatParameter="FL1-A"  type="Pseudocolor"  fast="1" >
             <Axis dimension="x"  name="Comp-FL1-A"  label=""  auto="auto" />
             <Axis dimension="y"  name="Comp-FL2-A"  label=""  auto="auto" />
             <GraphSettings level="5%"  smoothingHighResolution="1"  contourHighResolution="1"  histogramSmoothingCount="0"  graphResolution="256"  showOutliers="0"  drawLargeDots="0"  dotsToDraw="8000"  tint="le.chartfill.tinted.40"  lineWeight="le.lineweight.normal"  lineStyle="le.linestyle.solid" />
             <GraphEnvironment showGrid="0"  showAxes="tT"  showGates="1"  showFreqOnPlots="1"  showGateNameOnPlots="1"  showMedians="0"  showUncomped="0"  addEventParam="0"  lastYAxisName="" >
               <TextTraits font="SansSerif"  size="18"  name="Labels"  style="bold"  color="#000000"  background="#00ffffff"  just="left" />
               <TextTraits font="SansSerif"  size="18"  name="LayoutGates"  style="bold"  color="#000000"  background="#00ffffff"  just="left" />
               <TextTraits font="SansSerif"  size="9"  name="Numbers"  style="plain"  color="#000000"  background="#00ffffff"  just="left" />
               <TextTraits font="SansSerif"  size="9"  name="Legend"  style="plain"  color="#000000"  background="#00ffffff"  just="left" />
               <WindowPosition x="135"  y="103"  width="390"  height="622"  displayed="0"  panelState="---" />
             </GraphEnvironment>
           </Graph>
           <Annotation lineWeight="NoLine"  fill="#00ffffff"  stroke="#808080"  lineStyle="Solid"  gradientColor="#808080"  gradientStyle="le.gradientstyle.none"  enabled="1"  xScale="1"  yScale="1"  aspectRatioLock="0"  alpha="1"  figID="com.treestar.flowjo.charting.FigChartAnnotation@78e12350#1633740594176"  rotation="0"  lock="0"  sizeLock="0"  contentLock="0"  wantsDrops="0"  autoFitContents="0"  autoMinimumSize="1"  padding="5,5,5,5" >
             <Content>&amp;lt;font face=&amp;quot;SansSerif&amp;quot; color=&amp;quot;#000000&amp;quot; style=&amp;quot;font-size:11pt;&amp;quot;&amp;gt;&amp;#xA;&amp;lt;/font&amp;gt;&amp;#xA;    &amp;lt;p style=&amp;quot;margin-top:0; text-align:left;&amp;quot;&amp;gt;&amp;#xA;      &amp;lt;font face=&amp;quot;SansSerif&amp;quot; color=&amp;quot;#000000&amp;quot; style=&amp;quot;font-size:11pt;&amp;quot;&amp;gt;&amp;lt;input type=&amp;quot;fjml&amp;quot; value=&amp;quot;%3CAnno+name%3D%22fj.anno.samplename%22+%2F%3E&amp;quot; style=&amp;quot;font-family:SansSerif; color:#000000; font-weight:normal; font-style:;&amp;quot;&amp;gt;&amp;#xA;      &amp;#xA;&amp;lt;/font&amp;gt;    &amp;lt;/p&amp;gt;&amp;#xA;    &amp;lt;p style=&amp;quot;margin-top:0; text-align:left;&amp;quot;&amp;gt;&amp;#xA;      &amp;lt;font face=&amp;quot;SansSerif&amp;quot; color=&amp;quot;#000000&amp;quot; style=&amp;quot;font-size:11pt;&amp;quot;&amp;gt;&amp;lt;input type=&amp;quot;fjml&amp;quot; value=&amp;quot;%3CAnno+name%3D%22fj.anno.popname%22+%2F%3E&amp;quot; style=&amp;quot;font-family:SansSerif; color:#000000; font-weight:normal; font-style:;&amp;quot;&amp;gt;&amp;#xA;      &amp;#xA;&amp;lt;/font&amp;gt;    &amp;lt;/p&amp;gt;&amp;#xA;    &amp;lt;p style=&amp;quot;margin-top:0; text-align:left;&amp;quot;&amp;gt;&amp;#xA;      &amp;lt;font face=&amp;quot;SansSerif&amp;quot; color=&amp;quot;#000000&amp;quot; style=&amp;quot;font-size:11pt;&amp;quot;&amp;gt;&amp;lt;input type=&amp;quot;fjml&amp;quot; value=&amp;quot;%3CStatistic+name%3D%22Count%22++id%3D%22%22++ancestor%3D%22%22+%2F%3E&amp;quot; style=&amp;quot;font-family:SansSerif; color:#000000; font-weight:normal; font-style:;&amp;quot;&amp;gt;&amp;#xA;&amp;lt;/font&amp;gt;    &amp;lt;/p&amp;gt;&amp;#xA;</Content>
             <WindowPosition x="0"  y="340"  width="214"  height="64"  displayed="1"  panelState="" />
           </Annotation>
           <Legend lineWeight="Hairline"  fill="#ffffff"  stroke="#000000"  lineStyle="Solid"  gradientColor="#808080"  gradientStyle="le.gradientstyle.none"  enabled="1"  xScale="1"  yScale="1"  aspectRatioLock="0"  alpha="1"  figID="com.treestar.flowjo.charting.legend.FigLegend@26eeda9b#1633740594176"  rotation="0"  lock="0"  sizeLock="0"  contentLock="0"  wantsDrops="0"  rows="3"  columns="4"  drawGrid="1"  autoFitContents="0"  showHeader="1" >
             <RowSizes>
               <Size index="0"  value="15" />
               <Size index="1"  value="15" />
               <Size index="2"  value="15" />
             </RowSizes>
             <ColSizes>
               <Size index="0"  value="15" />
               <Size index="1"  value="15" />
               <Size index="2"  value="15" />
               <Size index="3"  value="15" />
             </ColSizes>
             <WindowPosition x="280"  y="0"  width="60"  height="45"  displayed="0"  panelState="" />
             <Columns>
               <Anno name="fj.anno.samplename" />
               <Anno name="fj.anno.popname" />
               <Statistic name="Count"  id=""  ancestor="" />
             </Columns>
           </Legend>
           <Ancestry lineWeight="Hairline"  fill="#ffffff"  stroke="#000000"  lineStyle="Solid"  gradientColor="#808080"  gradientStyle="le.gradientstyle.none"  enabled="1"  xScale="1"  yScale="1"  aspectRatioLock="0"  alpha="1"  figID="com.treestar.flowjo.charting.FigChartRow@797fdd59#1633740594175"  rotation="0"  lock="0"  sizeLock="0"  contentLock="0"  wantsDrops="0"  backgating="0"  horizontal="0"  backgatingLargeDots="0"  backgatingContours="0" >
             <WindowPosition x="0"  y="0"  width="0"  height="1"  displayed="0"  panelState="" />
           </Ancestry>
           <Multigraph lineWeight="NoLine"  fill="#00ffffff"  stroke="#000000"  lineStyle="Solid"  gradientColor="#808080"  gradientStyle="le.gradientstyle.none"  enabled="1"  xScale="1"  yScale="1"  aspectRatioLock="1"  alpha="1"  figID="com.treestar.flowjo.charting.FigChartGrid@47a5fa8d#1633740594176"  rotation="0"  lock="0"  sizeLock="0"  contentLock="0"  wantsDrops="0"  annoOffsetX="0"  annoOffsetY="0"  type="NONE"  rows="0"  columns="0" >
             <WindowPosition x="0"  y="0"  width="0"  height="1"  displayed="0"  panelState="" />
             <Parameters/>
           </Multigraph>
           <PopModelList>
             <DataLayer path="all/Single Cells"  panelValue="1"  discriminatorValue=""  sampleGMID="0"  sampleID="11" >
               <LegendSpec color="#000000"  text=""  chartFill="le.chartfill.tinted.40"  lineWeight="Normal"  lineStyle="Solid"  control="0" />
             </DataLayer>
           </PopModelList>
           <WindowPosition x="468"  y="161"  width="256"  height="256"  displayed="1"  panelState="" />
         </ChartData>
         <ChartData x="767"  y="161"  width="0"  height="0"  lineWeight="Hairline"  fill="#ffffff"  stroke="#000000"  lineStyle="Solid"  gradientColor="#808080"  gradientStyle="le.gradientstyle.none"  enabled="1"  xScale="1"  yScale="1"  aspectRatioLock="0"  alpha="1"  figID="com.treestar.flowjo.charting.FigChartBox@62698e3a#1633740597884"  rotation="0"  lock="0"  sizeLock="0"  contentLock="0"  wantsDrops="0"  dependents="1"  showSampleName="1"  showFullPath="1"  showFreq="0"  showCount="1"  showPopulationName="1"  showGraphTitle="0"  showMedians="0"  useShortName="1"  showKeyword="0"  keyword=""  showStatistic="0"  statistic=""  offsetHistograms="0"  offsetX="0"  offsetY="0"  flipH="0"  flipV="0"  showAdjunctHistograms="0"  scaleH="1"  scaleV="1"  panelIndex="-1"  z="18" >
           <Graph smoothing="0"  backColor="#ffffff"  foreColor="#000000"  heatMapStatistic="Median"  heatMapStatParameter="FL1-A"  type="Pseudocolor"  fast="1" >
             <Axis dimension="x"  name="Comp-FL1-A"  label=""  auto="auto" />
[truncated: 15,266 more chars]
