# Supplementary material for: Synthesis and Antitumor Activity of Erlotinib Derivatives Linked With 1,2,3-Triazole
Source: Front Pharmacol. 2022 Jan 17;12:793905. doi: 10.3389/fphar.2021.793905 (PMC8802806; doi:10.3389/fphar.2021.793905)
Supplement: Supplementary file 1 [file DataSheet3.zip › Apoptosis assay/Apoptosis 4k/Apoptosis Repeat 1/09-Oct-2021.wsp FlowJo table.xls]

## Sheet: Sheet0
	all/Single Cells/Q2: FITC-A+ , PE-A+ | Freq. of Parent	all/Single Cells/Q3: FITC-A+ , PE-A- | Freq. of Parent
48h_4n 3um_2021_09_26_16_52_30.fcs	3.63 %	0.75 %	0.0438
48h_4n 6um_2021_09_26_16_52_30.fcs	21.9 %	5.30 %	0.272
48h_4n 12um_2021_09_26_16_52_30.fcs	61.9 %	2.53 %	0.6443
48h_nc1_2021_09_26_16_52_30.fcs	3.27 %	0.58 %	0.0385
48h_nc2_2021_09_26_16_52_30.fcs	2.78 %	0.31 %	0.0309
Mean	18.7 %	1.89 %	0.2059
SD	25.5 %	2.09 %	0.2759
