# Supplementary material for: Synthesis and Antitumor Activity of Erlotinib Derivatives Linked With 1,2,3-Triazole
Source: Front Pharmacol. 2022 Jan 17;12:793905. doi: 10.3389/fphar.2021.793905 (PMC8802806; doi:10.3389/fphar.2021.793905)
Supplement: Supplementary file 1 [file DataSheet3.zip › Apoptosis assay/Apoptosis 4k/Apoptosis Repeat 2 and 3/08-Oct-2021.wsp]

<?xml version="1.0" encoding="UTF-8"?>
 <Workspace version="20.0"  modDate="Sat Oct 09 01:16:15 CST 2021"  clientTimestamp="1633713375526"  flowJoVersion="10.4"  drawRowBorders="1"  drawColumnBorders="1"  hideCompNodes="1"  curGroup="Hala"  groupPaneHeight="80"  xmlns:xsi="http://www.w3.org/2001/XMLSchema-instance"  xmlns:gating="http://www.isac-net.org/std/Gating-ML/v2.0/gating"  xmlns:transforms="http://www.isac-net.org/std/Gating-ML/v2.0/transformations"  xmlns:data-type="http://www.isac-net.org/std/Gating-ML/v2.0/datatypes"  xsi:schemaLocation="http://www.isac-net.org/std/Gating-ML/v2.0/gating http://www.isac-net.org/std/Gating-ML/v2.0/gating/Gating-ML.v2.0.xsd http://www.isac-net.org/std/Gating-ML/v2.0/transformations http://www.isac-net.org/std/Gating-ML/v2.0/gating/Transformations.v2.0.xsd http://www.isac-net.org/std/Gating-ML/v2.0/datatypes http://www.isac-net.org/std/Gating-ML/v2.0/gating/DataTypes.v2.0.xsd "  nonAutoSaveFileName="file:/E:/坚果云/我的坚果云/毛龙飞20210324/20210330%20凋亡/20211008/08-Oct-2021.wsp" >
   <WindowPosition x="20"  y="20"  width="600"  height="720"  displayed="1"  panelState="" />
   <TextTraits font="SansSerif"  size="11"  name=""  style="plain"  color="#000000"  background="#00ffffff"  just="left" />
   <Columns>
     <TColumn width="296" >
       <Property key="fj.appnode.prop.name" />
     </TColumn>
     <TColumn width="136" >
       <Property key="fj.appnode.prop.statistic" />
     </TColumn>
     <TColumn width="135" >
       <Property key="fj.appnode.prop.ncells" />
     </TColumn>
   </Columns>
   <Matrices>
     <transforms:spilloverMatrix prefix="Comp-"  name="Compensation"  editable="0"  color="#bc1900"  version="FlowJo-10.4"  status="FINALIZED"  transforms:id="b55bbc1e-c212-4d45-8566-935bbf0388a5"  suffix="" >
       <data-type:parameters>
         <data-type:parameter data-type:name="FL1-A" />
         <data-type:parameter data-type:name="FL2-A" />
       </data-type:parameters>
       <transforms:spillover data-type:parameter="FL1-A" >
         <transforms:coefficient data-type:parameter="FL1-A"  transforms:value="1" />
         <transforms:coefficient data-type:parameter="FL2-A"  transforms:value="0.0885978969" />
       </transforms:spillover>
       <transforms:spillover data-type:parameter="FL2-A" >
         <transforms:coefficient data-type:parameter="FL1-A"  transforms:value="0.0053942096" />
         <transforms:coefficient data-type:parameter="FL2-A"  transforms:value="1" />
       </transforms:spillover>
       <SSM isCalculated="1" >
         <Parameters>
           <Parameter name="FL1-A"  description="FITC-A"  index="0" />
           <Parameter name="FL2-A"  description="PE-A"  index="0" />
         </Parameters>
         <Coefficients>
           <coeff row="0"  col="0"  value="0" />
           <coeff row="0"  col="1"  value="0.614494385" />
           <coeff row="1"  col="0"  value="0" />
           <coeff row="1"  col="1"  value="0" />
         </Coefficients>
       </SSM>
     </transforms:spilloverMatrix>
     <transforms:spilloverMatrix prefix="Comp-"  name="Compensation-5"  editable="0"  color="#009999"  version="FlowJo-10.4"  status="FINALIZED"  transforms:id="dd3126c0-156b-4c5b-bf8b-4d37f4b1bae5"  suffix="" >
       <data-type:parameters>
         <data-type:parameter data-type:name="FL1-A" />
         <data-type:parameter data-type:name="FL2-A" />
       </data-type:parameters>
       <transforms:spillover data-type:parameter="FL1-A" >
         <transforms:coefficient data-type:parameter="FL1-A"  transforms:value="1" />
         <transforms:coefficient data-type:parameter="FL2-A"  transforms:value="0.0872829208" />
       </transforms:spillover>
       <transforms:spillover data-type:parameter="FL2-A" >
         <transforms:coefficient data-type:parameter="FL1-A"  transforms:value="0.0054406676" />
         <transforms:coefficient data-type:parameter="FL2-A"  transforms:value="1" />
       </transforms:spillover>
       <SSM isCalculated="1" >
         <Parameters>
           <Parameter name="FL1-A"  description="FITC-A"  index="0" />
           <Parameter name="FL2-A"  description="PE-A"  index="0" />
         </Parameters>
         <Coefficients>
           <coeff row="0"  col="0"  value="0" />
           <coeff row="0"  col="1"  value="0.6397765757" />
           <coeff row="1"  col="0"  value="0" />
           <coeff row="1"  col="1"  value="0" />
         </Coefficients>
       </SSM>
     </transforms:spilloverMatrix>
     <transforms:spilloverMatrix prefix="Comp-"  name="Compensation-5-copy"  editable="1"  color="#00ccff"  version="FlowJo-10.4"  status="FINALIZED"  transforms:id="c0c8ca79-a97f-4a07-84ff-6afe38c9eeb7"  suffix="" >
       <data-type:parameters>
         <data-type:parameter data-type:name="FL1-A" />
         <data-type:parameter data-type:name="FL2-A" />
       </data-type:parameters>
       <transforms:spillover data-type:parameter="FL1-A" >
         <transforms:coefficient data-type:parameter="FL1-A"  transforms:value="1" />
         <transforms:coefficient data-type:parameter="FL2-A"  transforms:value="0.0872829208" />
       </transforms:spillover>
       <transforms:spillover data-type:parameter="FL2-A" >
         <transforms:coefficient data-type:parameter="FL1-A"  transforms:value="0.8" />
         <transforms:coefficient data-type:parameter="FL2-A"  transforms:value="1" />
       </transforms:spillover>
     </transforms:spilloverMatrix>
     <transforms:spilloverMatrix prefix="Comp-"  name="Compensation-1"  editable="0"  color="#ff9933"  version="FlowJo-10.4"  status="FINALIZED"  transforms:id="8a5ec5fb-17cf-457a-881c-34b623cb4fc8"  suffix="" >
       <data-type:parameters>
         <data-type:parameter data-type:name="FL1-A" />
         <data-type:parameter data-type:name="FL2-A" />
       </data-type:parameters>
       <transforms:spillover data-type:parameter="FL1-A" >
         <transforms:coefficient data-type:parameter="FL1-A"  transforms:value="1" />
         <transforms:coefficient data-type:parameter="FL2-A"  transforms:value="0.088827223" />
       </transforms:spillover>
       <transforms:spillover data-type:parameter="FL2-A" >
         <transforms:coefficient data-type:parameter="FL1-A"  transforms:value="0.0055569979" />
         <transforms:coefficient data-type:parameter="FL2-A"  transforms:value="1" />
       </transforms:spillover>
       <SSM isCalculated="1" >
         <Parameters>
           <Parameter name="FL1-A"  description="FITC-A"  index="0" />
           <Parameter name="FL2-A"  description="PE-A"  index="0" />
         </Parameters>
         <Coefficients>
           <coeff row="0"  col="0"  value="0" />
           <coeff row="0"  col="1"  value="0.60665704" />
           <coeff row="1"  col="0"  value="0" />
           <coeff row="1"  col="1"  value="0" />
         </Coefficients>
       </SSM>
     </transforms:spilloverMatrix>
   </Matrices>
   <Cytometers>
     <Cytometer name="GENERIC"  cyt="BriCyteE6"  useFCS3="1"  extraNegs="0"  widthBasis="-10"  linMin="0"  logMin="1"  linMax="10000"  logMax="10000"  linearRescale="1"  logRescale="1"  linFromKW="1"  logFromKW="1"  useGain="0"  useTransform="0"  transformType="LOG"  manufacturer=""  serialnumber=""  homepage="workspaces-and-samples/flowjo-and-your-cytometer/ws-instrumentation/"  icon="generic.png" >
       <LinParams>
         <Param>time</Param>
       </LinParams>
       <LogParams/>
       <FilterParams/>
       <TransformStore>
         <MatrixID matrixId="2032469a-129b-4bb9-968d-890a4a31e2ae" >
           <Transforms>
             <transforms:linear transforms:minRange="0"  transforms:maxRange="1048576"  gain="1" >
               <data-type:parameter data-type:name="FSC-W" />
             </transforms:linear>
             <transforms:log transforms:offset="10"  transforms:decades="5.0205999133" >
               <data-type:parameter data-type:name="FL1-A" />
             </transforms:log>
             <transforms:linear transforms:minRange="0"  transforms:maxRange="1048576"  gain="1" >
               <data-type:parameter data-type:name="FL4-W" />
             </transforms:linear>
             <transforms:linear transforms:minRange="0"  transforms:maxRange="1048576"  gain="1" >
               <data-type:parameter data-type:name="SSC-H" />
             </transforms:linear>
             <transforms:linear transforms:minRange="0"  transforms:maxRange="1048576"  gain="1" >
               <data-type:parameter data-type:name="FL1-W" />
             </transforms:linear>
             <transforms:linear transforms:minRange="0"  transforms:maxRange="1048576"  gain="1" >
               <data-type:parameter data-type:name="FL3-W" />
             </transforms:linear>
             <transforms:linear transforms:minRange="0"  transforms:maxRange="1048576"  gain="1" >
               <data-type:parameter data-type:name="FSC-A" />
             </transforms:linear>
             <transforms:linear transforms:minRange="0"  transforms:maxRange="1048576"  gain="1" >
               <data-type:parameter data-type:name="FL2-W" />
             </transforms:linear>
             <transforms:linear transforms:minRange="0"  transforms:maxRange="1048576"  gain="1" >
               <data-type:parameter data-type:name="SSC-A" />
             </transforms:linear>
             <transforms:linear transforms:minRange="0"  transforms:maxRange="1048576"  gain="1" >
               <data-type:parameter data-type:name="FSC-H" />
             </transforms:linear>
             <transforms:log transforms:offset="1"  transforms:decades="6.0205999133" >
               <data-type:parameter data-type:name="FL4-H" />
             </transforms:log>
             <transforms:linear transforms:minRange="0"  transforms:maxRange="1048576"  gain="1" >
               <data-type:parameter data-type:name="SSC-W" />
             </transforms:linear>
             <transforms:log transforms:offset="1"  transforms:decades="6.0205999133" >
               <data-type:parameter data-type:name="FL3-H" />
             </transforms:log>
             <transforms:log transforms:offset="1"  transforms:decades="6.0205999133" >
               <data-type:parameter data-type:name="FL2-H" />
             </transforms:log>
             <transforms:log transforms:offset="1"  transforms:decades="6.0205999133" >
               <data-type:parameter data-type:name="FL1-H" />
             </transforms:log>
             <transforms:log transforms:offset="1"  transforms:decades="6.0205999133" >
               <data-type:parameter data-type:name="FL3-A" />
             </transforms:log>
             <transforms:log transforms:offset="3.1622776602"  transforms:decades="5.0205999133" >
               <data-type:parameter data-type:name="FL2-A" />
             </transforms:log>
             <transforms:log transforms:offset="1"  transforms:decades="6.0205999133" >
               <data-type:parameter data-type:name="FL4-A" />
             </transforms:log>
           </Transforms>
         </MatrixID>
         <MatrixID matrixId="51a3f6f2-3246-4838-a312-de3b6ed01912" >
           <Transforms>
             <transforms:linear transforms:minRange="0"  transforms:maxRange="1048576"  gain="1" >
               <data-type:parameter data-type:name="FSC-W" />
             </transforms:linear>
             <transforms:log transforms:offset="10"  transforms:decades="5.0205999133" >
               <data-type:parameter data-type:name="FL1-A" />
             </transforms:log>
             <transforms:linear transforms:minRange="0"  transforms:maxRange="1048576"  gain="1" >
               <data-type:parameter data-type:name="FL4-W" />
             </transforms:linear>
             <transforms:linear transforms:minRange="0"  transforms:maxRange="1048576"  gain="1" >
               <data-type:parameter data-type:name="SSC-H" />
             </transforms:linear>
             <transforms:linear transforms:minRange="0"  transforms:maxRange="1048576"  gain="1" >
               <data-type:parameter data-type:name="FL1-W" />
             </transforms:linear>
             <transforms:linear transforms:minRange="0"  transforms:maxRange="1048576"  gain="1" >
               <data-type:parameter data-type:name="FL3-W" />
             </transforms:linear>
             <transforms:linear transforms:minRange="0"  transforms:maxRange="1048576"  gain="1" >
               <data-type:parameter data-type:name="FSC-A" />
             </transforms:linear>
             <transforms:linear transforms:minRange="0"  transforms:maxRange="1048576"  gain="1" >
               <data-type:parameter data-type:name="FL2-W" />
             </transforms:linear>
             <transforms:linear transforms:minRange="0"  transforms:maxRange="1048576"  gain="1" >
               <data-type:parameter data-type:name="SSC-A" />
             </transforms:linear>
             <transforms:linear transforms:minRange="0"  transforms:maxRange="1048576"  gain="1" >
               <data-type:parameter data-type:name="FSC-H" />
             </transforms:linear>
             <transforms:log transforms:offset="1"  transforms:decades="6.0205999133" >
               <data-type:parameter data-type:name="FL4-H" />
             </transforms:log>
             <transforms:linear transforms:minRange="0"  transforms:maxRange="1048576"  gain="1" >
               <data-type:parameter data-type:name="SSC-W" />
             </transforms:linear>
             <transforms:log transforms:offset="1"  transforms:decades="6.0205999133" >
               <data-type:parameter data-type:name="FL3-H" />
             </transforms:log>
             <transforms:log transforms:offset="1"  transforms:decades="6.0205999133" >
               <data-type:parameter data-type:name="FL2-H" />
             </transforms:log>
             <transforms:log transforms:offset="1"  transforms:decades="6.0205999133" >
               <data-type:parameter data-type:name="FL1-H" />
             </transforms:log>
             <transforms:log transforms:offset="1"  transforms:decades="6.0205999133" >
               <data-type:parameter data-type:name="FL3-A" />
             </transforms:log>
             <transforms:log transforms:offset="3.1622776602"  transforms:decades="5.0205999133" >
               <data-type:parameter data-type:name="FL2-A" />
             </transforms:log>
             <transforms:log transforms:offset="1"  transforms:decades="6.0205999133" >
               <data-type:parameter data-type:name="FL4-A" />
             </transforms:log>
           </Transforms>
         </MatrixID>
         <MatrixID matrixId="c0c8ca79-a97f-4a07-84ff-6afe38c9eeb7" >
           <Transforms>
             <transforms:linear transforms:minRange="0"  transforms:maxRange="1048576"  gain="1" >
               <data-type:parameter data-type:name="FSC-W" />
             </transforms:linear>
             <transforms:log transforms:offset="10"  transforms:decades="6.0205999133" >
               <data-type:parameter data-type:name="FL1-A" />
             </transforms:log>
             <transforms:linear transforms:minRange="0"  transforms:maxRange="1048576"  gain="1" >
               <data-type:parameter data-type:name="FL4-W" />
             </transforms:linear>
             <transforms:linear transforms:minRange="0"  transforms:maxRange="1048576"  gain="1" >
               <data-type:parameter data-type:name="SSC-H" />
             </transforms:linear>
             <transforms:linear transforms:minRange="0"  transforms:maxRange="1048576"  gain="1" >
               <data-type:parameter data-type:name="FL1-W" />
             </transforms:linear>
             <transforms:linear transforms:minRange="0"  transforms:maxRange="1048576"  gain="1" >
               <data-type:parameter data-type:name="FL3-W" />
             </transforms:linear>
             <transforms:linear transforms:minRange="0"  transforms:maxRange="1048576"  gain="1" >
               <data-type:parameter data-type:name="FSC-A" />
             </transforms:linear>
             <transforms:linear transforms:minRange="0"  transforms:maxRange="1048576"  gain="1" >
               <data-type:parameter data-type:name="FL2-W" />
             </transforms:linear>
             <transforms:linear transforms:minRange="0"  transforms:maxRange="1048576"  gain="1" >
               <data-type:parameter data-type:name="SSC-A" />
             </transforms:linear>
             <transforms:linear transforms:minRange="0"  transforms:maxRange="1048576"  gain="1" >
               <data-type:parameter data-type:name="FSC-H" />
             </transforms:linear>
             <transforms:log transforms:offset="1"  transforms:decades="6.0205999133" >
               <data-type:parameter data-type:name="FL4-H" />
             </transforms:log>
             <transforms:linear transforms:minRange="0"  transforms:maxRange="1048576"  gain="1" >
               <data-type:parameter data-type:name="SSC-W" />
             </transforms:linear>
             <transforms:log transforms:offset="1"  transforms:decades="6.0205999133" >
               <data-type:parameter data-type:name="FL3-H" />
             </transforms:log>
             <transforms:log transforms:offset="1"  transforms:decades="6.0205999133" >
               <data-type:parameter data-type:name="FL2-H" />
             </transforms:log>
             <transforms:log transforms:offset="1"  transforms:decades="6.0205999133" >
               <data-type:parameter data-type:name="FL1-H" />
             </transforms:log>
             <transforms:log transforms:offset="1"  transforms:decades="6.0205999133" >
               <data-type:parameter data-type:name="FL3-A" />
             </transforms:log>
             <transforms:log transforms:offset="1"  transforms:decades="5.5205999133" >
               <data-type:parameter data-type:name="FL2-A" />
             </transforms:log>
             <transforms:log transforms:offset="1"  transforms:decades="6.0205999133" >
               <data-type:parameter data-type:name="FL4-A" />
             </transforms:log>
           </Transforms>
         </MatrixID>
         <MatrixID matrixId="b55bbc1e-c212-4d45-8566-935bbf0388a5" >
           <Transforms>
             <transforms:linear transforms:minRange="0"  transforms:maxRange="1048576"  gain="1" >
               <data-type:parameter data-type:name="FSC-W" />
             </transforms:linear>
             <transforms:log transforms:offset="1"  transforms:decades="6.0205999133" >
               <data-type:parameter data-type:name="FL1-A" />
             </transforms:log>
             <transforms:linear transforms:minRange="0"  transforms:maxRange="1048576"  gain="1" >
               <data-type:parameter data-type:name="FL4-W" />
             </transforms:linear>
             <transforms:linear transforms:minRange="0"  transforms:maxRange="1048576"  gain="1" >
               <data-type:parameter data-type:name="SSC-H" />
             </transforms:linear>
             <transforms:linear transforms:minRange="0"  transforms:maxRange="1048576"  gain="1" >
               <data-type:parameter data-type:name="FL1-W" />
             </transforms:linear>
             <transforms:linear transforms:minRange="0"  transforms:maxRange="1048576"  gain="1" >
               <data-type:parameter data-type:name="FL3-W" />
             </transforms:linear>
             <transforms:linear transforms:minRange="0"  transforms:maxRange="1048576"  gain="1" >
               <data-type:parameter data-type:name="FSC-A" />
             </transforms:linear>
             <transforms:linear transforms:minRange="0"  transforms:maxRange="1048576"  gain="1" >
               <data-type:parameter data-type:name="FL2-W" />
             </transforms:linear>
             <transforms:linear transforms:minRange="0"  transforms:maxRange="1048576"  gain="1" >
               <data-type:parameter data-type:name="SSC-A" />
             </transforms:linear>
             <transforms:linear transforms:minRange="0"  transforms:maxRange="1048576"  gain="1" >
               <data-type:parameter data-type:name="FSC-H" />
             </transforms:linear>
             <transforms:log transforms:offset="1"  transforms:decades="6.0205999133" >
               <data-type:parameter data-type:name="FL4-H" />
             </transforms:log>
             <transforms:linear transforms:minRange="0"  transforms:maxRange="1048576"  gain="1" >
               <data-type:parameter data-type:name="SSC-W" />
             </transforms:linear>
             <transforms:log transforms:offset="1"  transforms:decades="6.0205999133" >
               <data-type:parameter data-type:name="FL3-H" />
             </transforms:log>
             <transforms:log transforms:offset="1"  transforms:decades="6.0205999133" >
               <data-type:parameter data-type:name="FL2-H" />
             </transforms:log>
             <transforms:log transforms:offset="1"  transforms:decades="6.0205999133" >
               <data-type:parameter data-type:name="FL1-H" />
             </transforms:log>
             <transforms:log transforms:offset="1"  transforms:decades="6.0205999133" >
               <data-type:parameter data-type:name="FL3-A" />
             </transforms:log>
             <transforms:log transforms:offset="1"  transforms:decades="6.0205999133" >
               <data-type:parameter data-type:name="FL2-A" />
             </transforms:log>
             <transforms:log transforms:offset="1"  transforms:decades="6.0205999133" >
               <data-type:parameter data-type:name="FL4-A" />
             </transforms:log>
           </Transforms>
         </MatrixID>
         <MatrixID matrixId="dd3126c0-156b-4c5b-bf8b-4d37f4b1bae5" >
           <Transforms>
             <transforms:linear transforms:minRange="0"  transforms:maxRange="1048576"  gain="1" >
               <data-type:parameter data-type:name="FSC-W" />
             </transforms:linear>
             <transforms:log transforms:offset="10"  transforms:decades="5.0205999133" >
               <data-type:parameter data-type:name="FL1-A" />
             </transforms:log>
             <transforms:linear transforms:minRange="0"  transforms:maxRange="1048576"  gain="1" >
               <data-type:parameter data-type:name="FL4-W" />
             </transforms:linear>
             <transforms:linear transforms:minRange="0"  transforms:maxRange="1048576"  gain="1" >
               <data-type:parameter data-type:name="SSC-H" />
             </transforms:linear>
             <transforms:linear transforms:minRange="0"  transforms:maxRange="1048576"  gain="1" >
               <data-type:parameter data-type:name="FL1-W" />
             </transforms:linear>
             <transforms:linear transforms:minRange="0"  transforms:maxRange="1048576"  gain="1" >
               <data-type:parameter data-type:name="FL3-W" />
             </transforms:linear>
             <transforms:linear transforms:minRange="0"  transforms:maxRange="1048576"  gain="1" >
               <data-type:parameter data-type:name="FSC-A" />
             </transforms:linear>
             <transforms:linear transforms:minRange="0"  transforms:maxRange="1048576"  gain="1" >
               <data-type:parameter data-type:name="FL2-W" />
             </transforms:linear>
             <transforms:linear transforms:minRange="0"  transforms:maxRange="1048576"  gain="1" >
               <data-type:parameter data-type:name="SSC-A" />
             </transforms:linear>
             <transforms:linear transforms:minRange="0"  transforms:maxRange="1048576"  gain="1" >
               <data-type:parameter data-type:name="FSC-H" />
             </transforms:linear>
             <transforms:log transforms:offset="1"  transforms:decades="6.0205999133" >
               <data-type:parameter data-type:name="FL4-H" />
             </transforms:log>
             <transforms:linear transforms:minRange="0"  transforms:maxRange="1048576"  gain="1" >
               <data-type:parameter data-type:name="SSC-W" />
             </transforms:linear>
             <transforms:log transforms:offset="1"  transforms:decades="6.0205999133" >
               <data-type:parameter data-type:name="FL3-H" />
             </transforms:log>
             <transforms:log transforms:offset="1"  transforms:decades="6.0205999133" >
               <data-type:parameter data-type:name="FL2-H" />
             </transforms:log>
             <transforms:log transforms:offset="1"  transforms:decades="6.0205999133" >
               <data-type:parameter data-type:name="FL1-H" />
             </transforms:log>
             <transforms:log transforms:offset="1"  transforms:decades="6.0205999133" >
               <data-type:parameter data-type:name="FL3-A" />
             </transforms:log>
             <transforms:log transforms:offset="3.1622776602"  transforms:decades="5.0205999133" >
               <data-type:parameter data-type:name="FL2-A" />
             </transforms:log>
             <transforms:log transforms:offset="1"  transforms:decades="6.0205999133" >
               <data-type:parameter data-type:name="FL4-A" />
             </transforms:log>
           </Transforms>
         </MatrixID>
         <MatrixID matrixId="8a5ec5fb-17cf-457a-881c-34b623cb4fc8" >
           <Transforms>
             <transforms:linear transforms:minRange="0"  transforms:maxRange="1048576"  gain="1" >
               <data-type:parameter data-type:name="FSC-W" />
             </transforms:linear>
             <transforms:log transforms:offset="10"  transforms:decades="5.0205999133" >
               <data-type:parameter data-type:name="FL1-A" />
             </transforms:log>
             <transforms:linear transforms:minRange="0"  transforms:maxRange="1048576"  gain="1" >
               <data-type:parameter data-type:name="FL4-W" />
             </transforms:linear>
             <transforms:linear transforms:minRange="0"  transforms:maxRange="1048576"  gain="1" >
               <data-type:parameter data-type:name="SSC-H" />
             </transforms:linear>
             <transforms:linear transforms:minRange="0"  transforms:maxRange="1048576"  gain="1" >
               <data-type:parameter data-type:name="FL1-W" />
             </transforms:linear>
             <transforms:linear transforms:minRange="0"  transforms:maxRange="1048576"  gain="1" >
               <data-type:parameter data-type:name="FL3-W" />
             </transforms:linear>
             <transforms:linear transforms:minRange="0"  transforms:maxRange="1048576"  gain="1" >
               <data-type:parameter data-type:name="FSC-A" />
             </transforms:linear>
             <transforms:linear transforms:minRange="0"  transforms:maxRange="1048576"  gain="1" >
               <data-type:parameter data-type:name="FL2-W" />
             </transforms:linear>
             <transforms:linear transforms:minRange="0"  transforms:maxRange="1048576"  gain="1" >
               <data-type:parameter data-type:name="SSC-A" />
             </transforms:linear>
             <transforms:linear transforms:minRange="0"  transforms:maxRange="1048576"  gain="1" >
               <data-type:parameter data-type:name="FSC-H" />
             </transforms:linear>
             <transforms:log transforms:offset="1"  transforms:decades="6.0205999133" >
               <data-type:parameter data-type:name="FL4-H" />
             </transforms:log>
             <transforms:linear transforms:minRange="0"  transforms:maxRange="1048576"  gain="1" >
               <data-type:parameter data-type:name="SSC-W" />
             </transforms:linear>
             <transforms:log transforms:offset="1"  transforms:decades="6.0205999133" >
               <data-type:parameter data-type:name="FL3-H" />
             </transforms:log>
             <transforms:log transforms:offset="1"  transforms:decades="6.0205999133" >
               <data-type:parameter data-type:name="FL2-H" />
             </transforms:log>
             <transforms:log transforms:offset="1"  transforms:decades="6.0205999133" >
               <data-type:parameter data-type:name="FL1-H" />
             </transforms:log>
             <transforms:log transforms:offset="1"  transforms:decades="6.0205999133" >
               <data-type:parameter data-type:name="FL3-A" />
             </transforms:log>
             <transforms:log transforms:offset="3.1622776602"  transforms:decades="5.0205999133" >
               <data-type:parameter data-type:name="FL2-A" />
             </transforms:log>
             <transforms:log transforms:offset="1"  transforms:decades="6.0205999133" >
               <data-type:parameter data-type:name="FL4-A" />
             </transforms:log>
           </Transforms>
         </MatrixID>
         <MatrixID matrixId="5dec222a-030c-4e35-b5db-12f490ef7692" >
           <Transforms>
             <transforms:linear transforms:minRange="0"  transforms:maxRange="1048576"  gain="1" >
               <data-type:parameter data-type:name="FSC-W" />
             </transforms:linear>
             <transforms:log transforms:offset="10"  transforms:decades="5.0205999133" >
               <data-type:parameter data-type:name="FL1-A" />
             </transforms:log>
             <transforms:linear transforms:minRange="0"  transforms:maxRange="1048576"  gain="1" >
               <data-type:parameter data-type:name="FL4-W" />
             </transforms:linear>
             <transforms:linear transforms:minRange="0"  transforms:maxRange="1048576"  gain="1" >
               <data-type:parameter data-type:name="SSC-H" />
             </transforms:linear>
             <transforms:linear transforms:minRange="0"  transforms:maxRange="1048576"  gain="1" >
               <data-type:parameter data-type:name="FL1-W" />
             </transforms:linear>
             <transforms:linear transforms:minRange="0"  transforms:maxRange="1048576"  gain="1" >
               <data-type:parameter data-type:name="FL3-W" />
             </transforms:linear>
             <transforms:linear transforms:minRange="0"  transforms:maxRange="1048576"  gain="1" >
               <data-type:parameter data-type:name="FSC-A" />
             </transforms:linear>
             <transforms:linear transforms:minRange="0"  transforms:maxRange="1048576"  gain="1" >
               <data-type:parameter data-type:name="FL2-W" />
             </transforms:linear>
             <transforms:linear transforms:minRange="0"  transforms:maxRange="1048576"  gain="1" >
               <data-type:parameter data-type:name="SSC-A" />
             </transforms:linear>
             <transforms:linear transforms:minRange="0"  transforms:maxRange="1048576"  gain="1" >
               <data-type:parameter data-type:name="FSC-H" />
             </transforms:linear>
             <transforms:log transforms:offset="1"  transforms:decades="6.0205999133" >
               <data-type:parameter data-type:name="FL4-H" />
             </transforms:log>
             <transforms:linear transforms:minRange="0"  transforms:maxRange="1048576"  gain="1" >
               <data-type:parameter data-type:name="SSC-W" />
             </transforms:linear>
             <transforms:log transforms:offset="1"  transforms:decades="6.0205999133" >
               <data-type:parameter data-type:name="FL3-H" />
             </transforms:log>
             <transforms:log transforms:offset="1"  transforms:decades="6.0205999133" >
               <data-type:parameter data-type:name="FL2-H" />
             </transforms:log>
             <transforms:log transforms:offset="1"  transforms:decades="6.0205999133" >
               <data-type:parameter data-type:name="FL1-H" />
             </transforms:log>
             <transforms:log transforms:offset="1"  transforms:decades="6.0205999133" >
               <data-type:parameter data-type:name="FL3-A" />
             </transforms:log>
             <transforms:log transforms:offset="3.1622776602"  transforms:decades="5.0205999133" >
               <data-type:parameter data-type:name="FL2-A" />
             </transforms:log>
             <transforms:log transforms:offset="1"  transforms:decades="6.0205999133" >
               <data-type:parameter data-type:name="FL4-A" />
             </transforms:log>
           </Transforms>
         </MatrixID>
         <MatrixID matrixId="d0c501b7-baa2-4875-86a7-a5d44eeee5c5" >
           <Transforms>
             <transforms:linear transforms:minRange="0"  transforms:maxRange="1048576"  gain="1" >
               <data-type:parameter data-type:name="FSC-W" />
             </transforms:linear>
             <transforms:log transforms:offset="10"  transforms:decades="5.0205999133" >
               <data-type:parameter data-type:name="FL1-A" />
             </transforms:log>
             <transforms:linear transforms:minRange="0"  transforms:maxRange="1048576"  gain="1" >
               <data-type:parameter data-type:name="FL4-W" />
             </transforms:linear>
             <transforms:linear transforms:minRange="0"  transforms:maxRange="1048576"  gain="1" >
               <data-type:parameter data-type:name="SSC-H" />
             </transforms:linear>
             <transforms:linear transforms:minRange="0"  transforms:maxRange="1048576"  gain="1" >
               <data-type:parameter data-type:name="FL1-W" />
             </transforms:linear>
             <transforms:linear transforms:minRange="0"  transforms:maxRange="1048576"  gain="1" >
               <data-type:parameter data-type:name="FL3-W" />
             </transforms:linear>
             <transforms:linear transforms:minRange="0"  transforms:maxRange="1048576"  gain="1" >
               <data-type:parameter data-type:name="FSC-A" />
             </transforms:linear>
             <transforms:linear transforms:minRange="0"  transforms:maxRange="1048576"  gain="1" >
               <data-type:parameter data-type:name="FL2-W" />
             </transforms:linear>
             <transforms:linear transforms:minRange="0"  transforms:maxRange="1048576"  gain="1" >
               <data-type:parameter data-type:name="SSC-A" />
             </transforms:linear>
             <transforms:linear transforms:minRange="0"  transforms:maxRange="1048576"  gain="1" >
               <data-type:parameter data-type:name="FSC-H" />
             </transforms:linear>
             <transforms:log transforms:offset="1"  transforms:decades="6.0205999133" >
               <data-type:parameter data-type:name="FL4-H" />
             </transforms:log>
             <transforms:linear transforms:minRange="0"  transforms:maxRange="1048576"  gain="1" >
               <data-type:parameter data-type:name="SSC-W" />
             </transforms:linear>
             <transforms:log transforms:offset="1"  transforms:decades="6.0205999133" >
               <data-type:parameter data-type:name="FL3-H" />
             </transforms:log>
             <transforms:log transforms:offset="1"  transforms:decades="6.0205999133" >
               <data-type:parameter data-type:name="FL2-H" />
             </transforms:log>
             <transforms:log transforms:offset="1"  transforms:decades="6.0205999133" >
               <data-type:parameter data-type:name="FL1-H" />
             </transforms:log>
             <transforms:log transforms:offset="1"  transforms:decades="6.0205999133" >
               <data-type:parameter data-type:name="FL3-A" />
             </transforms:log>
             <transforms:log transforms:offset="3.1622776602"  transforms:decades="5.0205999133" >
               <data-type:parameter data-type:name="FL2-A" />
             </transforms:log>
             <transforms:log transforms:offset="1"  transforms:decades="6.0205999133" >
               <data-type:parameter data-type:name="FL4-A" />
             </transforms:log>
           </Transforms>
         </MatrixID>
         <MatrixID matrixId="d8aec585-582c-4c22-b485-f03265a1f8ad" >
           <Transforms>
             <transforms:linear transforms:minRange="0"  transforms:maxRange="1048576"  gain="1" >
               <data-type:parameter data-type:name="FSC-W" />
             </transforms:linear>
             <transforms:log transforms:offset="10"  transforms:decades="5.0205999133" >
               <data-type:parameter data-type:name="FL1-A" />
             </transforms:log>
             <transforms:linear transforms:minRange="0"  transforms:maxRange="1048576"  gain="1" >
               <data-type:parameter data-type:name="FL4-W" />
             </transforms:linear>
             <transforms:linear transforms:minRange="0"  transforms:maxRange="1048576"  gain="1" >
               <data-type:parameter data-type:name="SSC-H" />
             </transforms:linear>
             <transforms:linear transforms:minRange="0"  transforms:maxRange="1048576"  gain="1" >
               <data-type:parameter data-type:name="FL1-W" />
             </transforms:linear>
             <transforms:linear transforms:minRange="0"  transforms:maxRange="1048576"  gain="1" >
               <data-type:parameter data-type:name="FL3-W" />
             </transforms:linear>
             <transforms:linear transforms:minRange="0"  transforms:maxRange="1048576"  gain="1" >
               <data-type:parameter data-type:name="FSC-A" />
             </transforms:linear>
             <transforms:linear transforms:minRange="0"  transforms:maxRange="1048576"  gain="1" >
               <data-type:parameter data-type:name="FL2-W" />
             </transforms:linear>
             <transforms:linear transforms:minRange="0"  transforms:maxRange="1048576"  gain="1" >
               <data-type:parameter data-type:name="SSC-A" />
             </transforms:linear>
             <transforms:linear transforms:minRange="0"  transforms:maxRange="1048576"  gain="1" >
               <data-type:parameter data-type:name="FSC-H" />
             </transforms:linear>
             <transforms:log transforms:offset="1"  transforms:decades="6.0205999133" >
               <data-type:parameter data-type:name="FL4-H" />
             </transforms:log>
             <transforms:linear transforms:minRange="0"  transforms:maxRange="1048576"  gain="1" >
               <data-type:parameter data-type:name="SSC-W" />
             </transforms:linear>
             <transforms:log transforms:offset="1"  transforms:decades="6.0205999133" >
               <data-type:parameter data-type:name="FL3-H" />
             </transforms:log>
             <transforms:log transforms:offset="1"  transforms:decades="6.0205999133" >
               <data-type:parameter data-type:name="FL2-H" />
             </transforms:log>
             <transforms:log transforms:offset="1"  transforms:decades="6.0205999133" >
               <data-type:parameter data-type:name="FL1-H" />
             </transforms:log>
             <transforms:log transforms:offset="1"  transforms:decades="6.0205999133" >
               <data-type:parameter data-type:name="FL3-A" />
             </transforms:log>
             <transforms:log transforms:offset="3.1622776602"  transforms:decades="5.0205999133" >
               <data-type:parameter data-type:name="FL2-A" />
             </transforms:log>
             <transforms:log transforms:offset="1"  transforms:decades="6.0205999133" >
               <data-type:parameter data-type:name="FL4-A" />
             </transforms:log>
           </Transforms>
         </MatrixID>
       </TransformStore>
     </Cytometer>
   </Cytometers>
   <Groups>
     <GroupNode name="All Samples"  annotation=""  owningGroup="All Samples"  expanded="1"  sortPriority="10"  count="-1" >
       <Graph smoothing="0"  backColor="#ffffff"  foreColor="#000000"  type="Pseudocolor"  fast="1" >
         <Axis dimension="x"  name=""  label=""  auto="auto" />
         <Axis dimension="y"  name=""  label=""  auto="auto" />
         <GraphSettings level="5%"  smoothingHighResolution="1"  contourHighResolution="1"  histogramSmoothingCount="0"  graphResolution="256"  showOutliers="0"  drawLargeDots="0"  dotsToDraw="8000"  tint="le.chartfill.tinted.40"  lineWeight="le.lineweight.normal"  lineStyle="le.linestyle.solid" />
         <GraphEnvironment showGrid="0"  showAxes="tnlTNL"  showGates="1"  showFreqOnPlots="1"  showGateNameOnPlots="1"  showMedians="0"  showUncomped="0"  addEventParam="0"  lastYAxisName="" >
           <TextTraits font="SansSerif"  size="11"  name="Labels"  style="plain"  color="#000000"  background="#00ffffff"  just="left" />
           <TextTraits font="SansSerif"  size="11"  name="LayoutGates"  style="plain"  color="#000000"  background="#00ffffff"  just="left" />
           <TextTraits font="SansSerif"  size="9"  name="Numbers"  style="plain"  color="#000000"  background="#00ffffff"  just="left" />
           <TextTraits font="SansSerif"  size="9"  name="Legend"  style="plain"  color="#000000"  background="#00ffffff"  just="left" />
         </GraphEnvironment>
       </Graph>
       <Group name="All Samples"  live="1"  role="ws.group.dlog.test"  key=""  synchronized="0"  foreground="#000000"  fontStyle="bold" >
         <Criteria/>
         <SampleRefs>
           <SampleRef sampleID="1" />
           <SampleRef sampleID="2" />
           <SampleRef sampleID="3" />
           <SampleRef sampleID="4" />
           <SampleRef sampleID="5" />
           <SampleRef sampleID="6" />
           <SampleRef sampleID="7" />
           <SampleRef sampleID="8" />
           <SampleRef sampleID="9" />
           <SampleRef sampleID="10" />
           <SampleRef sampleID="11" />
           <SampleRef sampleID="12" />
           <SampleRef sampleID="13" />
           <SampleRef sampleID="14" />
           <SampleRef sampleID="15" />
           <SampleRef sampleID="16" />
         </SampleRefs>
         <Keywords/>
       </Group>
     </GroupNode>
     <GroupNode name="Compensation"  annotation=""  owningGroup="Compensation"  expanded="1"  sortPriority="10"  count="-1" >
       <Graph smoothing="0"  backColor="#ffffff"  foreColor="#000000"  type="Pseudocolor"  fast="1" >
         <Axis dimension="x"  name=""  label=""  auto="auto" />
         <Axis dimension="y"  name=""  label=""  auto="auto" />
         <GraphSettings level="5%"  smoothingHighResolution="1"  contourHighResolution="1"  histogramSmoothingCount="0"  graphResolution="256"  showOutliers="0"  drawLargeDots="0"  dotsToDraw="8000"  tint="le.chartfill.tinted.40"  lineWeight="le.lineweight.normal"  lineStyle="le.linestyle.solid" />
         <GraphEnvironment showGrid="0"  showAxes="tnlTNL"  showGates="1"  showFreqOnPlots="1"  showGateNameOnPlots="1"  showMedians="0"  showUncomped="0"  addEventParam="0"  lastYAxisName="" >
           <TextTraits font="SansSerif"  size="11"  name="Labels"  style="plain"  color="#000000"  background="#00ffffff"  just="left" />
           <TextTraits font="SansSerif"  size="11"  name="LayoutGates"  style="plain"  color="#000000"  background="#00ffffff"  just="left" />
           <TextTraits font="SansSerif"  size="9"  name="Numbers"  style="plain"  color="#000000"  background="#00ffffff"  just="left" />
           <TextTraits font="SansSerif"  size="9"  name="Legend"  style="plain"  color="#000000"  background="#00ffffff"  just="left" />
         </GraphEnvironment>
       </Graph>
       <Subpopulations>
         <Compensation name="Compensation"  annotation=""  owningGroup="Compensation"  expanded="1"  sortPriority="7"  compensationGroup="Compensation"  color="#ff9933"  status="FINALIZED" >
           <ParameterList>
             <Parameter parameterName="FL1-A"  negativeSample="1"  negativeGate="size"  positiveSample="3"  positiveGate="size/FL1-A+"  negativeEdited="1"  positiveEdited="1"  displayed="1"  positiveMedian="32363.59375"  positiveCV="39.467014313"  negativeMedian="919.920593262"  negativeCV="32.860355377"  separationIndex="956.8877997816" />
             <Parameter parameterName="FL2-A"  negativeSample="1"  negativeGate="size"  positiveSample="4"  positiveGate="size/FL2-A+"  negativeEdited="1"  positiveEdited="1"  displayed="1"  positiveMedian="17366.38671875"  positiveCV="26.893201828"  negativeMedian="294.121124268"  negativeCV="29.565448761"  separationIndex="577.4397585672" />
           </ParameterList>
           <transforms:spilloverMatrix prefix="Comp-"  name="Compensation-1"  editable="0"  color="#ff9933"  version="FlowJo-10.4"  status="FINALIZED"  transforms:id="7c0ba74e-065d-4ec7-a8fa-20314ef22420"  suffix="" >
             <data-type:parameters>
               <data-type:parameter data-type:name="FL1-A" />
               <data-type:parameter data-type:name="FL2-A" />
             </data-type:parameters>
             <transforms:spillover data-type:parameter="FL1-A" >
               <transforms:coefficient data-type:parameter="FL1-A"  transforms:value="1" />
               <transforms:coefficient data-type:parameter="FL2-A"  transforms:value="0.088827223" />
             </transforms:spillover>
             <transforms:spillover data-type:parameter="FL2-A" >
               <transforms:coefficient data-type:parameter="FL1-A"  transforms:value="0.0055569979" />
               <transforms:coefficient data-type:parameter="FL2-A"  transforms:value="1" />
             </transforms:spillover>
             <SSM isCalculated="1" >
               <Parameters>
                 <Parameter name="FL1-A"  description="FITC-A"  index="0" />
                 <Parameter name="FL2-A"  description="PE-A"  index="0" />
               </Parameters>
               <Coefficients>
                 <coeff row="0"  col="0"  value="0" />
                 <coeff row="0"  col="1"  value="0.60665704" />
                 <coeff row="1"  col="0"  value="0" />
                 <coeff row="1"  col="1"  value="0" />
               </Coefficients>
             </SSM>
           </transforms:spilloverMatrix>
         </Compensation>
         <Population name="size"  annotation=""  owningGroup="Compensation"  expanded="1"  sortPriority="10"  count="1286" >
           <Graph smoothing="0"  backColor="#ffffff"  foreColor="#000000"  heatMapStatParameter="FL1-A"  type="Pseudocolor"  fast="1" >
             <Axis dimension="x"  name="FSC-A"  label=""  auto="auto" />
             <Axis dimension="y"  name="SSC-A"  label=""  auto="auto" />
             <GraphSettings level="5%"  smoothingHighResolution="1"  contourHighResolution="1"  histogramSmoothingCount="0"  graphResolution="256"  showOutliers="0"  drawLargeDots="0"  dotsToDraw="8000"  tint="le.chartfill.tinted.40"  lineWeight="le.lineweight.normal"  lineStyle="le.linestyle.solid" />
             <GraphEnvironment showGrid="0"  showAxes="tnlTNL"  showGates="1"  showFreqOnPlots="1"  showGateNameOnPlots="1"  showMedians="0"  showUncomped="0"  addEventParam="0"  lastYAxisName="" >
               <TextTraits font="SansSerif"  size="11"  name="Labels"  style="plain"  color="#000000"  background="#00ffffff"  just="left" />
               <TextTraits font="SansSerif"  size="11"  name="LayoutGates"  style="plain"  color="#000000"  background="#00ffffff"  just="left" />
               <TextTraits font="SansSerif"  size="9"  name="Numbers"  style="plain"  color="#000000"  background="#00ffffff"  just="left" />
               <TextTraits font="SansSerif"  size="9"  name="Legend"  style="plain"  color="#000000"  background="#00ffffff"  just="left" />
               <WindowPosition x="620"  y="20"  width="390"  height="622"  displayed="1"  panelState="---" />
             </GraphEnvironment>
           </Graph>
           <Gate gating:id="ID362432678" >
             <gating:PolygonGate eventsInside="1"  annoOffsetX="0"  annoOffsetY="0"  tint="#000000"  isTinted="0"  lineWeight="Normal"  userDefined="1"  quadId="-1"  gateResolution="256" >
               <gating:dimension>
                 <data-type:fcs-dimension data-type:name="FSC-A" />
               </gating:dimension>
               <gating:dimension>
                 <data-type:fcs-dimension data-type:name="SSC-A" />
               </gating:dimension>
               <gating:vertex>
                 <gating:coordinate data-type:value="839713.3008130081" />
                 <gating:coordinate data-type:value="1029336.0733944954" />
               </gating:vertex>
               <gating:vertex>
                 <gating:coordinate data-type:value="426250.406504065" />
                 <gating:coordinate data-type:value="634917.5779816514" />
               </gating:vertex>
               <gating:vertex>
                 <gating:coordinate data-type:value="392150.3739837398" />
                 <gating:coordinate data-type:value="307838.8256880734" />
               </gating:vertex>
               <gating:vertex>
                 <gating:coordinate data-type:value="541338.0162601626" />
                 <gating:coordinate data-type:value="144299.4495412844" />
               </gating:vertex>
               <gating:vertex>
                 <gating:coordinate data-type:value="903650.8617886179" />
                 <gating:coordinate data-type:value="298218.8623853211" />
               </gating:vertex>
               <gating:vertex>
                 <gating:coordinate data-type:value="1035788.487804878" />
                 <gating:coordinate data-type:value="557957.8715596331" />
               </gating:vertex>
               <gating:vertex>
                 <gating:coordinate data-type:value="1005950.9593495935" />
                 <gating:coordinate data-type:value="976426.2752293578" />
               </gating:vertex>
             </gating:PolygonGate>
           </Gate>
         </Population>
       </Subpopulations>
       <Group name="Compensation"  live="1"  role="ws.group.dlog.compensation"  key=""  synchronized="0"  foreground="#bc1900"  fontStyle="bold" >
         <Criteria>
           <Criterion connector="And"  keyword="$FIL"  function="Contains"  value="comp" />
           <Criterion connector="Or"  keyword="$FIL"  function="Contains"  value="unstained" />
         </Criteria>
         <SampleRefs>
           <SampleRef sampleID="1" />
           <SampleRef sampleID="2" />
           <SampleRef sampleID="3" />
           <SampleRef sampleID="4" />
         </SampleRefs>
         <Keywords/>
       </Group>
     </GroupNode>
     <GroupNode name="Hala"  annotation=""  owningGroup="Hala"  expanded="1"  sortPriority="10"  count="-1" >
       <Graph smoothing="0"  backColor="#ffffff"  foreColor="#000000"  type="Pseudocolor"  fast="1" >
         <Axis dimension="x"  name=""  label=""  auto="auto" />
         <Axis dimension="y"  name=""  label=""  auto="auto" />
         <GraphSettings level="5%"  smoothingHighResolution="1"  contourHighResolution="1"  histogramSmoothingCount="0"  graphResolution="256"  showOutliers="0"  drawLargeDots="0"  dotsToDraw="8000"  tint="le.chartfill.tinted.40"  lineWeight="le.lineweight.normal"  lineStyle="le.linestyle.solid" />
         <GraphEnvironment showGrid="0"  showAxes="tnlTNL"  showGates="1"  showFreqOnPlots="1"  showGateNameOnPlots="1"  showMedians="0"  showUncomped="0"  addEventParam="0"  lastYAxisName="" >
           <TextTraits font="SansSerif"  size="11"  name="Labels"  style="plain"  color="#000000"  background="#00ffffff"  just="left" />
           <TextTraits font="SansSerif"  size="11"  name="LayoutGates"  style="plain"  color="#000000"  background="#00ffffff"  just="left" />
           <TextTraits font="SansSerif"  size="9"  name="Numbers"  style="plain"  color="#000000"  background="#00ffffff"  just="left" />
           <TextTraits font="SansSerif"  size="9"  name="Legend"  style="plain"  color="#000000"  background="#00ffffff"  just="left" />
           <WindowPosition x="0"  y="0"  width="0"  height="0"  displayed="0"  panelState="" />
         </GraphEnvironment>
       </Graph>
       <Subpopulations>
         <Population name="all"  annotation=""  owningGroup="Hala"  expanded="1"  sortPriority="10"  count="8329" >
           <Graph smoothing="0"  backColor="#ffffff"  foreColor="#000000"  heatMapStatParameter="FL1-A"  type="Pseudocolor"  fast="1" >
             <Axis dimension="x"  name="Comp-FL1-A"  label=""  auto="auto" />
             <Axis dimension="y"  name="Comp-FL2-A"  label=""  auto="auto" />
             <GraphSettings level="5%"  smoothingHighResolution="1"  contourHighResolution="1"  histogramSmoothingCount="0"  graphResolution="256"  showOutliers="0"  drawLargeDots="0"  dotsToDraw="8000"  tint="le.chartfill.tinted.40"  lineWeight="le.lineweight.normal"  lineStyle="le.linestyle.solid" />
             <GraphEnvironment showGrid="0"  showAxes="tnlTNL"  showGates="1"  showFreqOnPlots="1"  showGateNameOnPlots="1"  showMedians="0"  showUncomped="0"  addEventParam="0"  lastYAxisName="" >
               <TextTraits font="SansSerif"  size="11"  name="Labels"  style="plain"  color="#000000"  background="#00ffffff"  just="left" />
               <TextTraits font="SansSerif"  size="11"  name="LayoutGates"  style="plain"  color="#000000"  background="#00ffffff"  just="left" />
               <TextTraits font="SansSerif"  size="9"  name="Numbers"  style="plain"  color="#000000"  background="#00ffffff"  just="left" />
               <TextTraits font="SansSerif"  size="9"  name="Legend"  style="plain"  color="#000000"  background="#00ffffff"  just="left" />
               <WindowPosition x="588"  y="53"  width="390"  height="622"  displayed="0"  panelState="---" />
             </GraphEnvironment>
           </Graph>
           <Gate gating:id="ID727730596" >
             <gating:PolygonGate eventsInside="1"  annoOffsetX="-95"  annoOffsetY="-62"  tint="#000000"  isTinted="0"  lineWeight="Normal"  userDefined="1"  quadId="-1"  gateResolution="256" >
               <gating:dimension>
                 <data-type:fcs-dimension data-type:name="FSC-A" />
               </gating:dimension>
               <gating:dimension>
                 <data-type:fcs-dimension data-type:name="SSC-A" />
               </gating:dimension>
               <gating:vertex>
                 <gating:coordinate data-type:value="490187.9674796748" />
                 <gating:coordinate data-type:value="986046.2385321101" />
               </gating:vertex>
               <gating:vertex>
                 <gating:coordinate data-type:value="115087.6097560976" />
                 <gating:coordinate data-type:value="408848.4403669725" />
               </gating:vertex>
               <gating:vertex>
                 <gating:coordinate data-type:value="345262.8292682927" />
                 <gating:coordinate data-type:value="67339.7431192661" />
               </gating:vertex>
               <gating:vertex>
                 <gating:coordinate data-type:value="848238.3089430894" />
                 <gating:coordinate data-type:value="125059.5229357798" />
               </gating:vertex>
               <gating:vertex>
                 <gating:coordinate data-type:value="984638.4390243902" />
                 <gating:coordinate data-type:value="480998.1651376147" />
               </gating:vertex>
               <gating:vertex>
                 <gating:coordinate data-type:value="950538.406504065" />
                 <gating:coordinate data-type:value="966806.3119266055" />
               </gating:vertex>
             </gating:PolygonGate>
           </Gate>
           <Subpopulations>
             <Population name="Single Cells"  annotation=""  owningGroup="Hala"  expanded="1"  sortPriority="10"  count="7627" >
               <Graph smoothing="0"  backColor="#ffffff"  foreColor="#000000"  heatMapStatParameter="FL1-A"  type="Pseudocolor"  fast="1" >
                 <Axis dimension="x"  name="Comp-FL1-A"  label=""  auto="auto" />
                 <Axis dimension="y"  name="Comp-FL2-A"  label=""  auto="auto" />
                 <GraphSettings level="5%"  smoothingHighResolution="1"  contourHighResolution="1"  histogramSmoothingCount="0"  graphResolution="256"  showOutliers="0"  drawLargeDots="0"  dotsToDraw="8000"  tint="le.chartfill.tinted.40"  lineWeight="le.lineweight.normal"  lineStyle="le.linestyle.solid" />
                 <GraphEnvironment showGrid="0"  showAxes="tnlTNL"  showGates="1"  showFreqOnPlots="1"  showGateNameOnPlots="1"  showMedians="0"  showUncomped="0"  addEventParam="0"  lastYAxisName="" >
                   <TextTraits font="SansSerif"  size="11"  name="Labels"  style="plain"  color="#000000"  background="#00ffffff"  just="left" />
                   <TextTraits font="SansSerif"  size="11"  name="LayoutGates"  style="plain"  color="#000000"  background="#00ffffff"  just="left" />
                   <TextTraits font="SansSerif"  size="9"  name="Numbers"  style="plain"  color="#000000"  background="#00ffffff"  just="left" />
                   <TextTraits font="SansSerif"  size="9"  name="Legend"  style="plain"  color="#000000"  background="#00ffffff"  just="left" />
                   <WindowPosition x="230"  y="20"  width="390"  height="622"  displayed="0"  panelState="---" />
                 </GraphEnvironment>
               </Graph>
               <Gate gating:id="ID2028070771"  gating:parent_id="ID727730596" >
                 <gating:PolygonGate eventsInside="1"  annoOffsetX="-34"  annoOffsetY="-37"  tint="#000000"  isTinted="0"  lineWeight="Normal"  userDefined="1"  quadId="-1"  gateResolution="256" >
                   <gating:dimension>
                     <data-type:fcs-dimension data-type:name="FSC-A" />
                   </gating:dimension>
                   <gating:dimension>
                     <data-type:fcs-dimension data-type:name="FSC-H" />
                   </gating:dimension>
                   <gating:vertex>
                     <gating:coordinate data-type:value="946275.9024390244" />
                     <gating:coordinate data-type:value="606057.6880733945" />
                   </gating:vertex>
                   <gating:vertex>
                     <gating:coordinate data-type:value="255750.243902439" />
                     <gating:coordinate data-type:value="327078.752293578" />
                   </gating:vertex>
                   <gating:vertex>
                     <gating:coordinate data-type:value="277062.7642276423" />
                     <gating:coordinate data-type:value="230879.1192660551" />
                   </gating:vertex>
                   <gating:vertex>
                     <gating:coordinate data-type:value="976113.430894309" />
                     <gating:coordinate data-type:value="461758.2385321101" />
                   </gating:vertex>
                 </gating:PolygonGate>
               </Gate>
               <Subpopulations>
                 <Population name="Q1: FITC-A- , PE-A+"  annotation=""  owningGroup="Hala"  expanded="1"  sortPriority="10"  count="981" >
                   <Graph smoothing="0"  backColor="#ffffff"  foreColor="#000000"  heatMapStatParameter="FL1-A"  type="Pseudocolor"  fast="1" >
                     <Axis dimension="x"  name="Comp-FL1-A"  label=""  auto="auto" />
                     <Axis dimension="y"  name="Comp-FL2-A"  label=""  auto="auto" />
                     <GraphSettings level="5%"  smoothingHighResolution="1"  contourHighResolution="1"  histogramSmoothingCount="0"  graphResolution="256"  showOutliers="0"  drawLargeDots="0"  dotsToDraw="8000"  tint="le.chartfill.tinted.40"  lineWeight="le.lineweight.normal"  lineStyle="le.linestyle.solid" />
                     <GraphEnvironment showGrid="0"  showAxes="tnlTNL"  showGates="1"  showFreqOnPlots="1"  showGateNameOnPlots="1"  showMedians="0"  showUncomped="0"  addEventParam="0"  lastYAxisName="" >
                       <TextTraits font="SansSerif"  size="11"  name="Labels"  style="plain"  color="#000000"  background="#00ffffff"  just="left" />
                       <TextTraits font="SansSerif"  size="11"  name="LayoutGates"  style="plain"  color="#000000"  background="#00ffffff"  just="left" />
                       <TextTraits font="SansSerif"  size="9"  name="Numbers"  style="plain"  color="#000000"  background="#00ffffff"  just="left" />
                       <TextTraits font="SansSerif"  size="9"  name="Legend"  style="plain"  color="#000000"  background="#00ffffff"  just="left" />
                       <WindowPosition x="620"  y="20"  width="390"  height="622"  displayed="1"  panelState="---" />
                     </GraphEnvironment>
                   </Graph>
                   <Gate gating:id="ID137369643"  gating:parent_id="ID2028070771" >
                     <gating:RectangleGate eventsInside="1"  annoOffsetX="0"  annoOffsetY="0"  tint="#000000"  isTinted="0"  lineWeight="Normal"  userDefined="1"  percentX="0"  percentY="0" >
                       <gating:dimension gating:max="8647.249830264316" >
                         <data-type:fcs-dimension data-type:name="Comp-FL1-A" />
                       </gating:dimension>
                       <gating:dimension gating:min="543.2204410792689" >
                         <data-type:fcs-dimension data-type:name="Comp-FL2-A" />
                       </gating:dimension>
                     </gating:RectangleGate>
                   </Gate>
                 </Population>
                 <Population name="Q2: FITC-A+ , PE-A+"  annotation=""  owningGroup="Hala"  expanded="1"  sortPriority="10"  count="1874" >
                   <Graph smoothing="0"  backColor="#ffffff"  foreColor="#000000"  heatMapStatParameter="FL1-A"  type="Pseudocolor"  fast="1" >
                     <Axis dimension="x"  name="Comp-FL1-A"  label=""  auto="auto" />
                     <Axis dimension="y"  name="Comp-FL2-A"  label=""  auto="auto" />
                     <GraphSettings level="5%"  smoothingHighResolution="1"  contourHighResolution="1"  histogramSmoothingCount="0"  graphResolution="256"  showOutliers="0"  drawLargeDots="0"  dotsToDraw="8000"  tint="le.chartfill.tinted.40"  lineWeight="le.lineweight.normal"  lineStyle="le.linestyle.solid" />
                     <GraphEnvironment showGrid="0"  showAxes="tnlTNL"  showGates="1"  showFreqOnPlots="1"  showGateNameOnPlots="1"  showMedians="0"  showUncomped="0"  addEventParam="0"  lastYAxisName="" >
                       <TextTraits font="SansSerif"  size="11"  name="Labels"  style="plain"  color="#000000"  background="#00ffffff"  just="left" />
                       <TextTraits font="SansSerif"  size="11"  name="LayoutGates"  style="plain"  color="#000000"  background="#00ffffff"  just="left" />
                       <TextTraits font="SansSerif"  size="9"  name="Numbers"  style="plain"  color="#000000"  background="#00ffffff"  just="left" />
                       <TextTraits font="SansSerif"  size="9"  name="Legend"  style="plain"  color="#000000"  background="#00ffffff"  just="left" />
                       <WindowPosition x="620"  y="20"  width="390"  height="622"  displayed="0"  panelState="---" />
                     </GraphEnvironment>
                   </Graph>
                   <Gate gating:id="ID1545664529"  gating:parent_id="ID2028070771" >
                     <gating:RectangleGate eventsInside="1"  annoOffsetX="0"  annoOffsetY="0"  tint="#000000"  isTinted="0"  lineWeight="Normal"  userDefined="1"  percentX="0"  percentY="0" >
                       <gating:dimension gating:min="8647.249830264316" >
                         <data-type:fcs-dimension data-type:name="Comp-FL1-A" />
                       </gating:dimension>
                       <gating:dimension gating:min="543.2204410792689" >
                         <data-type:fcs-dimension data-type:name="Comp-FL2-A" />
                       </gating:dimension>
                     </gating:RectangleGate>
                   </Gate>
                 </Population>
                 <Population name="Q3: FITC-A+ , PE-A-"  annotation=""  owningGroup="Hala"  expanded="1"  sortPriority="10"  count="68" >
                   <Graph smoothing="0"  backColor="#ffffff"  foreColor="#000000"  heatMapStatParameter="FL1-A"  type="Pseudocolor"  fast="1" >
                     <Axis dimension="x"  name="Comp-FL1-A"  label=""  auto="auto" />
                     <Axis dimension="y"  name="Comp-FL2-A"  label=""  auto="auto" />
                     <GraphSettings level="5%"  smoothingHighResolution="1"  contourHighResolution="1"  histogramSmoothingCount="0"  graphResolution="256"  showOutliers="0"  drawLargeDots="0"  dotsToDraw="8000"  tint="le.chartfill.tinted.40"  lineWeight="le.lineweight.normal"  lineStyle="le.linestyle.solid" />
                     <GraphEnvironment showGrid="0"  showAxes="tnlTNL"  showGates="1"  showFreqOnPlots="1"  showGateNameOnPlots="1"  showMedians="0"  showUncomped="0"  addEventParam="0"  lastYAxisName="" >
                       <TextTraits font="SansSerif"  size="11"  name="Labels"  style="plain"  color="#000000"  background="#00ffffff"  just="left" />
                       <TextTraits font="SansSerif"  size="11"  name="LayoutGates"  style="plain"  color="#000000"  background="#00ffffff"  just="left" />
                       <TextTraits font="SansSerif"  size="9"  name="Numbers"  style="plain"  color="#000000"  background="#00ffffff"  just="left" />
                       <TextTraits font="SansSerif"  size="9"  name="Legend"  style="plain"  color="#000000"  background="#00ffffff"  just="left" />
                       <WindowPosition x="620"  y="20"  width="390"  height="622"  displayed="1"  panelState="---" />
                     </GraphEnvironment>
                   </Graph>
                   <Gate gating:id="ID1973729112"  gating:parent_id="ID2028070771" >
                     <gating:RectangleGate eventsInside="1"  annoOffsetX="0"  annoOffsetY="0"  tint="#000000"  isTinted="0"  lineWeight="Normal"  userDefined="1"  percentX="0"  percentY="0" >
                       <gating:dimension gating:min="8647.249830264316" >
                         <data-type:fcs-dimension data-type:name="Comp-FL1-A" />
                       </gating:dimension>
                       <gating:dimension gating:max="543.2204410792689" >
                         <data-type:fcs-dimension data-type:name="Comp-FL2-A" />
                       </gating:dimension>
                     </gating:RectangleGate>
                   </Gate>
                 </Population>
                 <Population name="Q4: FITC-A- , PE-A-"  annotation=""  owningGroup="Hala"  expanded="0"  sortPriority="10"  count="4704" >
                   <Graph smoothing="0"  backColor="#ffffff"  foreColor="#000000"  heatMapStatParameter="FL1-A"  type="Pseudocolor"  fast="1" >
                     <Axis dimension="x"  name="Comp-FL1-A"  label=""  auto="auto" />
                     <Axis dimension="y"  name="Comp-FL2-A"  label=""  auto="auto" />
                     <GraphSettings level="5%"  smoothingHighResolution="1"  contourHighResolution="1"  histogramSmoothingCount="0"  graphResolution="256"  showOutliers="0"  drawLargeDots="0"  dotsToDraw="8000"  tint="le.chartfill.tinted.40"  lineWeight="le.lineweight.normal"  lineStyle="le.linestyle.solid" />
                     <GraphEnvironment showGrid="0"  showAxes="tnlTNL"  showGates="1"  showFreqOnPlots="1"  showGateNameOnPlots="1"  showMedians="0"  showUncomped="0"  addEventParam="0"  lastYAxisName="" >
                       <TextTraits font="SansSerif"  size="11"  name="Labels"  style="plain"  color="#000000"  background="#00ffffff"  just="left" />
                       <TextTraits font="SansSerif"  size="11"  name="LayoutGates"  style="plain"  color="#000000"  background="#00ffffff"  just="left" />
                       <TextTraits font="SansSerif"  size="9"  name="Numbers"  style="plain"  color="#000000"  background="#00ffffff"  just="left" />
                       <TextTraits font="SansSerif"  size="9"  name="Legend"  style="plain"  color="#000000"  background="#00ffffff"  just="left" />
                       <WindowPosition x="620"  y="20"  width="390"  height="622"  displayed="1"  panelState="---" />
                     </GraphEnvironment>
                   </Graph>
                   <Gate gating:id="ID42536160"  gating:parent_id="ID2028070771" >
                     <gating:RectangleGate eventsInside="1"  annoOffsetX="0"  annoOffsetY="0"  tint="#000000"  isTinted="0"  lineWeight="Normal"  userDefined="1"  percentX="0"  percentY="0" >
                       <gating:dimension gating:max="8647.249830264316" >
                         <data-type:fcs-dimension data-type:name="Comp-FL1-A" />
                       </gating:dimension>
                       <gating:dimension gating:max="543.2204410792689" >
                         <data-type:fcs-dimension data-type:name="Comp-FL2-A" />
                       </gating:dimension>
                     </gating:RectangleGate>
                   </Gate>
                 </Population>
               </Subpopulations>
             </Population>
           </Subpopulations>
         </Population>
       </Subpopulations>
       <Group name="Hala"  live="1"  role="ws.group.dlog.undefined"  key=""  synchronized="0"  foreground="#0000d0"  fontStyle="plain" >
         <Criteria/>
         <BlacklistedSamples>
           <SampleRef sampleID="13" />
           <SampleRef sampleID="16" />
           <SampleRef sampleID="5" />
           <SampleRef sampleID="8" />
         </BlacklistedSamples>
         <SampleRefs>
           <SampleRef sampleID="6" />
           <SampleRef sampleID="9" />
           <SampleRef sampleID="10" />
           <SampleRef sampleID="11" />
           <SampleRef sampleID="12" />
           <SampleRef sampleID="14" />
           <SampleRef sampleID="15" />
           <SampleRef sampleID="7" />
         </SampleRefs>
         <Keywords/>
       </Group>
     </GroupNode>
   </Groups>
   <SampleList>
     <Sample>
       <DataSet uri="file:/E:/坚果云/我的坚果云/毛龙飞20210324/20210330%20凋亡/20211008/1_12um-1_2021_10_08_17_51_38.fcs"  sampleID="11" />
       <transforms:spilloverMatrix prefix="Comp-"  name="Compensation-5-copy"  editable="1"  color="#00ccff"  version="FlowJo-10.4"  status="FINALIZED"  transforms:id="c0c8ca79-a97f-4a07-84ff-6afe38c9eeb7"  suffix="" >
         <data-type:parameters>
           <data-type:parameter data-type:name="FL1-A" />
           <data-type:parameter data-type:name="FL2-A" />
         </data-type:parameters>
         <transforms:spillover data-type:parameter="FL1-A" >
           <transforms:coefficient data-type:parameter="FL1-A"  transforms:value="1" />
           <transforms:coefficient data-type:parameter="FL2-A"  transforms:value="0.0872829208" />
         </transforms:spillover>
         <transforms:spillover data-type:parameter="FL2-A" >
           <transforms:coefficient data-type:parameter="FL1-A"  transforms:value="0.8" />
           <transforms:coefficient data-type:parameter="FL2-A"  transforms:value="1" />
         </transforms:spillover>
       </transforms:spilloverMatrix>
       <Transformations>
         <transforms:linear transforms:minRange="0"  transforms:maxRange="1048576"  gain="1" >
           <data-type:parameter data-type:name="FSC-A" />
         </transforms:linear>
         <transforms:linear transforms:minRange="0"  transforms:maxRange="1048576"  gain="1" >
           <data-type:parameter data-type:name="FSC-W" />
         </transforms:linear>
         <transforms:linear transforms:minRange="0"  transforms:maxRange="1048576"  gain="1" >
           <data-type:parameter data-type:name="FSC-H" />
         </transforms:linear>
         <transforms:linear transforms:minRange="0"  transforms:maxRange="1048576"  gain="1" >
           <data-type:parameter data-type:name="SSC-A" />
         </transforms:linear>
         <transforms:linear transforms:minRange="0"  transforms:maxRange="1048576"  gain="1" >
           <data-type:parameter data-type:name="SSC-W" />
         </transforms:linear>
         <transforms:linear transforms:minRange="0"  transforms:maxRange="1048576"  gain="1" >
           <data-type:parameter data-type:name="SSC-H" />
         </transforms:linear>
         <transforms:log transforms:offset="10"  transforms:decades="6.0205999133" >
           <data-type:parameter data-type:name="FL1-A" />
         </transforms:log>
         <transforms:linear transforms:minRange="0"  transforms:maxRange="1048576"  gain="1" >
           <data-type:parameter data-type:name="FL1-W" />
         </transforms:linear>
         <transforms:log transforms:offset="1"  transforms:decades="6.0205999133" >
           <data-type:parameter data-type:name="FL1-H" />
         </transforms:log>
         <transforms:log transforms:offset="1"  transforms:decades="5.5205999133" >
           <data-type:parameter data-type:name="FL2-A" />
         </transforms:log>
         <transforms:linear transforms:minRange="0"  transforms:maxRange="1048576"  gain="1" >
           <data-type:parameter data-type:name="FL2-W" />
         </transforms:linear>
         <transforms:log transforms:offset="1"  transforms:decades="6.0205999133" >
           <data-type:parameter data-type:name="FL2-H" />
         </transforms:log>
         <transforms:log transforms:offset="1"  transforms:decades="6.0205999133" >
           <data-type:parameter data-type:name="FL3-A" />
         </transforms:log>
         <transforms:linear transforms:minRange="0"  transforms:maxRange="1048576"  gain="1" >
           <data-type:parameter data-type:name="FL3-W" />
         </transforms:linear>
         <transforms:log transforms:offset="1"  transforms:decades="6.0205999133" >
           <data-type:parameter data-type:name="FL3-H" />
         </transforms:log>
         <transforms:log transforms:offset="1"  transforms:decades="6.0205999133" >
           <data-type:parameter data-type:name="FL4-A" />
         </transforms:log>
         <transforms:linear transforms:minRange="0"  transforms:maxRange="1048576"  gain="1" >
           <data-type:parameter data-type:name="FL4-W" />
         </transforms:linear>
         <transforms:log transforms:offset="1"  transforms:decades="6.0205999133" >
           <data-type:parameter data-type:name="FL4-H" />
         </transforms:log>
         <transforms:linear transforms:minRange="0"  transforms:maxRange="100.09401"  gain="0.01" >
           <data-type:parameter data-type:name="Time" />
         </transforms:linear>
         <transforms:log transforms:offset="10"  transforms:decades="6.0205999133" >
           <data-type:parameter data-type:name="Comp-FL1-A" />
         </transforms:log>
         <transforms:log transforms:offset="1"  transforms:decades="5.5205999133" >
           <data-type:parameter data-type:name="Comp-FL2-A" />
         </transforms:log>
       </Transformations>
       <Keywords>
         <Keyword name="TubeName"  value="12um-1" />
         <Keyword name="TemplateName"  value="Empty" />
         <Keyword name="$UNICODE"  value="65001,TemplateName,TubeName" />
         <Keyword name="$TIMESTEP"  value="0.01" />
         <Keyword name="$P19E"  value="0,0" />
         <Keyword name="$P19B"  value="32" />
         <Keyword name="$P19R"  value="1048576" />
         <Keyword name="$P19S"  value="Time" />
         <Keyword name="$P19N"  value="Time" />
         <Keyword name="P18DISPLAY"  value="LOG" />
         <Keyword name="$P18V"  value="452" />
         <Keyword name="$P18E"  value="0,0" />
         <Keyword name="$P18B"  value="32" />
         <Keyword name="$P18R"  value="1048576" />
         <Keyword name="$P18S"  value="APC-H" />
         <Keyword name="$P18N"  value="FL4-H" />
         <Keyword name="P17DISPLAY"  value="LIN" />
         <Keyword name="$P17V"  value="452" />
         <Keyword name="$P17E"  value="0,0" />
         <Keyword name="$P17B"  value="32" />
         <Keyword name="$P17R"  value="1048576" />
         <Keyword name="$P17S"  value="APC-W" />
         <Keyword name="$P17N"  value="FL4-W" />
         <Keyword name="P16DISPLAY"  value="LOG" />
         <Keyword name="$P16V"  value="452" />
         <Keyword name="$P16E"  value="0,0" />
         <Keyword name="$P16B"  value="32" />
         <Keyword name="$P16R"  value="1048576" />
         <Keyword name="$P16S"  value="APC-A" />
         <Keyword name="$P16N"  value="FL4-A" />
         <Keyword name="P15DISPLAY"  value="LOG" />
         <Keyword name="$P15V"  value="555" />
         <Keyword name="$P15E"  value="0,0" />
         <Keyword name="$P15B"  value="32" />
         <Keyword name="$P15R"  value="1048576" />
         <Keyword name="$P15S"  value="PerCP-H" />
         <Keyword name="$P15N"  value="FL3-H" />
         <Keyword name="P14DISPLAY"  value="LIN" />
         <Keyword name="$P14V"  value="555" />
         <Keyword name="$P14E"  value="0,0" />
         <Keyword name="$P14B"  value="32" />
         <Keyword name="$P14R"  value="1048576" />
         <Keyword name="$P14S"  value="PerCP-W" />
         <Keyword name="$P14N"  value="FL3-W" />
         <Keyword name="P13DISPLAY"  value="LOG" />
         <Keyword name="$P13V"  value="555" />
         <Keyword name="$P13E"  value="0,0" />
         <Keyword name="$P13B"  value="32" />
         <Keyword name="$P13R"  value="1048576" />
         <Keyword name="$P13S"  value="PerCP-A" />
         <Keyword name="$P13N"  value="FL3-A" />
         <Keyword name="P12DISPLAY"  value="LOG" />
         <Keyword name="$P12V"  value="280" />
         <Keyword name="$P12E"  value="0,0" />
         <Keyword name="$P12B"  value="32" />
         <Keyword name="$P12R"  value="1048576" />
         <Keyword name="$P12S"  value="PE-H" />
         <Keyword name="$P12N"  value="FL2-H" />
         <Keyword name="P11DISPLAY"  value="LIN" />
         <Keyword name="$P11V"  value="280" />
         <Keyword name="$P11E"  value="0,0" />
         <Keyword name="$P11B"  value="32" />
         <Keyword name="$P11R"  value="1048576" />
         <Keyword name="$P11S"  value="PE-W" />
         <Keyword name="$P11N"  value="FL2-W" />
         <Keyword name="P10DISPLAY"  value="LOG" />
         <Keyword name="$P10V"  value="280" />
         <Keyword name="$P10E"  value="0,0" />
         <Keyword name="$P10B"  value="32" />
         <Keyword name="$P10R"  value="1048576" />
         <Keyword name="$P10S"  value="PE-A" />
         <Keyword name="$P10N"  value="FL2-A" />
         <Keyword name="P9DISPLAY"  value="LOG" />
         <Keyword name="$P9V"  value="320" />
         <Keyword name="$P9E"  value="0,0" />
         <Keyword name="$P9B"  value="32" />
         <Keyword name="$P9R"  value="1048576" />
         <Keyword name="$P9S"  value="FITC-H" />
         <Keyword name="$P9N"  value="FL1-H" />
         <Keyword name="P8DISPLAY"  value="LIN" />
         <Keyword name="$P8V"  value="320" />
         <Keyword name="$P8E"  value="0,0" />
         <Keyword name="$P8B"  value="32" />
         <Keyword name="$P8R"  value="1048576" />
         <Keyword name="$P8S"  value="FITC-W" />
         <Keyword name="$P8N"  value="FL1-W" />
         <Keyword name="P7DISPLAY"  value="LOG" />
         <Keyword name="$P7V"  value="320" />
         <Keyword name="$P7E"  value="0,0" />
         <Keyword name="$P7B"  value="32" />
         <Keyword name="$P7R"  value="1048576" />
         <Keyword name="$P7S"  value="FITC-A" />
         <Keyword name="$P7N"  value="FL1-A" />
         <Keyword name="P6DISPLAY"  value="LIN" />
         <Keyword name="$P6V"  value="200" />
         <Keyword name="$P6E"  value="0,0" />
         <Keyword name="$P6B"  value="32" />
         <Keyword name="$P6R"  value="1048576" />
         <Keyword name="$P6S"  value="SSC-H" />
         <Keyword name="$P6N"  value="SSC-H" />
         <Keyword name="P5DISPLAY"  value="LIN" />
         <Keyword name="$P5V"  value="200" />
         <Keyword name="$P5E"  value="0,0" />
         <Keyword name="$P5B"  value="32" />
         <Keyword name="$P5R"  value="1048576" />
         <Keyword name="$P5S"  value="SSC-W" />
         <Keyword name="$P5N"  value="SSC-W" />
         <Keyword name="P4DISPLAY"  value="LIN" />
         <Keyword name="$P4V"  value="200" />
         <Keyword name="$P4E"  value="0,0" />
         <Keyword name="$P4B"  value="32" />
         <Keyword name="$P4R"  value="1048576" />
         <Keyword name="$P4S"  value="SSC-A" />
         <Keyword name="$P4N"  value="SSC-A" />
         <Keyword name="P3DISPLAY"  value="LIN" />
         <Keyword name="$P3V"  value="80" />
         <Keyword name="$P3E"  value="0,0" />
         <Keyword name="$P3B"  value="32" />
         <Keyword name="$P3R"  value="1048576" />
         <Keyword name="$P3S"  value="FSC-H" />
         <Keyword name="$P3N"  value="FSC-H" />
         <Keyword name="P2DISPLAY"  value="LIN" />
         <Keyword name="$P2V"  value="80" />
         <Keyword name="$P2E"  value="0,0" />
         <Keyword name="$P2B"  value="32" />
         <Keyword name="$P2R"  value="1048576" />
         <Keyword name="$P2S"  value="FSC-W" />
         <Keyword name="$P2N"  value="FSC-W" />
         <Keyword name="P1DISPLAY"  value="LIN" />
         <Keyword name="$P1V"  value="80" />
         <Keyword name="$P1E"  value="0,0" />
         <Keyword name="$P1B"  value="32" />
         <Keyword name="$P1R"  value="1048576" />
         <Keyword name="$P1S"  value="FSC-A" />
         <Keyword name="$P1N"  value="FSC-A" />
         <Keyword name="$TOT"  value="10000" />
         <Keyword name="$PAR"  value="19" />
         <Keyword name="$BYTEORD"  value="1,2,3,4" />
         <Keyword name="$DATATYPE"  value="F" />
         <Keyword name="$MODE"  value="L" />
         <Keyword name="THRESHOLD"  value="FSC,100000" />
         <Keyword name="SPILL"  value="4,FL1-A,FL2-A,FL3-A,FL4-A,1,0,0,0,0,1,0,0,0,0,1,0,0,0,0,1" />
         <Keyword name="$CYT"  value="BriCyteE6" />
         <Keyword name="$ETIM"  value="18:07:53" />
         <Keyword name="$DATE"  value="08-Oct-2021" />
         <Keyword name="SPEED"  value="high" />
         <Keyword name="DILUTE"  value="1" />
         <Keyword name="VOLUME"  value="166.4456ul" />
         <Keyword name="$SMNO"  value="1" />
         <Keyword name="SoftWare Version"  value="01.11.00.8976" />
         <Keyword name="$NEXTDATA"  value="0               " />
         <Keyword name="$ENDSTEXT"  value="0       " />
         <Keyword name="$BEGINSTEXT"  value="0       " />
         <Keyword name="$ENDDATA"  value="762239          " />
         <Keyword name="$BEGINDATA"  value="2240    " />
         <Keyword name="$ENDANALYSIS"  value="0       " />
         <Keyword name="$BEGINANALYSIS"  value="0       " />
         <Keyword name="FJ_FCS_VERSION"  value="3" />
         <Keyword name="$P21N"  value="Comp-FL2-A" />
         <Keyword name="$P21S"  value="PE-A" />
         <Keyword name="$P21R"  value="331588" />
         <Keyword name="$P20N"  value="Comp-FL1-A" />
         <Keyword name="$P20S"  value="FITC-A" />
         <Keyword name="$P20R"  value="10485760" />
       </Keywords>
       <SampleNode name="1_12um-1_2021_10_08_17_51_38.fcs"  annotation=""  owningGroup=""  expanded="1"  sortPriority="10"  count="10000"  sampleID="11" >
         <Graph smoothing="0"  backColor="#ffffff"  foreColor="#000000"  heatMapStatParameter="FL1-A"  type="Pseudocolor"  fast="1" >
           <Axis dimension="x"  name="FSC-A"  label=""  auto="auto" />
           <Axis dimension="y"  name="SSC-A"  label=""  auto="auto" />
           <GraphSettings level="5%"  smoothingHighResolution="1"  contourHighResolution="1"  histogramSmoothingCount="0"  graphResolution="256"  showOutliers="0"  drawLargeDots="0"  dotsToDraw="8000"  tint="le.chartfill.tinted.40"  lineWeight="le.lineweight.normal"  lineStyle="le.linestyle.solid" />
           <GraphEnvironment showGrid="0"  showAxes="tnlTNL"  showGates="1"  showFreqOnPlots="1"  showGateNameOnPlots="1"  showMedians="0"  showUncomped="0"  addEventParam="0"  lastYAxisName="" >
             <TextTraits font="SansSerif"  size="11"  name="Labels"  style="plain"  color="#000000"  background="#00ffffff"  just="left" />
             <TextTraits font="SansSerif"  size="11"  name="LayoutGates"  style="plain"  color="#000000"  background="#00ffffff"  just="left" />
             <TextTraits font="SansSerif"  size="9"  name="Numbers"  style="plain"  color="#000000"  background="#00ffffff"  just="left" />
             <TextTraits font="SansSerif"  size="9"  name="Legend"  style="plain"  color="#000000"  background="#00ffffff"  just="left" />
             <WindowPosition x="786"  y="108"  width="390"  height="622"  displayed="0"  panelState="---" />
           </GraphEnvironment>
         </Graph>
         <Subpopulations>
           <Population name="all"  annotation=""  owningGroup="Hala"  expanded="1"  sortPriority="10"  count="4005" >
             <Graph smoothing="0"  backColor="#ffffff"  foreColor="#000000"  heatMapStatParameter="FL1-A"  type="Pseudocolor"  fast="1" >
               <Axis dimension="x"  name="Comp-FL1-A"  label=""  auto="auto" />
               <Axis dimension="y"  name="Comp-FL2-A"  label=""  auto="auto" />
               <GraphSettings level="5%"  smoothingHighResolution="1"  contourHighResolution="1"  histogramSmoothingCount="0"  graphResolution="256"  showOutliers="0"  drawLargeDots="0"  dotsToDraw="8000"  tint="le.chartfill.tinted.40"  lineWeight="le.lineweight.normal"  lineStyle="le.linestyle.solid" />
               <GraphEnvironment showGrid="0"  showAxes="tnlTNL"  showGates="1"  showFreqOnPlots="1"  showGateNameOnPlots="1"  showMedians="0"  showUncomped="0"  addEventParam="0"  lastYAxisName="" >
                 <TextTraits font="SansSerif"  size="11"  name="Labels"  style="plain"  color="#000000"  background="#00ffffff"  just="left" />
                 <TextTraits font="SansSerif"  size="11"  name="LayoutGates"  style="plain"  color="#000000"  background="#00ffffff"  just="left" />
                 <TextTraits font="SansSerif"  size="9"  name="Numbers"  style="plain"  color="#000000"  background="#00ffffff"  just="left" />
                 <TextTraits font="SansSerif"  size="9"  name="Legend"  style="plain"  color="#000000"  background="#00ffffff"  just="left" />
                 <WindowPosition x="588"  y="53"  width="390"  height="622"  displayed="0"  panelState="---" />
               </GraphEnvironment>
             </Graph>
             <Gate gating:id="ID175160794" >
               <gating:PolygonGate eventsInside="1"  annoOffsetX="-95"  annoOffsetY="-62"  tint="#000000"  isTinted="0"  lineWeight="Normal"  userDefined="1"  quadId="-1"  gateResolution="256" >
                 <gating:dimension>
                   <data-type:fcs-dimension data-type:name="FSC-A" />
                 </gating:dimension>
                 <gating:dimension>
                   <data-type:fcs-dimension data-type:name="SSC-A" />
                 </gating:dimension>
                 <gating:vertex>
                   <gating:coordinate data-type:value="490187.9674796748" />
                   <gating:coordinate data-type:value="986046.2385321101" />
                 </gating:vertex>
                 <gating:vertex>
                   <gating:coordinate data-type:value="115087.6097560976" />
                   <gating:coordinate data-type:value="408848.4403669725" />
                 </gating:vertex>
                 <gating:vertex>
                   <gating:coordinate data-type:value="345262.8292682927" />
                   <gating:coordinate data-type:value="67339.7431192661" />
                 </gating:vertex>
                 <gating:vertex>
                   <gating:coordinate data-type:value="848238.3089430894" />
                   <gating:coordinate data-type:value="125059.5229357798" />
                 </gating:vertex>
                 <gating:vertex>
                   <gating:coordinate data-type:value="984638.4390243902" />
                   <gating:coordinate data-type:value="480998.1651376147" />
                 </gating:vertex>
                 <gating:vertex>
                   <gating:coordinate data-type:value="950538.406504065" />
                   <gating:coordinate data-type:value="966806.3119266055" />
                 </gating:vertex>
               </gating:PolygonGate>
             </Gate>
             <Subpopulations>
               <Population name="Single Cells"  annotation=""  owningGroup="Hala"  expanded="1"  sortPriority="10"  count="3365" >
                 <Graph smoothing="0"  backColor="#ffffff"  foreColor="#000000"  heatMapStatParameter="FL1-A"  type="Pseudocolor"  fast="1" >
                   <Axis dimension="x"  name="Comp-FL1-A"  label=""  auto="auto" />
                   <Axis dimension="y"  name="Comp-FL2-A"  label=""  auto="auto" />
                   <GraphSettings level="5%"  smoothingHighResolution="1"  contourHighResolution="1"  histogramSmoothingCount="0"  graphResolution="256"  showOutliers="0"  drawLargeDots="0"  dotsToDraw="8000"  tint="le.chartfill.tinted.40"  lineWeight="le.lineweight.normal"  lineStyle="le.linestyle.solid" />
                   <GraphEnvironment showGrid="0"  showAxes="tnlTNL"  showGates="1"  showFreqOnPlots="1"  showGateNameOnPlots="1"  showMedians="0"  showUncomped="0"  addEventParam="0"  lastYAxisName="" >
                     <TextTraits font="SansSerif"  size="11"  name="Labels"  style="plain"  color="#000000"  background="#00ffffff"  just="left" />
                     <TextTraits font="SansSerif"  size="11"  name="LayoutGates"  style="plain"  color="#000000"  background="#00ffffff"  just="left" />
                     <TextTraits font="SansSerif"  size="9"  name="Numbers"  style="plain"  color="#000000"  background="#00ffffff"  just="left" />
                     <TextTraits font="SansSerif"  size="9"  name="Legend"  style="plain"  color="#000000"  background="#00ffffff"  just="left" />
                     <WindowPosition x="230"  y="20"  width="390"  height="622"  displayed="0"  panelState="---" />
                   </GraphEnvironment>
                 </Graph>
                 <Gate gating:id="ID1372269813"  gating:parent_id="ID175160794" >
                   <gating:PolygonGate eventsInside="1"  annoOffsetX="-34"  annoOffsetY="-37"  tint="#000000"  isTinted="0"  lineWeight="Normal"  userDefined="1"  quadId="-1"  gateResolution="256" >
                     <gating:dimension>
                       <data-type:fcs-dimension data-type:name="FSC-A" />
                     </gating:dimension>
                     <gating:dimension>
                       <data-type:fcs-dimension data-type:name="FSC-H" />
                     </gating:dimension>
                     <gating:vertex>
                       <gating:coordinate data-type:value="946275.9024390244" />
                       <gating:coordinate data-type:value="606057.6880733945" />
                     </gating:vertex>
                     <gating:vertex>
                       <gating:coordinate data-type:value="255750.243902439" />
                       <gating:coordinate data-type:value="327078.752293578" />
                     </gating:vertex>
                     <gating:vertex>
                       <gating:coordinate data-type:value="277062.7642276423" />
                       <gating:coordinate data-type:value="230879.1192660551" />
                     </gating:vertex>
                     <gating:vertex>
                       <gating:coordinate data-type:value="976113.430894309" />
                       <gating:coordinate data-type:value="461758.2385321101" />
                     </gating:vertex>
                   </gating:PolygonGate>
                 </Gate>
                 <Subpopulations>
                   <Population name="Q1: FITC-A- , PE-A+"  annotation=""  owningGroup="Hala"  expanded="1"  sortPriority="10"  count="748" >
                     <Graph smoothing="0"  backColor="#ffffff"  foreColor="#000000"  heatMapStatParameter="FL1-A"  type="Pseudocolor"  fast="1" >
                       <Axis dimension="x"  name="Comp-FL1-A"  label=""  auto="auto" />
                       <Axis dimension="y"  name="Comp-FL2-A"  label=""  auto="auto" />
                       <GraphSettings level="5%"  smoothingHighResolution="1"  contourHighResolution="1"  histogramSmoothingCount="0"  graphResolution="256"  showOutliers="0"  drawLargeDots="0"  dotsToDraw="8000"  tint="le.chartfill.tinted.40"  lineWeight="le.lineweight.normal"  lineStyle="le.linestyle.solid" />
                       <GraphEnvironment showGrid="0"  showAxes="tnlTNL"  showGates="1"  showFreqOnPlots="1"  showGateNameOnPlots="1"  showMedians="0"  showUncomped="0"  addEventParam="0"  lastYAxisName="" >
                         <TextTraits font="SansSerif"  size="11"  name="Labels"  style="plain"  color="#000000"  background="#00ffffff"  just="left" />
                         <TextTraits font="SansSerif"  size="11"  name="LayoutGates"  style="plain"  color="#000000"  background="#00ffffff"  just="left" />
                         <TextTraits font="SansSerif"  size="9"  name="Numbers"  style="plain"  color="#000000"  background="#00ffffff"  just="left" />
                         <TextTraits font="SansSerif"  size="9"  name="Legend"  style="plain"  color="#000000"  background="#00ffffff"  just="left" />
                         <WindowPosition x="620"  y="20"  width="390"  height="622"  displayed="1"  panelState="---" />
                       </GraphEnvironment>
                     </Graph>
                     <Gate gating:id="ID17125347"  gating:parent_id="ID1372269813" >
                       <gating:RectangleGate eventsInside="1"  annoOffsetX="0"  annoOffsetY="0"  tint="#000000"  isTinted="0"  lineWeight="Normal"  userDefined="1"  percentX="0"  percentY="0" >
                         <gating:dimension gating:max="8647.249830264316" >
                           <data-type:fcs-dimension data-type:name="Comp-FL1-A" />
                         </gating:dimension>
                         <gating:dimension gating:min="543.2204410792689" >
                           <data-type:fcs-dimension data-type:name="Comp-FL2-A" />
                         </gating:dimension>
                       </gating:RectangleGate>
                     </Gate>
                   </Population>
                   <Population name="Q2: FITC-A+ , PE-A+"  annotation=""  owningGroup="Hala"  expanded="1"  sortPriority="10"  count="1937" >
                     <Graph smoothing="0"  backColor="#ffffff"  foreColor="#000000"  heatMapStatParameter="FL1-A"  type="Pseudocolor"  fast="1" >
                       <Axis dimension="x"  name="Comp-FL1-A"  label=""  auto="auto" />
                       <Axis dimension="y"  name="Comp-FL2-A"  label=""  auto="auto" />
                       <GraphSettings level="5%"  smoothingHighResolution="1"  contourHighResolution="1"  histogramSmoothingCount="0"  graphResolution="256"  showOutliers="0"  drawLargeDots="0"  dotsToDraw="8000"  tint="le.chartfill.tinted.40"  lineWeight="le.lineweight.normal"  lineStyle="le.linestyle.solid" />
                       <GraphEnvironment showGrid="0"  showAxes="tnlTNL"  showGates="1"  showFreqOnPlots="1"  showGateNameOnPlots="1"  showMedians="0"  showUncomped="0"  addEventParam="0"  lastYAxisName="" >
                         <TextTraits font="SansSerif"  size="11"  name="Labels"  style="plain"  color="#000000"  background="#00ffffff"  just="left" />
                         <TextTraits font="SansSerif"  size="11"  name="LayoutGates"  style="plain"  color="#000000"  background="#00ffffff"  just="left" />
                         <TextTraits font="SansSerif"  size="9"  name="Numbers"  style="plain"  color="#000000"  background="#00ffffff"  just="left" />
                         <TextTraits font="SansSerif"  size="9"  name="Legend"  style="plain"  color="#000000"  background="#00ffffff"  just="left" />
                         <WindowPosition x="620"  y="20"  width="390"  height="622"  displayed="0"  panelState="---" />
                       </GraphEnvironment>
                     </Graph>
                     <Gate gating:id="ID1268890927"  gating:parent_id="ID1372269813" >
                       <gating:RectangleGate eventsInside="1"  annoOffsetX="0"  annoOffsetY="0"  tint="#000000"  isTinted="0"  lineWeight="Normal"  userDefined="1"  percentX="0"  percentY="0" >
                         <gating:dimension gating:min="8647.249830264316" >
                           <data-type:fcs-dimension data-type:name="Comp-FL1-A" />
                         </gating:dimension>
                         <gating:dimension gating:min="543.2204410792689" >
                           <data-type:fcs-dimension data-type:name="Comp-FL2-A" />
                         </gating:dimension>
                       </gating:RectangleGate>
                     </Gate>
                   </Population>
                   <Population name="Q3: FITC-A+ , PE-A-"  annotation=""  owningGroup="Hala"  expanded="1"  sortPriority="10"  count="40" >
                     <Graph smoothing="0"  backColor="#ffffff"  foreColor="#000000"  heatMapStatParameter="FL1-A"  type="Pseudocolor"  fast="1" >
                       <Axis dimension="x"  name="Comp-FL1-A"  label=""  auto="auto" />
                       <Axis dimension="y"  name="Comp-FL2-A"  label=""  auto="auto" />
                       <GraphSettings level="5%"  smoothingHighResolution="1"  contourHighResolution="1"  histogramSmoothingCount="0"  graphResolution="256"  showOutliers="0"  drawLargeDots="0"  dotsToDraw="8000"  tint="le.chartfill.tinted.40"  lineWeight="le.lineweight.normal"  lineStyle="le.linestyle.solid" />
                       <GraphEnvironment showGrid="0"  showAxes="tnlTNL"  showGates="1"  showFreqOnPlots="1"  showGateNameOnPlots="1"  showMedians="0"  showUncomped="0"  addEventParam="0"  lastYAxisName="" >
                         <TextTraits font="SansSerif"  size="11"  name="Labels"  style="plain"  color="#000000"  background="#00ffffff"  just="left" />
                         <TextTraits font="SansSerif"  size="11"  name="LayoutGates"  style="plain"  color="#000000"  background="#00ffffff"  just="left" />
                         <TextTraits font="SansSerif"  size="9"  name="Numbers"  style="plain"  color="#000000"  background="#00ffffff"  just="left" />
                         <TextTraits font="SansSerif"  size="9"  name="Legend"  style="plain"  color="#000000"  background="#00ffffff"  just="left" />
                         <WindowPosition x="620"  y="20"  width="390"  height="622"  displayed="1"  panelState="---" />
                       </GraphEnvironment>
                     </Graph>
                     <Gate gating:id="ID1152407532"  gating:parent_id="ID1372269813" >
                       <gating:RectangleGate eventsInside="1"  annoOffsetX="0"  annoOffsetY="0"  tint="#000000"  isTinted="0"  lineWeight="Normal"  userDefined="1"  percentX="0"  percentY="0" >
                         <gating:dimension gating:min="8647.249830264316" >
                           <data-type:fcs-dimension data-type:name="Comp-FL1-A" />
                         </gating:dimension>
                         <gating:dimension gating:max="543.2204410792689" >
                           <data-type:fcs-dimension data-type:name="Comp-FL2-A" />
                         </gating:dimension>
                       </gating:RectangleGate>
                     </Gate>
                   </Population>
                   <Population name="Q4: FITC-A- , PE-A-"  annotation=""  owningGroup="Hala"  expanded="0"  sortPriority="10"  count="640" >
                     <Graph smoothing="0"  backColor="#ffffff"  foreColor="#000000"  heatMapStatParameter="FL1-A"  type="Pseudocolor"  fast="1" >
                       <Axis dimension="x"  name="Comp-FL1-A"  label=""  auto="auto" />
                       <Axis dimension="y"  name="Comp-FL2-A"  label=""  auto="auto" />
                       <GraphSettings level="5%"  smoothingHighResolution="1"  contourHighResolution="1"  histogramSmoothingCount="0"  graphResolution="256"  showOutliers="0"  drawLargeDots="0"  dotsToDraw="8000"  tint="le.chartfill.tinted.40"  lineWeight="le.lineweight.normal"  lineStyle="le.linestyle.solid" />
                       <GraphEnvironment showGrid="0"  showAxes="tnlTNL"  showGates="1"  showFreqOnPlots="1"  showGateNameOnPlots="1"  showMedians="0"  showUncomped="0"  addEventParam="0"  lastYAxisName="" >
                         <TextTraits font="SansSerif"  size="11"  name="Labels"  style="plain"  color="#000000"  background="#00ffffff"  just="left" />
                         <TextTraits font="SansSerif"  size="11"  name="LayoutGates"  style="plain"  color="#000000"  background="#00ffffff"  just="left" />
                         <TextTraits font="SansSerif"  size="9"  name="Numbers"  style="plain"  color="#000000"  background="#00ffffff"  just="left" />
                         <TextTraits font="SansSerif"  size="9"  name="Legend"  style="plain"  color="#000000"  background="#00ffffff"  just="left" />
                         <WindowPosition x="620"  y="20"  width="390"  height="622"  displayed="1"  panelState="---" />
                       </GraphEnvironment>
                     </Graph>
                     <Gate gating:id="ID1276409611"  gating:parent_id="ID1372269813" >
                       <gating:RectangleGate eventsInside="1"  annoOffsetX="0"  annoOffsetY="0"  tint="#000000"  isTinted="0"  lineWeight="Normal"  userDefined="1"  percentX="0"  percentY="0" >
                         <gating:dimension gating:max="8647.249830264316" >
                           <data-type:fcs-dimension data-type:name="Comp-FL1-A" />
                         </gating:dimension>
                         <gating:dimension gating:max="543.2204410792689" >
                           <data-type:fcs-dimension data-type:name="Comp-FL2-A" />
                         </gating:dimension>
                       </gating:RectangleGate>
                     </Gate>
                   </Population>
                 </Subpopulations>
               </Population>
             </Subpopulations>
           </Population>
         </Subpopulations>
       </SampleNode>
     </Sample>
     <Sample>
       <DataSet uri="file:/E:/坚果云/我的坚果云/毛龙飞20210324/20210330%20凋亡/20211008/1_12um-2_2021_10_08_17_51_38.fcs"  sampleID="12" />
       <transforms:spilloverMatrix prefix="Comp-"  name="Compensation-5-copy"  editable="1"  color="#00ccff"  version="FlowJo-10.4"  status="FINALIZED"  transforms:id="c0c8ca79-a97f-4a07-84ff-6afe38c9eeb7"  suffix="" >
         <data-type:parameters>
           <data-type:parameter data-type:name="FL1-A" />
           <data-type:parameter data-type:name="FL2-A" />
         </data-type:parameters>
         <transforms:spillover data-type:parameter="FL1-A" >
           <transforms:coefficient data-type:parameter="FL1-A"  transforms:value="1" />
           <transforms:coefficient data-type:parameter="FL2-A"  transforms:value="0.0872829208" />
         </transforms:spillover>
         <transforms:spillover data-type:parameter="FL2-A" >
           <transforms:coefficient data-type:parameter="FL1-A"  transforms:value="0.8" />
           <transforms:coefficient data-type:parameter="FL2-A"  transforms:value="1" />
         </transforms:spillover>
       </transforms:spilloverMatrix>
       <Transformations>
         <transforms:linear transforms:minRange="0"  transforms:maxRange="1048576"  gain="1" >
           <data-type:parameter data-type:name="FSC-A" />
         </transforms:linear>
         <transforms:linear transforms:minRange="0"  transforms:maxRange="1048576"  gain="1" >
           <data-type:parameter data-type:name="FSC-W" />
         </transforms:linear>
         <transforms:linear transforms:minRange="0"  transforms:maxRange="1048576"  gain="1" >
           <data-type:parameter data-type:name="FSC-H" />
         </transforms:linear>
         <transforms:linear transforms:minRange="0"  transforms:maxRange="1048576"  gain="1" >
           <data-type:parameter data-type:name="SSC-A" />
         </transforms:linear>
         <transforms:linear transforms:minRange="0"  transforms:maxRange="1048576"  gain="1" >
           <data-type:parameter data-type:name="SSC-W" />
         </transforms:linear>
         <transforms:linear transforms:minRange="0"  transforms:maxRange="1048576"  gain="1" >
           <data-type:parameter data-type:name="SSC-H" />
         </transforms:linear>
         <transforms:log transforms:offset="10"  transforms:decades="6.0205999133" >
           <data-type:parameter data-type:name="FL1-A" />
         </transforms:log>
         <transforms:linear transforms:minRange="0"  transforms:maxRange="1048576"  gain="1" >
           <data-type:parameter data-type:name="FL1-W" />
         </transforms:linear>
         <transforms:log transforms:offset="1"  transforms:decades="6.0205999133" >
           <data-type:parameter data-type:name="FL1-H" />
         </transforms:log>
         <transforms:log transforms:offset="1"  transforms:decades="5.5205999133" >
           <data-type:parameter data-type:name="FL2-A" />
         </transforms:log>
         <transforms:linear transforms:minRange="0"  transforms:maxRange="1048576"  gain="1" >
           <data-type:parameter data-type:name="FL2-W" />
         </transforms:linear>
         <transforms:log transforms:offset="1"  transforms:decades="6.0205999133" >
           <data-type:parameter data-type:name="FL2-H" />
         </transforms:log>
         <transforms:log transforms:offset="1"  transforms:decades="6.0205999133" >
           <data-type:parameter data-type:name="FL3-A" />
         </transforms:log>
         <transforms:linear transforms:minRange="0"  transforms:maxRange="1048576"  gain="1" >
           <data-type:parameter data-type:name="FL3-W" />
         </transforms:linear>
         <transforms:log transforms:offset="1"  transforms:decades="6.0205999133" >
           <data-type:parameter data-type:name="FL3-H" />
         </transforms:log>
         <transforms:log transforms:offset="1"  transforms:decades="6.0205999133" >
           <data-type:parameter data-type:name="FL4-A" />
         </transforms:log>
         <transforms:linear transforms:minRange="0"  transforms:maxRange="1048576"  gain="1" >
           <data-type:parameter data-type:name="FL4-W" />
         </transforms:linear>
         <transforms:log transforms:offset="1"  transforms:decades="6.0205999133" >
           <data-type:parameter data-type:name="FL4-H" />
         </transforms:log>
         <transforms:linear transforms:minRange="0"  transforms:maxRange="128.15701"  gain="0.01" >
           <data-type:parameter data-type:name="Time" />
         </transforms:linear>
         <transforms:log transforms:offset="10"  transforms:decades="6.0205999133" >
           <data-type:parameter data-type:name="Comp-FL1-A" />
         </transforms:log>
         <transforms:log transforms:offset="1"  transforms:decades="5.5205999133" >
           <data-type:parameter data-type:name="Comp-FL2-A" />
         </transforms:log>
       </Transformations>
       <Keywords>
         <Keyword name="TubeName"  value="12um-2" />
         <Keyword name="TemplateName"  value="Empty" />
         <Keyword name="$UNICODE"  value="65001,TemplateName,TubeName" />
         <Keyword name="$TIMESTEP"  value="0.01" />
         <Keyword name="$P19E"  value="0,0" />
         <Keyword name="$P19B"  value="32" />
         <Keyword name="$P19R"  value="1048576" />
         <Keyword name="$P19S"  value="Time" />
         <Keyword name="$P19N"  value="Time" />
         <Keyword name="P18DISPLAY"  value="LOG" />
         <Keyword name="$P18V"  value="452" />
         <Keyword name="$P18E"  value="0,0" />
         <Keyword name="$P18B"  value="32" />
         <Keyword name="$P18R"  value="1048576" />
         <Keyword name="$P18S"  value="APC-H" />
         <Keyword name="$P18N"  value="FL4-H" />
         <Keyword name="P17DISPLAY"  value="LIN" />
         <Keyword name="$P17V"  value="452" />
         <Keyword name="$P17E"  value="0,0" />
         <Keyword name="$P17B"  value="32" />
         <Keyword name="$P17R"  value="1048576" />
         <Keyword name="$P17S"  value="APC-W" />
         <Keyword name="$P17N"  value="FL4-W" />
         <Keyword name="P16DISPLAY"  value="LOG" />
         <Keyword name="$P16V"  value="452" />
         <Keyword name="$P16E"  value="0,0" />
         <Keyword name="$P16B"  value="32" />
         <Keyword name="$P16R"  value="1048576" />
         <Keyword name="$P16S"  value="APC-A" />
         <Keyword name="$P16N"  value="FL4-A" />
         <Keyword name="P15DISPLAY"  value="LOG" />
         <Keyword name="$P15V"  value="555" />
         <Keyword name="$P15E"  value="0,0" />
         <Keyword name="$P15B"  value="32" />
         <Keyword name="$P15R"  value="1048576" />
         <Keyword name="$P15S"  value="PerCP-H" />
         <Keyword name="$P15N"  value="FL3-H" />
         <Keyword name="P14DISPLAY"  value="LIN" />
         <Keyword name="$P14V"  value="555" />
         <Keyword name="$P14E"  value="0,0" />
         <Keyword name="$P14B"  value="32" />
         <Keyword name="$P14R"  value="1048576" />
         <Keyword name="$P14S"  value="PerCP-W" />
         <Keyword name="$P14N"  value="FL3-W" />
         <Keyword name="P13DISPLAY"  value="LOG" />
         <Keyword name="$P13V"  value="555" />
         <Keyword name="$P13E"  value="0,0" />
         <Keyword name="$P13B"  value="32" />
         <Keyword name="$P13R"  value="1048576" />
         <Keyword name="$P13S"  value="PerCP-A" />
         <Keyword name="$P13N"  value="FL3-A" />
         <Keyword name="P12DISPLAY"  value="LOG" />
         <Keyword name="$P12V"  value="280" />
         <Keyword name="$P12E"  value="0,0" />
         <Keyword name="$P12B"  value="32" />
         <Keyword name="$P12R"  value="1048576" />
         <Keyword name="$P12S"  value="PE-H" />
         <Keyword name="$P12N"  value="FL2-H" />
         <Keyword name="P11DISPLAY"  value="LIN" />
         <Keyword name="$P11V"  value="280" />
         <Keyword name="$P11E"  value="0,0" />
         <Keyword name="$P11B"  value="32" />
         <Keyword name="$P11R"  value="1048576" />
         <Keyword name="$P11S"  value="PE-W" />
         <Keyword name="$P11N"  value="FL2-W" />
         <Keyword name="P10DISPLAY"  value="LOG" />
         <Keyword name="$P10V"  value="280" />
         <Keyword name="$P10E"  value="0,0" />
         <Keyword name="$P10B"  value="32" />
         <Keyword name="$P10R"  value="1048576" />
         <Keyword name="$P10S"  value="PE-A" />
         <Keyword name="$P10N"  value="FL2-A" />
         <Keyword name="P9DISPLAY"  value="LOG" />
         <Keyword name="$P9V"  value="320" />
         <Keyword name="$P9E"  value="0,0" />
         <Keyword name="$P9B"  value="32" />
         <Keyword name="$P9R"  value="1048576" />
         <Keyword name="$P9S"  value="FITC-H" />
         <Keyword name="$P9N"  value="FL1-H" />
         <Keyword name="P8DISPLAY"  value="LIN" />
         <Keyword name="$P8V"  value="320" />
         <Keyword name="$P8E"  value="0,0" />
         <Keyword name="$P8B"  value="32" />
         <Keyword name="$P8R"  value="1048576" />
         <Keyword name="$P8S"  value="FITC-W" />
         <Keyword name="$P8N"  value="FL1-W" />
         <Keyword name="P7DISPLAY"  value="LOG" />
         <Keyword name="$P7V"  value="320" />
         <Keyword name="$P7E"  value="0,0" />
         <Keyword name="$P7B"  value="32" />
         <Keyword name="$P7R"  value="1048576" />
         <Keyword name="$P7S"  value="FITC-A" />
         <Keyword name="$P7N"  value="FL1-A" />
         <Keyword name="P6DISPLAY"  value="LIN" />
         <Keyword name="$P6V"  value="250" />
         <Keyword name="$P6E"  value="0,0" />
         <Keyword name="$P6B"  value="32" />
         <Keyword name="$P6R"  value="1048576" />
         <Keyword name="$P6S"  value="SSC-H" />
         <Keyword name="$P6N"  value="SSC-H" />
         <Keyword name="P5DISPLAY"  value="LIN" />
         <Keyword name="$P5V"  value="250" />
         <Keyword name="$P5E"  value="0,0" />
         <Keyword name="$P5B"  value="32" />
         <Keyword name="$P5R"  value="1048576" />
         <Keyword name="$P5S"  value="SSC-W" />
         <Keyword name="$P5N"  value="SSC-W" />
         <Keyword name="P4DISPLAY"  value="LIN" />
         <Keyword name="$P4V"  value="250" />
         <Keyword name="$P4E"  value="0,0" />
         <Keyword name="$P4B"  value="32" />
         <Keyword name="$P4R"  value="1048576" />
         <Keyword name="$P4S"  value="SSC-A" />
         <Keyword name="$P4N"  value="SSC-A" />
         <Keyword name="P3DISPLAY"  value="LIN" />
         <Keyword name="$P3V"  value="80" />
         <Keyword name="$P3E"  value="0,0" />
         <Keyword name="$P3B"  value="32" />
         <Keyword name="$P3R"  value="1048576" />
         <Keyword name="$P3S"  value="FSC-H" />
         <Keyword name="$P3N"  value="FSC-H" />
         <Keyword name="P2DISPLAY"  value="LIN" />
         <Keyword name="$P2V"  value="80" />
         <Keyword name="$P2E"  value="0,0" />
         <Keyword name="$P2B"  value="32" />
         <Keyword name="$P2R"  value="1048576" />
         <Keyword name="$P2S"  value="FSC-W" />
         <Keyword name="$P2N"  value="FSC-W" />
         <Keyword name="P1DISPLAY"  value="LIN" />
         <Keyword name="$P1V"  value="80" />
         <Keyword name="$P1E"  value="0,0" />
         <Keyword name="$P1B"  value="32" />
         <Keyword name="$P1R"  value="1048576" />
         <Keyword name="$P1S"  value="FSC-A" />
         <Keyword name="$P1N"  value="FSC-A" />
         <Keyword name="$TOT"  value="10000" />
         <Keyword name="$PAR"  value="19" />
         <Keyword name="$BYTEORD"  value="1,2,3,4" />
         <Keyword name="$DATATYPE"  value="F" />
         <Keyword name="$MODE"  value="L" />
         <Keyword name="THRESHOLD"  value="FSC,100000" />
         <Keyword name="SPILL"  value="4,FL1-A,FL2-A,FL3-A,FL4-A,1,0,0,0,0,1,0,0,0,0,1,0,0,0,0,1" />
         <Keyword name="$CYT"  value="BriCyteE6" />
         <Keyword name="$ETIM"  value="18:10:30" />
         <Keyword name="$DATE"  value="08-Oct-2021" />
         <Keyword name="SPEED"  value="high" />
         <Keyword name="DILUTE"  value="1" />
         <Keyword name="VOLUME"  value="212.3554ul" />
         <Keyword name="$SMNO"  value="1" />
         <Keyword name="SoftWare Version"  value="01.11.00.8976" />
         <Keyword name="$NEXTDATA"  value="0               " />
         <Keyword name="$ENDSTEXT"  value="0       " />
         <Keyword name="$BEGINSTEXT"  value="0       " />
         <Keyword name="$ENDDATA"  value="762239          " />
         <Keyword name="$BEGINDATA"  value="2240    " />
         <Keyword name="$ENDANALYSIS"  value="0       " />
         <Keyword name="$BEGINANALYSIS"  value="0       " />
         <Keyword name="FJ_FCS_VERSION"  value="3" />
         <Keyword name="$P21N"  value="Comp-FL2-A" />
         <Keyword name="$P21S"  value="PE-A" />
         <Keyword name="$P21R"  value="331588" />
         <Keyword name="$P20N"  value="Comp-FL1-A" />
         <Keyword name="$P20S"  value="FITC-A" />
         <Keyword name="$P20R"  value="10485760" />
       </Keywords>
       <SampleNode name="1_12um-2_2021_10_08_17_51_38.fcs"  annotation=""  owningGroup=""  expanded="1"  sortPriority="10"  count="10000"  sampleID="12" >
         <Graph smoothing="0"  backColor="#ffffff"  foreColor="#000000"  type="Pseudocolor"  fast="1" >
           <Axis dimension="x"  name="FSC-A"  label=""  auto="auto" />
           <Axis dimension="y"  name="SSC-A"  label=""  auto="auto" />
           <GraphSettings level="5%"  smoothingHighResolution="1"  contourHighResolution="1"  histogramSmoothingCount="0"  graphResolution="256"  showOutliers="0"  drawLargeDots="0"  dotsToDraw="8000"  tint="le.chartfill.tinted.40"  lineWeight="le.lineweight.normal"  lineStyle="le.linestyle.solid" />
           <GraphEnvironment showGrid="0"  showAxes="tnlTNL"  showGates="1"  showFreqOnPlots="1"  showGateNameOnPlots="1"  showMedians="0"  showUncomped="0"  addEventParam="0"  lastYAxisName="" >
             <TextTraits font="SansSerif"  size="11"  name="Labels"  style="plain"  color="#000000"  background="#00ffffff"  just="left" />
             <TextTraits font="SansSerif"  size="11"  name="LayoutGates"  style="plain"  color="#000000"  background="#00ffffff"  just="left" />
             <TextTraits font="SansSerif"  size="9"  name="Numbers"  style="plain"  color="#000000"  background="#00ffffff"  just="left" />
             <TextTraits font="SansSerif"  size="9"  name="Legend"  style="plain"  color="#000000"  background="#00ffffff"  just="left" />
             <WindowPosition x="0"  y="0"  width="0"  height="0"  displayed="0"  panelState="" />
           </GraphEnvironment>
         </Graph>
         <Subpopulations>
           <Population name="all"  annotation=""  owningGroup="Hala"  expanded="1"  sortPriority="10"  count="3922" >
             <Graph smoothing="0"  backColor="#ffffff"  foreColor="#000000"  heatMapStatParameter="FL1-A"  type="Pseudocolor"  fast="1" >
               <Axis dimension="x"  name="FSC-A"  label=""  auto="auto" />
               <Axis dimension="y"  name="FSC-H"  label=""  auto="auto" />
               <GraphSettings level="5%"  smoothingHighResolution="1"  contourHighResolution="1"  histogramSmoothingCount="0"  graphResolution="256"  showOutliers="0"  drawLargeDots="0"  dotsToDraw="8000"  tint="le.chartfill.tinted.40"  lineWeight="le.lineweight.normal"  lineStyle="le.linestyle.solid" />
               <GraphEnvironment showGrid="0"  showAxes="tnlTNL"  showGates="1"  showFreqOnPlots="1"  showGateNameOnPlots="1"  showMedians="0"  showUncomped="0"  addEventParam="0"  lastYAxisName="" >
                 <TextTraits font="SansSerif"  size="11"  name="Labels"  style="plain"  color="#000000"  background="#00ffffff"  just="left" />
                 <TextTraits font="SansSerif"  size="11"  name="LayoutGates"  style="plain"  color="#000000"  background="#00ffffff"  just="left" />
                 <TextTraits font="SansSerif"  size="9"  name="Numbers"  style="plain"  color="#000000"  background="#00ffffff"  just="left" />
                 <TextTraits font="SansSerif"  size="9"  name="Legend"  style="plain"  color="#000000"  background="#00ffffff"  just="left" />
                 <WindowPosition x="291"  y="31"  width="390"  height="622"  displayed="0"  panelState="---" />
               </GraphEnvironment>
             </Graph>
             <Gate gating:id="ID1740985149" >
               <gating:PolygonGate eventsInside="1"  annoOffsetX="-95"  annoOffsetY="-62"  tint="#000000"  isTinted="0"  lineWeight="Normal"  userDefined="1"  quadId="-1"  gateResolution="256" >
                 <gating:dimension>
                   <data-type:fcs-dimension data-type:name="FSC-A" />
                 </gating:dimension>
                 <gating:dimension>
                   <data-type:fcs-dimension data-type:name="SSC-A" />
                 </gating:dimension>
                 <gating:vertex>
                   <gating:coordinate data-type:value="490187.9674796748" />
                   <gating:coordinate data-type:value="986046.2385321101" />
                 </gating:vertex>
                 <gating:vertex>
                   <gating:coordinate data-type:value="115087.6097560976" />
                   <gating:coordinate data-type:value="408848.4403669725" />
                 </gating:vertex>
                 <gating:vertex>
                   <gating:coordinate data-type:value="345262.8292682927" />
                   <gating:coordinate data-type:value="67339.7431192661" />
                 </gating:vertex>
                 <gating:vertex>
                   <gating:coordinate data-type:value="848238.3089430894" />
                   <gating:coordinate data-type:value="125059.5229357798" />
                 </gating:vertex>
                 <gating:vertex>
                   <gating:coordinate data-type:value="984638.4390243902" />
                   <gating:coordinate data-type:value="480998.1651376147" />
                 </gating:vertex>
                 <gating:vertex>
                   <gating:coordinate data-type:value="950538.406504065" />
                   <gating:coordinate data-type:value="966806.3119266055" />
                 </gating:vertex>
               </gating:PolygonGate>
             </Gate>
             <Subpopulations>
               <Population name="Single Cells"  annotation=""  owningGroup="Hala"  expanded="1"  sortPriority="10"  count="3349" >
                 <Graph smoothing="0"  backColor="#ffffff"  foreColor="#000000"  heatMapStatParameter="FL1-A"  type="Pseudocolor"  fast="1" >
                   <Axis dimension="x"  name="Comp-FL1-A"  label=""  auto="auto" />
                   <Axis dimension="y"  name="Comp-FL2-A"  label=""  auto="auto" />
                   <GraphSettings level="5%"  smoothingHighResolution="1"  contourHighResolution="1"  histogramSmoothingCount="0"  graphResolution="256"  showOutliers="0"  drawLargeDots="0"  dotsToDraw="8000"  tint="le.chartfill.tinted.40"  lineWeight="le.lineweight.normal"  lineStyle="le.linestyle.solid" />
                   <GraphEnvironment showGrid="0"  showAxes="tnlTNL"  showGates="1"  showFreqOnPlots="1"  showGateNameOnPlots="1"  showMedians="0"  showUncomped="0"  addEventParam="0"  lastYAxisName="" >
                     <TextTraits font="SansSerif"  size="11"  name="Labels"  style="plain"  color="#000000"  background="#00ffffff"  just="left" />
                     <TextTraits font="SansSerif"  size="11"  name="LayoutGates"  style="plain"  color="#000000"  background="#00ffffff"  just="left" />
                     <TextTraits font="SansSerif"  size="9"  name="Numbers"  style="plain"  color="#000000"  background="#00ffffff"  just="left" />
                     <TextTraits font="SansSerif"  size="9"  name="Legend"  style="plain"  color="#000000"  background="#00ffffff"  just="left" />
                     <WindowPosition x="230"  y="20"  width="390"  height="622"  displayed="0"  panelState="---" />
                   </GraphEnvironment>
                 </Graph>
                 <Gate gating:id="ID558613039"  gating:parent_id="ID1740985149" >
                   <gating:PolygonGate eventsInside="1"  annoOffsetX="-34"  annoOffsetY="-37"  tint="#000000"  isTinted="0"  lineWeight="Normal"  userDefined="1"  quadId="-1"  gateResolution="256" >
                     <gating:dimension>
                       <data-type:fcs-dimension data-type:name="FSC-A" />
                     </gating:dimension>
                     <gating:dimension>
                       <data-type:fcs-dimension data-type:name="FSC-H" />
                     </gating:dimension>
                     <gating:vertex>
                       <gating:coordinate data-type:value="946275.9024390244" />
                       <gating:coordinate data-type:value="606057.6880733945" />
                     </gating:vertex>
                     <gating:vertex>
                       <gating:coordinate data-type:value="255750.243902439" />
                       <gating:coordinate data-type:value="327078.752293578" />
                     </gating:vertex>
                     <gating:vertex>
                       <gating:coordinate data-type:value="277062.7642276423" />
                       <gating:coordinate data-type:value="230879.1192660551" />
                     </gating:vertex>
                     <gating:vertex>
                       <gating:coordinate data-type:value="976113.430894309" />
                       <gating:coordinate data-type:value="461758.2385321101" />
                     </gating:vertex>
                   </gating:PolygonGate>
                 </Gate>
                 <Subpopulations>
                   <Population name="Q1: FITC-A- , PE-A+"  annotation=""  owningGroup="Hala"  expanded="1"  sortPriority="10"  count="887" >
                     <Graph smoothing="0"  backColor="#ffffff"  foreColor="#000000"  heatMapStatParameter="FL1-A"  type="Pseudocolor"  fast="1" >
                       <Axis dimension="x"  name="Comp-FL1-A"  label=""  auto="auto" />
                       <Axis dimension="y"  name="Comp-FL2-A"  label=""  auto="auto" />
                       <GraphSettings level="5%"  smoothingHighResolution="1"  contourHighResolution="1"  histogramSmoothingCount="0"  graphResolution="256"  showOutliers="0"  drawLargeDots="0"  dotsToDraw="8000"  tint="le.chartfill.tinted.40"  lineWeight="le.lineweight.normal"  lineStyle="le.linestyle.solid" />
                       <GraphEnvironment showGrid="0"  showAxes="tnlTNL"  showGates="1"  showFreqOnPlots="1"  showGateNameOnPlots="1"  showMedians="0"  showUncomped="0"  addEventParam="0"  lastYAxisName="" >
                         <TextTraits font="SansSerif"  size="11"  name="Labels"  style="plain"  color="#000000"  background="#00ffffff"  just="left" />
                         <TextTraits font="SansSerif"  size="11"  name="LayoutGates"  style="plain"  color="#000000"  background="#00ffffff"  just="left" />
                         <TextTraits font="SansSerif"  size="9"  name="Numbers"  style="plain"  color="#000000"  background="#00ffffff"  just="left" />
                         <TextTraits font="SansSerif"  size="9"  name="Legend"  style="plain"  color="#000000"  background="#00ffffff"  just="left" />
                         <WindowPosition x="620"  y="20"  width="390"  height="622"  displayed="1"  panelState="---" />
                       </GraphEnvironment>
                     </Graph>
                     <Gate gating:id="ID1736638173"  gating:parent_id="ID558613039" >
                       <gating:RectangleGate eventsInside="1"  annoOffsetX="0"  annoOffsetY="0"  tint="#000000"  isTinted="0"  lineWeight="Normal"  userDefined="1"  percentX="0"  percentY="0" >
                         <gating:dimension gating:max="8647.249830264316" >
                           <data-type:fcs-dimension data-type:name="Comp-FL1-A" />
                         </gating:dimension>
                         <gating:dimension gating:min="543.2204410792689" >
                           <data-type:fcs-dimension data-type:name="Comp-FL2-A" />
                         </gating:dimension>
                       </gating:RectangleGate>
                     </Gate>
                   </Population>
                   <Population name="Q2: FITC-A+ , PE-A+"  annotation=""  owningGroup="Hala"  expanded="1"  sortPriority="10"  count="2164" >
                     <Graph smoothing="0"  backColor="#ffffff"  foreColor="#000000"  heatMapStatParameter="FL1-A"  type="Pseudocolor"  fast="1" >
                       <Axis dimension="x"  name="Comp-FL1-A"  label=""  auto="auto" />
                       <Axis dimension="y"  name="Comp-FL2-A"  label=""  auto="auto" />
                       <GraphSettings level="5%"  smoothingHighResolution="1"  contourHighResolution="1"  histogramSmoothingCount="0"  graphResolution="256"  showOutliers="0"  drawLargeDots="0"  dotsToDraw="8000"  tint="le.chartfill.tinted.40"  lineWeight="le.lineweight.normal"  lineStyle="le.linestyle.solid" />
                       <GraphEnvironment showGrid="0"  showAxes="tnlTNL"  showGates="1"  showFreqOnPlots="1"  showGateNameOnPlots="1"  showMedians="0"  showUncomped="0"  addEventParam="0"  lastYAxisName="" >
                         <TextTraits font="SansSerif"  size="11"  name="Labels"  style="plain"  color="#000000"  background="#00ffffff"  just="left" />
                         <TextTraits font="SansSerif"  size="11"  name="LayoutGates"  style="plain"  color="#000000"  background="#00ffffff"  just="left" />
                         <TextTraits font="SansSerif"  size="9"  name="Numbers"  style="plain"  color="#000000"  background="#00ffffff"  just="left" />
                         <TextTraits font="SansSerif"  size="9"  name="Legend"  style="plain"  color="#000000"  background="#00ffffff"  just="left" />
                         <WindowPosition x="620"  y="20"  width="390"  height="622"  displayed="0"  panelState="---" />
                       </GraphEnvironment>
                     </Graph>
                     <Gate gating:id="ID146891017"  gating:parent_id="ID558613039" >
                       <gating:RectangleGate eventsInside="1"  annoOffsetX="0"  annoOffsetY="0"  tint="#000000"  isTinted="0"  lineWeight="Normal"  userDefined="1"  percentX="0"  percentY="0" >
                         <gating:dimension gating:min="8647.249830264316" >
                           <data-type:fcs-dimension data-type:name="Comp-FL1-A" />
                         </gating:dimension>
                         <gating:dimension gating:min="543.2204410792689" >
                           <data-type:fcs-dimension data-type:name="Comp-FL2-A" />
                         </gating:dimension>
                       </gating:RectangleGate>
                     </Gate>
                   </Population>
                   <Population name="Q3: FITC-A+ , PE-A-"  annotation=""  owningGroup="Hala"  expanded="1"  sortPriority="10"  count="35" >
                     <Graph smoothing="0"  backColor="#ffffff"  foreColor="#000000"  heatMapStatParameter="FL1-A"  type="Pseudocolor"  fast="1" >
                       <Axis dimension="x"  name="Comp-FL1-A"  label=""  auto="auto" />
                       <Axis dimension="y"  name="Comp-FL2-A"  label=""  auto="auto" />
                       <GraphSettings level="5%"  smoothingHighResolution="1"  contourHighResolution="1"  histogramSmoothingCount="0"  graphResolution="256"  showOutliers="0"  drawLargeDots="0"  dotsToDraw="8000"  tint="le.chartfill.tinted.40"  lineWeight="le.lineweight.normal"  lineStyle="le.linestyle.solid" />
                       <GraphEnvironment showGrid="0"  showAxes="tnlTNL"  showGates="1"  showFreqOnPlots="1"  showGateNameOnPlots="1"  showMedians="0"  showUncomped="0"  addEventParam="0"  lastYAxisName="" >
                         <TextTraits font="SansSerif"  size="11"  name="Labels"  style="plain"  color="#000000"  background="#00ffffff"  just="left" />
                         <TextTraits font="SansSerif"  size="11"  name="LayoutGates"  style="plain"  color="#000000"  background="#00ffffff"  just="left" />
                         <TextTraits font="SansSerif"  size="9"  name="Numbers"  style="plain"  color="#000000"  background="#00ffffff"  just="left" />
                         <TextTraits font="SansSerif"  size="9"  name="Legend"  style="plain"  color="#000000"  background="#00ffffff"  just="left" />
                         <WindowPosition x="620"  y="20"  width="390"  height="622"  displayed="1"  panelState="---" />
                       </GraphEnvironment>
                     </Graph>
                     <Gate gating:id="ID1162905495"  gating:parent_id="ID558613039" >
                       <gating:RectangleGate eventsInside="1"  annoOffsetX="0"  annoOffsetY="0"  tint="#000000"  isTinted="0"  lineWeight="Normal"  userDefined="1"  percentX="0"  percentY="0" >
                         <gating:dimension gating:min="8647.249830264316" >
                           <data-type:fcs-dimension data-type:name="Comp-FL1-A" />
                         </gating:dimension>
                         <gating:dimension gating:max="543.2204410792689" >
                           <data-type:fcs-dimension data-type:name="Comp-FL2-A" />
                         </gating:dimension>
                       </gating:RectangleGate>
                     </Gate>
                   </Population>
                   <Population name="Q4: FITC-A- , PE-A-"  annotation=""  owningGroup="Hala"  expanded="0"  sortPriority="10"  count="263" >
                     <Graph smoothing="0"  backColor="#ffffff"  foreColor="#000000"  heatMapStatParameter="FL1-A"  type="Pseudocolor"  fast="1" >
                       <Axis dimension="x"  name="Comp-FL1-A"  label=""  auto="auto" />
                       <Axis dimension="y"  name="Comp-FL2-A"  label=""  auto="auto" />
                       <GraphSettings level="5%"  smoothingHighResolution="1"  contourHighResolution="1"  histogramSmoothingCount="0"  graphResolution="256"  showOutliers="0"  drawLargeDots="0"  dotsToDraw="8000"  tint="le.chartfill.tinted.40"  lineWeight="le.lineweight.normal"  lineStyle="le.linestyle.solid" />
                       <GraphEnvironment showGrid="0"  showAxes="tnlTNL"  showGates="1"  showFreqOnPlots="1"  showGateNameOnPlots="1"  showMedians="0"  showUncomped="0"  addEventParam="0"  lastYAxisName="" >
                         <TextTraits font="SansSerif"  size="11"  name="Labels"  style="plain"  color="#000000"  background="#00ffffff"  just="left" />
                         <TextTraits font="SansSerif"  size="11"  name="LayoutGates"  style="plain"  color="#000000"  background="#00ffffff"  just="left" />
                         <TextTraits font="SansSerif"  size="9"  name="Numbers"  style="plain"  color="#000000"  background="#00ffffff"  just="left" />
                         <TextTraits font="SansSerif"  size="9"  name="Legend"  style="plain"  color="#000000"  background="#00ffffff"  just="left" />
                         <WindowPosition x="620"  y="20"  width="390"  height="622"  displayed="1"  panelState="---" />
                       </GraphEnvironment>
                     </Graph>
                     <Gate gating:id="ID980778920"  gating:parent_id="ID558613039" >
                       <gating:RectangleGate eventsInside="1"  annoOffsetX="0"  annoOffsetY="0"  tint="#000000"  isTinted="0"  lineWeight="Normal"  userDefined="1"  percentX="0"  percentY="0" >
                         <gating:dimension gating:max="8647.249830264316" >
                           <data-type:fcs-dimension data-type:name="Comp-FL1-A" />
                         </gating:dimension>
                         <gating:dimension gating:max="543.2204410792689" >
                           <data-type:fcs-dimension data-type:name="Comp-FL2-A" />
                         </gating:dimension>
                       </gating:RectangleGate>
                     </Gate>
                   </Population>
                 </Subpopulations>
               </Population>
             </Subpopulations>
           </Population>
         </Subpopulations>
       </SampleNode>
     </Sample>
     <Sample>
       <DataSet uri="file:/E:/坚果云/我的坚果云/毛龙飞20210324/20210330%20凋亡/20211008/1_12um-3_2021_10_08_17_51_38.fcs"  sampleID="13" />
       <transforms:spilloverMatrix prefix="Comp-"  name="Compensation-5-copy"  editable="1"  color="#00ccff"  version="FlowJo-10.4"  status="FINALIZED"  transforms:id="c0c8ca79-a97f-4a07-84ff-6afe38c9eeb7"  suffix="" >
         <data-type:parameters>
           <data-type:parameter data-type:name="FL1-A" />
           <data-type:parameter data-type:name="FL2-A" />
         </data-type:parameters>
         <transforms:spillover data-type:parameter="FL1-A" >
           <transforms:coefficient data-type:parameter="FL1-A"  transforms:value="1" />
           <transforms:coefficient data-type:parameter="FL2-A"  transforms:value="0.0872829208" />
         </transforms:spillover>
         <transforms:spillover data-type:parameter="FL2-A" >
           <transforms:coefficient data-type:parameter="FL1-A"  transforms:value="0.8" />
           <transforms:coefficient data-type:parameter="FL2-A"  transforms:value="1" />
         </transforms:spillover>
       </transforms:spilloverMatrix>
       <Transformations>
         <transforms:linear transforms:minRange="0"  transforms:maxRange="1048576"  gain="1" >
           <data-type:parameter data-type:name="FSC-A" />
         </transforms:linear>
         <transforms:linear transforms:minRange="0"  transforms:maxRange="1048576"  gain="1" >
           <data-type:parameter data-type:name="FSC-W" />
         </transforms:linear>
         <transforms:linear transforms:minRange="0"  transforms:maxRange="1048576"  gain="1" >
           <data-type:parameter data-type:name="FSC-H" />
         </transforms:linear>
         <transforms:linear transforms:minRange="0"  transforms:maxRange="1048576"  gain="1" >
           <data-type:parameter data-type:name="SSC-A" />
         </transforms:linear>
         <transforms:linear transforms:minRange="0"  transforms:maxRange="1048576"  gain="1" >
           <data-type:parameter data-type:name="SSC-W" />
         </transforms:linear>
         <transforms:linear transforms:minRange="0"  transforms:maxRange="1048576"  gain="1" >
           <data-type:parameter data-type:name="SSC-H" />
         </transforms:linear>
         <transforms:log transforms:offset="10"  transforms:decades="6.0205999133" >
           <data-type:parameter data-type:name="FL1-A" />
         </transforms:log>
         <transforms:linear transforms:minRange="0"  transforms:maxRange="1048576"  gain="1" >
           <data-type:parameter data-type:name="FL1-W" />
         </transforms:linear>
         <transforms:log transforms:offset="1"  transforms:decades="6.0205999133" >
           <data-type:parameter data-type:name="FL1-H" />
         </transforms:log>
         <transforms:log transforms:offset="1"  transforms:decades="5.5205999133" >
           <data-type:parameter data-type:name="FL2-A" />
         </transforms:log>
         <transforms:linear transforms:minRange="0"  transforms:maxRange="1048576"  gain="1" >
           <data-type:parameter data-type:name="FL2-W" />
         </transforms:linear>
         <transforms:log transforms:offset="1"  transforms:decades="6.0205999133" >
           <data-type:parameter data-type:name="FL2-H" />
         </transforms:log>
         <transforms:log transforms:offset="1"  transforms:decades="6.0205999133" >
           <data-type:parameter data-type:name="FL3-A" />
         </transforms:log>
         <transforms:linear transforms:minRange="0"  transforms:maxRange="1048576"  gain="1" >
           <data-type:parameter data-type:name="FL3-W" />
         </transforms:linear>
         <transforms:log transforms:offset="1"  transforms:decades="6.0205999133" >
           <data-type:parameter data-type:name="FL3-H" />
         </transforms:log>
         <transforms:log transforms:offset="1"  transforms:decades="6.0205999133" >
           <data-type:parameter data-type:name="FL4-A" />
         </transforms:log>
         <transforms:linear transforms:minRange="0"  transforms:maxRange="1048576"  gain="1" >
           <data-type:parameter data-type:name="FL4-W" />
         </transforms:linear>
         <transforms:log transforms:offset="1"  transforms:decades="6.0205999133" >
           <data-type:parameter data-type:name="FL4-H" />
         </transforms:log>
         <transforms:linear transforms:minRange="0"  transforms:maxRange="130.47701"  gain="0.01" >
           <data-type:parameter data-type:name="Time" />
         </transforms:linear>
         <transforms:log transforms:offset="10"  transforms:decades="6.0205999133" >
           <data-type:parameter data-type:name="Comp-FL1-A" />
         </transforms:log>
         <transforms:log transforms:offset="1"  transforms:decades="5.5205999133" >
           <data-type:parameter data-type:name="Comp-FL2-A" />
         </transforms:log>
       </Transformations>
       <Keywords>
         <Keyword name="TubeName"  value="12um-3" />
         <Keyword name="TemplateName"  value="Empty" />
         <Keyword name="$UNICODE"  value="65001,TemplateName,TubeName" />
         <Keyword name="$TIMESTEP"  value="0.01" />
         <Keyword name="$P19E"  value="0,0" />
         <Keyword name="$P19B"  value="32" />
         <Keyword name="$P19R"  value="1048576" />
         <Keyword name="$P19S"  value="Time" />
         <Keyword name="$P19N"  value="Time" />
         <Keyword name="P18DISPLAY"  value="LOG" />
         <Keyword name="$P18V"  value="452" />
         <Keyword name="$P18E"  value="0,0" />
         <Keyword name="$P18B"  value="32" />
         <Keyword name="$P18R"  value="1048576" />
         <Keyword name="$P18S"  value="APC-H" />
         <Keyword name="$P18N"  value="FL4-H" />
         <Keyword name="P17DISPLAY"  value="LIN" />
         <Keyword name="$P17V"  value="452" />
         <Keyword name="$P17E"  value="0,0" />
         <Keyword name="$P17B"  value="32" />
         <Keyword name="$P17R"  value="1048576" />
         <Keyword name="$P17S"  value="APC-W" />
         <Keyword name="$P17N"  value="FL4-W" />
         <Keyword name="P16DISPLAY"  value="LOG" />
         <Keyword name="$P16V"  value="452" />
         <Keyword name="$P16E"  value="0,0" />
         <Keyword name="$P16B"  value="32" />
         <Keyword name="$P16R"  value="1048576" />
         <Keyword name="$P16S"  value="APC-A" />
         <Keyword name="$P16N"  value="FL4-A" />
         <Keyword name="P15DISPLAY"  value="LOG" />
         <Keyword name="$P15V"  value="555" />
         <Keyword name="$P15E"  value="0,0" />
         <Keyword name="$P15B"  value="32" />
         <Keyword name="$P15R"  value="1048576" />
         <Keyword name="$P15S"  value="PerCP-H" />
         <Keyword name="$P15N"  value="FL3-H" />
         <Keyword name="P14DISPLAY"  value="LIN" />
         <Keyword name="$P14V"  value="555" />
         <Keyword name="$P14E"  value="0,0" />
         <Keyword name="$P14B"  value="32" />
         <Keyword name="$P14R"  value="1048576" />
         <Keyword name="$P14S"  value="PerCP-W" />
         <Keyword name="$P14N"  value="FL3-W" />
         <Keyword name="P13DISPLAY"  value="LOG" />
         <Keyword name="$P13V"  value="555" />
         <Keyword name="$P13E"  value="0,0" />
         <Keyword name="$P13B"  value="32" />
         <Keyword name="$P13R"  value="1048576" />
         <Keyword name="$P13S"  value="PerCP-A" />
         <Keyword name="$P13N"  value="FL3-A" />
         <Keyword name="P12DISPLAY"  value="LOG" />
         <Keyword name="$P12V"  value="280" />
         <Keyword name="$P12E"  value="0,0" />
         <Keyword name="$P12B"  value="32" />
         <Keyword name="$P12R"  value="1048576" />
         <Keyword name="$P12S"  value="PE-H" />
         <Keyword name="$P12N"  value="FL2-H" />
         <Keyword name="P11DISPLAY"  value="LIN" />
         <Keyword name="$P11V"  value="280" />
         <Keyword name="$P11E"  value="0,0" />
         <Keyword name="$P11B"  value="32" />
         <Keyword name="$P11R"  value="1048576" />
         <Keyword name="$P11S"  value="PE-W" />
         <Keyword name="$P11N"  value="FL2-W" />
         <Keyword name="P10DISPLAY"  value="LOG" />
         <Keyword name="$P10V"  value="280" />
         <Keyword name="$P10E"  value="0,0" />
         <Keyword name="$P10B"  value="32" />
         <Keyword name="$P10R"  value="1048576" />
         <Keyword name="$P10S"  value="PE-A" />
         <Keyword name="$P10N"  value="FL2-A" />
         <Keyword name="P9DISPLAY"  value="LOG" />
         <Keyword name="$P9V"  value="320" />
         <Keyword name="$P9E"  value="0,0" />
         <Keyword name="$P9B"  value="32" />
         <Keyword name="$P9R"  value="1048576" />
         <Keyword name="$P9S"  value="FITC-H" />
         <Keyword name="$P9N"  value="FL1-H" />
         <Keyword name="P8DISPLAY"  value="LIN" />
         <Keyword name="$P8V"  value="320" />
         <Keyword name="$P8E"  value="0,0" />
         <Keyword name="$P8B"  value="32" />
         <Keyword name="$P8R"  value="1048576" />
         <Keyword name="$P8S"  value="FITC-W" />
         <Keyword name="$P8N"  value="FL1-W" />
         <Keyword name="P7DISPLAY"  value="LOG" />
         <Keyword name="$P7V"  value="320" />
         <Keyword name="$P7E"  value="0,0" />
         <Keyword name="$P7B"  value="32" />
         <Keyword name="$P7R"  value="1048576" />
         <Keyword name="$P7S"  value="FITC-A" />
         <Keyword name="$P7N"  value="FL1-A" />
         <Keyword name="P6DISPLAY"  value="LIN" />
         <Keyword name="$P6V"  value="250" />
         <Keyword name="$P6E"  value="0,0" />
         <Keyword name="$P6B"  value="32" />
         <Keyword name="$P6R"  value="1048576" />
         <Keyword name="$P6S"  value="SSC-H" />
         <Keyword name="$P6N"  value="SSC-H" />
         <Keyword name="P5DISPLAY"  value="LIN" />
         <Keyword name="$P5V"  value="250" />
         <Keyword name="$P5E"  value="0,0" />
         <Keyword name="$P5B"  value="32" />
         <Keyword name="$P5R"  value="1048576" />
         <Keyword name="$P5S"  value="SSC-W" />
         <Keyword name="$P5N"  value="SSC-W" />
         <Keyword name="P4DISPLAY"  value="LIN" />
         <Keyword name="$P4V"  value="250" />
         <Keyword name="$P4E"  value="0,0" />
         <Keyword name="$P4B"  value="32" />
         <Keyword name="$P4R"  value="1048576" />
         <Keyword name="$P4S"  value="SSC-A" />
         <Keyword name="$P4N"  value="SSC-A" />
         <Keyword name="P3DISPLAY"  value="LIN" />
         <Keyword name="$P3V"  value="80" />
         <Keyword name="$P3E"  value="0,0" />
         <Keyword name="$P3B"  value="32" />
         <Keyword name="$P3R"  value="1048576" />
         <Keyword name="$P3S"  value="FSC-H" />
         <Keyword name="$P3N"  value="FSC-H" />
         <Keyword name="P2DISPLAY"  value="LIN" />
         <Keyword name="$P2V"  value="80" />
         <Keyword name="$P2E"  value="0,0" />
         <Keyword name="$P2B"  value="32" />
         <Keyword name="$P2R"  value="1048576" />
         <Keyword name="$P2S"  value="FSC-W" />
         <Keyword name="$P2N"  value="FSC-W" />
         <Keyword name="P1DISPLAY"  value="LIN" />
         <Keyword name="$P1V"  value="80" />
         <Keyword name="$P1E"  value="0,0" />
         <Keyword name="$P1B"  value="32" />
         <Keyword name="$P1R"  value="1048576" />
         <Keyword name="$P1S"  value="FSC-A" />
         <Keyword name="$P1N"  value="FSC-A" />
         <Keyword name="$TOT"  value="10000" />
         <Keyword name="$PAR"  value="19" />
         <Keyword name="$BYTEORD"  value="1,2,3,4" />
         <Keyword name="$DATATYPE"  value="F" />
         <Keyword name="$MODE"  value="L" />
         <Keyword name="THRESHOLD"  value="FSC,100000" />
         <Keyword name="SPILL"  value="4,FL1-A,FL2-A,FL3-A,FL4-A,1,0,0,0,0,1,0,0,0,0,1,0,0,0,0,1" />
         <Keyword name="$CYT"  value="BriCyteE6" />
         <Keyword name="$ETIM"  value="18:13:05" />
         <Keyword name="$DATE"  value="08-Oct-2021" />
         <Keyword name="SPEED"  value="high" />
         <Keyword name="DILUTE"  value="1" />
         <Keyword name="VOLUME"  value="216.9536ul" />
         <Keyword name="$SMNO"  value="1" />
         <Keyword name="SoftWare Version"  value="01.11.00.8976" />
         <Keyword name="$NEXTDATA"  value="0               " />
         <Keyword name="$ENDSTEXT"  value="0       " />
         <Keyword name="$BEGINSTEXT"  value="0       " />
         <Keyword name="$ENDDATA"  value="762239          " />
         <Keyword name="$BEGINDATA"  value="2240    " />
         <Keyword name="$ENDANALYSIS"  value="0       " />
         <Keyword name="$BEGINANALYSIS"  value="0       " />
         <Keyword name="FJ_FCS_VERSION"  value="3" />
         <Keyword name="$P21N"  value="Comp-FL2-A" />
         <Keyword name="$P21S"  value="PE-A" />
         <Keyword name="$P21R"  value="331588" />
         <Keyword name="$P20N"  value="Comp-FL1-A" />
         <Keyword name="$P20S"  value="FITC-A" />
         <Keyword name="$P20R"  value="10485760" />
       </Keywords>
       <SampleNode name="1_12um-3_2021_10_08_17_51_38.fcs"  annotation=""  owningGroup=""  expanded="1"  sortPriority="10"  count="10000"  sampleID="13" >
         <Graph smoothing="0"  backColor="#ffffff"  foreColor="#000000"  type="Pseudocolor"  fast="1" >
           <Axis dimension="x"  name="FSC-A"  label=""  auto="auto" />
           <Axis dimension="y"  name="SSC-A"  label=""  auto="auto" />
           <GraphSettings level="5%"  smoothingHighResolution="1"  contourHighResolution="1"  histogramSmoothingCount="0"  graphResolution="256"  showOutliers="0"  drawLargeDots="0"  dotsToDraw="8000"  tint="le.chartfill.tinted.40"  lineWeight="le.lineweight.normal"  lineStyle="le.linestyle.solid" />
           <GraphEnvironment showGrid="0"  showAxes="tnlTNL"  showGates="1"  showFreqOnPlots="1"  showGateNameOnPlots="1"  showMedians="0"  showUncomped="0"  addEventParam="0"  lastYAxisName="" >
             <TextTraits font="SansSerif"  size="11"  name="Labels"  style="plain"  color="#000000"  background="#00ffffff"  just="left" />
             <TextTraits font="SansSerif"  size="11"  name="LayoutGates"  style="plain"  color="#000000"  background="#00ffffff"  just="left" />
             <TextTraits font="SansSerif"  size="9"  name="Numbers"  style="plain"  color="#000000"  background="#00ffffff"  just="left" />
             <TextTraits font="SansSerif"  size="9"  name="Legend"  style="plain"  color="#000000"  background="#00ffffff"  just="left" />
             <WindowPosition x="0"  y="0"  width="0"  height="0"  displayed="0"  panelState="" />
           </GraphEnvironment>
         </Graph>
         <Subpopulations>
           <Population name="all"  annotation=""  owningGroup=""  expanded="1"  sortPriority="10"  count="3589" >
             <Graph smoothing="0"  backColor="#ffffff"  foreColor="#000000"  heatMapStatParameter="FL1-A"  type="Pseudocolor"  fast="1" >
               <Axis dimension="x"  name="FSC-A"  label=""  auto="auto" />
               <Axis dimension="y"  name="FSC-H"  label=""  auto="auto" />
               <GraphSettings level="5%"  smoothingHighResolution="1"  contourHighResolution="1"  histogramSmoothingCount="0"  graphResolution="256"  showOutliers="0"  drawLargeDots="0"  dotsToDraw="8000"  tint="le.chartfill.tinted.40"  lineWeight="le.lineweight.normal"  lineStyle="le.linestyle.solid" />
               <GraphEnvironment showGrid="0"  showAxes="tnlTNL"  showGates="1"  showFreqOnPlots="1"  showGateNameOnPlots="1"  showMedians="0"  showUncomped="0"  addEventParam="0"  lastYAxisName="" >
                 <TextTraits font="SansSerif"  size="11"  name="Labels"  style="plain"  color="#000000"  background="#00ffffff"  just="left" />
                 <TextTraits font="SansSerif"  size="11"  name="LayoutGates"  style="plain"  color="#000000"  background="#00ffffff"  just="left" />
                 <TextTraits font="SansSerif"  size="9"  name="Numbers"  style="plain"  color="#000000"  background="#00ffffff"  just="left" />
                 <TextTraits font="SansSerif"  size="9"  name="Legend"  style="plain"  color="#000000"  background="#00ffffff"  just="left" />
                 <WindowPosition x="230"  y="20"  width="390"  height="622"  displayed="0"  panelState="---" />
               </GraphEnvironment>
             </Graph>
             <Gate gating:id="ID1257310765" >
               <gating:PolygonGate eventsInside="1"  annoOffsetX="-95"  annoOffsetY="-62"  tint="#000000"  isTinted="0"  lineWeight="Normal"  userDefined="1"  quadId="-1"  gateResolution="256" >
                 <gating:dimension>
                   <data-type:fcs-dimension data-type:name="FSC-A" />
                 </gating:dimension>
                 <gating:dimension>
                   <data-type:fcs-dimension data-type:name="SSC-A" />
                 </gating:dimension>
                 <gating:vertex>
                   <gating:coordinate data-type:value="490187.9674796748" />
                   <gating:coordinate data-type:value="986046.2385321101" />
                 </gating:vertex>
                 <gating:vertex>
                   <gating:coordinate data-type:value="115087.6097560976" />
                   <gating:coordinate data-type:value="408848.4403669725" />
                 </gating:vertex>
                 <gating:vertex>
                   <gating:coordinate data-type:value="345262.8292682927" />
                   <gating:coordinate data-type:value="67339.7431192661" />
                 </gating:vertex>
                 <gating:vertex>
                   <gating:coordinate data-type:value="848238.3089430894" />
                   <gating:coordinate data-type:value="125059.5229357798" />
                 </gating:vertex>
                 <gating:vertex>
                   <gating:coordinate data-type:value="984638.4390243902" />
                   <gating:coordinate data-type:value="480998.1651376147" />
                 </gating:vertex>
                 <gating:vertex>
                   <gating:coordinate data-type:value="950538.406504065" />
                   <gating:coordinate data-type:value="966806.3119266055" />
                 </gating:vertex>
               </gating:PolygonGate>
             </Gate>
             <Subpopulations>
               <Population name="Single Cells"  annotation=""  owningGroup=""  expanded="1"  sortPriority="10"  count="3100" >
                 <Graph smoothing="0"  backColor="#ffffff"  foreColor="#000000"  heatMapStatParameter="FL1-A"  type="Pseudocolor"  fast="1" >
                   <Axis dimension="x"  name="Comp-FL1-A"  label=""  auto="auto" />
                   <Axis dimension="y"  name="Comp-FL2-A"  label=""  auto="auto" />
                   <GraphSettings level="5%"  smoothingHighResolution="1"  contourHighResolution="1"  histogramSmoothingCount="0"  graphResolution="256"  showOutliers="0"  drawLargeDots="0"  dotsToDraw="8000"  tint="le.chartfill.tinted.40"  lineWeight="le.lineweight.normal"  lineStyle="le.linestyle.solid" />
                   <GraphEnvironment showGrid="0"  showAxes="tnlTNL"  showGates="1"  showFreqOnPlots="1"  showGateNameOnPlots="1"  showMedians="0"  showUncomped="0"  addEventParam="0"  lastYAxisName="" >
                     <TextTraits font="SansSerif"  size="11"  name="Labels"  style="plain"  color="#000000"  background="#00ffffff"  just="left" />
                     <TextTraits font="SansSerif"  size="11"  name="LayoutGates"  style="plain"  color="#000000"  background="#00ffffff"  just="left" />
                     <TextTraits font="SansSerif"  size="9"  name="Numbers"  style="plain"  color="#000000"  background="#00ffffff"  just="left" />
                     <TextTraits font="SansSerif"  size="9"  name="Legend"  style="plain"  color="#000000"  background="#00ffffff"  just="left" />
                     <WindowPosition x="230"  y="20"  width="390"  height="622"  displayed="0"  panelState="---" />
                   </GraphEnvironment>
                 </Graph>
                 <Gate gating:id="ID1228661587"  gating:parent_id="ID1257310765" >
                   <gating:PolygonGate eventsInside="1"  annoOffsetX="-34"  annoOffsetY="-37"  tint="#000000"  isTinted="0"  lineWeight="Normal"  userDefined="1"  quadId="-1"  gateResolution="256" >
                     <gating:dimension>
                       <data-type:fcs-dimension data-type:name="FSC-A" />
                     </gating:dimension>
                     <gating:dimension>
                       <data-type:fcs-dimension data-type:name="FSC-H" />
                     </gating:dimension>
                     <gating:vertex>
                       <gating:coordinate data-type:value="946275.9024390244" />
                       <gating:coordinate data-type:value="606057.6880733945" />
                     </gating:vertex>
                     <gating:vertex>
                       <gating:coordinate data-type:value="255750.243902439" />
                       <gating:coordinate data-type:value="327078.752293578" />
                     </gating:vertex>
                     <gating:vertex>
                       <gating:coordinate data-type:value="277062.7642276423" />
                       <gating:coordinate data-type:value="230879.1192660551" />
                     </gating:vertex>
                     <gating:vertex>
                       <gating:coordinate data-type:value="976113.430894309" />
                       <gating:coordinate data-type:value="461758.2385321101" />
                     </gating:vertex>
                   </gating:PolygonGate>
                 </Gate>
                 <Subpopulations>
                   <Population name="Q1: FITC-A- , PE-A+"  annotation=""  owningGroup=""  expanded="1"  sortPriority="10"  count="1405" >
                     <Graph smoothing="0"  backColor="#ffffff"  foreColor="#000000"  heatMapStatParameter="FL1-A"  type="Pseudocolor"  fast="1" >
                       <Axis dimension="x"  name="Comp-FL1-A"  label=""  auto="auto" />
                       <Axis dimension="y"  name="Comp-FL2-A"  label=""  auto="auto" />
                       <GraphSettings level="5%"  smoothingHighResolution="1"  contourHighResolution="1"  histogramSmoothingCount="0"  graphResolution="256"  showOutliers="0"  drawLargeDots="0"  dotsToDraw="8000"  tint="le.chartfill.tinted.40"  lineWeight="le.lineweight.normal"  lineStyle="le.linestyle.solid" />
                       <GraphEnvironment showGrid="0"  showAxes="tnlTNL"  showGates="1"  showFreqOnPlots="1"  showGateNameOnPlots="1"  showMedians="0"  showUncomped="0"  addEventParam="0"  lastYAxisName="" >
                         <TextTraits font="SansSerif"  size="11"  name="Labels"  style="plain"  color="#000000"  background="#00ffffff"  just="left" />
                         <TextTraits font="SansSerif"  size="11"  name="LayoutGates"  style="plain"  color="#000000"  background="#00ffffff"  just="left" />
                         <TextTraits font="SansSerif"  size="9"  name="Numbers"  style="plain"  color="#000000"  background="#00ffffff"  just="left" />
                         <TextTraits font="SansSerif"  size="9"  name="Legend"  style="plain"  color="#000000"  background="#00ffffff"  just="left" />
                         <WindowPosition x="620"  y="20"  width="390"  height="622"  displayed="1"  panelState="---" />
                       </GraphEnvironment>
                     </Graph>
                     <Gate gating:id="ID135707100"  gating:parent_id="ID1228661587" >
                       <gating:RectangleGate eventsInside="1"  annoOffsetX="0"  annoOffsetY="0"  tint="#000000"  isTinted="0"  lineWeight="Normal"  userDefined="1"  percentX="0"  percentY="0" >
                         <gating:dimension gating:max="12126.121259433385" >
                           <data-type:fcs-dimension data-type:name="Comp-FL1-A" />
                         </gating:dimension>
                         <gating:dimension gating:min="456.0416889226135" >
                           <data-type:fcs-dimension data-type:name="Comp-FL2-A" />
                         </gating:dimension>
                       </gating:RectangleGate>
                     </Gate>
                   </Population>
                   <Population name="Q2: FITC-A+ , PE-A+"  annotation=""  owningGroup=""  expanded="1"  sortPriority="10"  count="1440" >
                     <Graph smoothing="0"  backColor="#ffffff"  foreColor="#000000"  heatMapStatParameter="FL1-A"  type="Pseudocolor"  fast="1" >
                       <Axis dimension="x"  name="Comp-FL1-A"  label=""  auto="auto" />
                       <Axis dimension="y"  name="Comp-FL2-A"  label=""  auto="auto" />
                       <GraphSettings level="5%"  smoothingHighResolution="1"  contourHighResolution="1"  histogramSmoothingCount="0"  graphResolution="256"  showOutliers="0"  drawLargeDots="0"  dotsToDraw="8000"  tint="le.chartfill.tinted.40"  lineWeight="le.lineweight.normal"  lineStyle="le.linestyle.solid" />
                       <GraphEnvironment showGrid="0"  showAxes="tnlTNL"  showGates="1"  showFreqOnPlots="1"  showGateNameOnPlots="1"  showMedians="0"  showUncomped="0"  addEventParam="0"  lastYAxisName="" >
                         <TextTraits font="SansSerif"  size="11"  name="Labels"  style="plain"  color="#000000"  background="#00ffffff"  just="left" />
                         <TextTraits font="SansSerif"  size="11"  name="LayoutGates"  style="plain"  color="#000000"  background="#00ffffff"  just="left" />
                         <TextTraits font="SansSerif"  size="9"  name="Numbers"  style="plain"  color="#000000"  background="#00ffffff"  just="left" />
                         <TextTraits font="SansSerif"  size="9"  name="Legend"  style="plain"  color="#000000"  background="#00ffffff"  just="left" />
                         <WindowPosition x="620"  y="20"  width="390"  height="622"  displayed="1"  panelState="---" />
                       </GraphEnvironment>
                     </Graph>
                     <Gate gating:id="ID428805961"  gating:parent_id="ID1228661587" >
                       <gating:RectangleGate eventsInside="1"  annoOffsetX="0"  annoOffsetY="0"  tint="#000000"  isTinted="0"  lineWeight="Normal"  userDefined="1"  percentX="0"  percentY="0" >
                         <gating:dimension gating:min="12126.121259433385" >
                           <data-type:fcs-dimension data-type:name="Comp-FL1-A" />
                         </gating:dimension>
                         <gating:dimension gating:min="456.0416889226135" >
                           <data-type:fcs-dimension data-type:name="Comp-FL2-A" />
                         </gating:dimension>
                       </gating:RectangleGate>
                     </Gate>
                   </Population>
                   <Population name="Q3: FITC-A+ , PE-A-"  annotation=""  owningGroup=""  expanded="1"  sortPriority="10"  count="5" >
                     <Graph smoothing="0"  backColor="#ffffff"  foreColor="#000000"  heatMapStatParameter="FL1-A"  type="Pseudocolor"  fast="1" >
                       <Axis dimension="x"  name="Comp-FL1-A"  label=""  auto="auto" />
                       <Axis dimension="y"  name="Comp-FL2-A"  label=""  auto="auto" />
                       <GraphSettings level="5%"  smoothingHighResolution="1"  contourHighResolution="1"  histogramSmoothingCount="0"  graphResolution="256"  showOutliers="0"  drawLargeDots="0"  dotsToDraw="8000"  tint="le.chartfill.tinted.40"  lineWeight="le.lineweight.normal"  lineStyle="le.linestyle.solid" />
                       <GraphEnvironment showGrid="0"  showAxes="tnlTNL"  showGates="1"  showFreqOnPlots="1"  showGateNameOnPlots="1"  showMedians="0"  showUncomped="0"  addEventParam="0"  lastYAxisName="" >
                         <TextTraits font="SansSerif"  size="11"  name="Labels"  style="plain"  color="#000000"  background="#00ffffff"  just="left" />
                         <TextTraits font="SansSerif"  size="11"  name="LayoutGates"  style="plain"  color="#000000"  background="#00ffffff"  just="left" />
                         <TextTraits font="SansSerif"  size="9"  name="Numbers"  style="plain"  color="#000000"  background="#00ffffff"  just="left" />
                         <TextTraits font="SansSerif"  size="9"  name="Legend"  style="plain"  color="#000000"  background="#00ffffff"  just="left" />
                         <WindowPosition x="620"  y="20"  width="390"  height="622"  displayed="1"  panelState="---" />
                       </GraphEnvironment>
                     </Graph>
                     <Gate gating:id="ID1542311479"  gating:parent_id="ID1228661587" >
                       <gating:RectangleGate eventsInside="1"  annoOffsetX="0"  annoOffsetY="0"  tint="#000000"  isTinted="0"  lineWeight="Normal"  userDefined="1"  percentX="0"  percentY="0" >
                         <gating:dimension gating:min="12126.121259433385" >
                           <data-type:fcs-dimension data-type:name="Comp-FL1-A" />
                         </gating:dimension>
                         <gating:dimension gating:max="456.0416889226135" >
                           <data-type:fcs-dimension data-type:name="Comp-FL2-A" />
                         </gating:dimension>
                       </gating:RectangleGate>
                     </Gate>
                   </Population>
                   <Population name="Q4: FITC-A- , PE-A-"  annotation=""  owningGroup=""  expanded="0"  sortPriority="10"  count="250" >
                     <Graph smoothing="0"  backColor="#ffffff"  foreColor="#000000"  heatMapStatParameter="FL1-A"  type="Pseudocolor"  fast="1" >
                       <Axis dimension="x"  name="Comp-FL1-A"  label=""  auto="auto" />
                       <Axis dimension="y"  name="Comp-FL2-A"  label=""  auto="auto" />
                       <GraphSettings level="5%"  smoothingHighResolution="1"  contourHighResolution="1"  histogramSmoothingCount="0"  graphResolution="256"  showOutliers="0"  drawLargeDots="0"  dotsToDraw="8000"  tint="le.chartfill.tinted.40"  lineWeight="le.lineweight.normal"  lineStyle="le.linestyle.solid" />
                       <GraphEnvironment showGrid="0"  showAxes="tnlTNL"  showGates="1"  showFreqOnPlots="1"  showGateNameOnPlots="1"  showMedians="0"  showUncomped="0"  addEventParam="0"  lastYAxisName="" >
                         <TextTraits font="SansSerif"  size="11"  name="Labels"  style="plain"  color="#000000"  background="#00ffffff"  just="left" />
                         <TextTraits font="SansSerif"  size="11"  name="LayoutGates"  style="plain"  color="#000000"  background="#00ffffff"  just="left" />
                         <TextTraits font="SansSerif"  size="9"  name="Numbers"  style="plain"  color="#000000"  background="#00ffffff"  just="left" />
                         <TextTraits font="SansSerif"  size="9"  name="Legend"  style="plain"  color="#000000"  background="#00ffffff"  just="left" />
                         <WindowPosition x="620"  y="20"  width="390"  height="622"  displayed="1"  panelState="---" />
                       </GraphEnvironment>
                     </Graph>
                     <Gate gating:id="ID1297780578"  gating:parent_id="ID1228661587" >
                       <gating:RectangleGate eventsInside="1"  annoOffsetX="0"  annoOffsetY="0"  tint="#000000"  isTinted="0"  lineWeight="Normal"  userDefined="1"  percentX="0"  percentY="0" >
                         <gating:dimension gating:max="12126.121259433385" >
                           <data-type:fcs-dimension data-type:name="Comp-FL1-A" />
                         </gating:dimension>
                         <gating:dimension gating:max="456.0416889226135" >
                           <data-type:fcs-dimension data-type:name="Comp-FL2-A" />
                         </gating:dimension>
                       </gating:RectangleGate>
                     </Gate>
                   </Population>
                 </Subpopulations>
               </Population>
             </Subpopulations>
           </Population>
         </Subpopulations>
       </SampleNode>
     </Sample>
     <Sample>
       <DataSet uri="file:/E:/坚果云/我的坚果云/毛龙飞20210324/20210330%20凋亡/20211008/1_nc1_2021_10_08_17_51_38.fcs"  sampleID="14" />
       <transforms:spilloverMatrix prefix="Comp-"  name="Compensation-5-copy"  editable="1"  color="#00ccff"  version="FlowJo-10.4"  status="FINALIZED"  transforms:id="c0c8ca79-a97f-4a07-84ff-6afe38c9eeb7"  suffix="" >
         <data-type:parameters>
           <data-type:parameter data-type:name="FL1-A" />
           <data-type:parameter data-type:name="FL2-A" />
         </data-type:parameters>
         <transforms:spillover data-type:parameter="FL1-A" >
           <transforms:coefficient data-type:parameter="FL1-A"  transforms:value="1" />
           <transforms:coefficient data-type:parameter="FL2-A"  transforms:value="0.0872829208" />
         </transforms:spillover>
         <transforms:spillover data-type:parameter="FL2-A" >
           <transforms:coefficient data-type:parameter="FL1-A"  transforms:value="0.8" />
           <transforms:coefficient data-type:parameter="FL2-A"  transforms:value="1" />
         </transforms:spillover>
       </transforms:spilloverMatrix>
       <Transformations>
         <transforms:linear transforms:minRange="0"  transforms:maxRange="1048576"  gain="1" >
           <data-type:parameter data-type:name="FSC-A" />
         </transforms:linear>
         <transforms:linear transforms:minRange="0"  transforms:maxRange="1048576"  gain="1" >
           <data-type:parameter data-type:name="FSC-W" />
         </transforms:linear>
         <transforms:linear transforms:minRange="0"  transforms:maxRange="1048576"  gain="1" >
           <data-type:parameter data-type:name="FSC-H" />
         </transforms:linear>
         <transforms:linear transforms:minRange="0"  transforms:maxRange="1048576"  gain="1" >
           <data-type:parameter data-type:name="SSC-A" />
         </transforms:linear>
         <transforms:linear transforms:minRange="0"  transforms:maxRange="1048576"  gain="1" >
           <data-type:parameter data-type:name="SSC-W" />
         </transforms:linear>
         <transforms:linear transforms:minRange="0"  transforms:maxRange="1048576"  gain="1" >
           <data-type:parameter data-type:name="SSC-H" />
         </transforms:linear>
         <transforms:log transforms:offset="10"  transforms:decades="6.0205999133" >
           <data-type:parameter data-type:name="FL1-A" />
         </transforms:log>
         <transforms:linear transforms:minRange="0"  transforms:maxRange="1048576"  gain="1" >
           <data-type:parameter data-type:name="FL1-W" />
         </transforms:linear>
         <transforms:log transforms:offset="1"  transforms:decades="6.0205999133" >
           <data-type:parameter data-type:name="FL1-H" />
         </transforms:log>
         <transforms:log transforms:offset="1"  transforms:decades="5.5205999133" >
           <data-type:parameter data-type:name="FL2-A" />
         </transforms:log>
         <transforms:linear transforms:minRange="0"  transforms:maxRange="1048576"  gain="1" >
           <data-type:parameter data-type:name="FL2-W" />
         </transforms:linear>
         <transforms:log transforms:offset="1"  transforms:decades="6.0205999133" >
           <data-type:parameter data-type:name="FL2-H" />
         </transforms:log>
         <transforms:log transforms:offset="1"  transforms:decades="6.0205999133" >
           <data-type:parameter data-type:name="FL3-A" />
         </transforms:log>
         <transforms:linear transforms:minRange="0"  transforms:maxRange="1048576"  gain="1" >
           <data-type:parameter data-type:name="FL3-W" />
         </transforms:linear>
         <transforms:log transforms:offset="1"  transforms:decades="6.0205999133" >
           <data-type:parameter data-type:name="FL3-H" />
         </transforms:log>
         <transforms:log transforms:offset="1"  transforms:decades="6.0205999133" >
           <data-type:parameter data-type:name="FL4-A" />
         </transforms:log>
         <transforms:linear transforms:minRange="0"  transforms:maxRange="1048576"  gain="1" >
           <data-type:parameter data-type:name="FL4-W" />
         </transforms:linear>
         <transforms:log transforms:offset="1"  transforms:decades="6.0205999133" >
           <data-type:parameter data-type:name="FL4-H" />
         </transforms:log>
         <transforms:linear transforms:minRange="0"  transforms:maxRange="47.093"  gain="0.01" >
           <data-type:parameter data-type:name="Time" />
         </transforms:linear>
         <transforms:log transforms:offset="10"  transforms:decades="6.0205999133" >
           <data-type:parameter data-type:name="Comp-FL1-A" />
         </transforms:log>
         <transforms:log transforms:offset="1"  transforms:decades="5.5205999133" >
           <data-type:parameter data-type:name="Comp-FL2-A" />
         </transforms:log>
       </Transformations>
       <Keywords>
         <Keyword name="TubeName"  value="nc1" />
         <Keyword name="TemplateName"  value="Empty" />
         <Keyword name="$UNICODE"  value="65001,TemplateName,TubeName" />
         <Keyword name="$TIMESTEP"  value="0.01" />
         <Keyword name="$P19E"  value="0,0" />
         <Keyword name="$P19B"  value="32" />
         <Keyword name="$P19R"  value="1048576" />
         <Keyword name="$P19S"  value="Time" />
         <Keyword name="$P19N"  value="Time" />
         <Keyword name="P18DISPLAY"  value="LOG" />
         <Keyword name="$P18V"  value="452" />
         <Keyword name="$P18E"  value="0,0" />
         <Keyword name="$P18B"  value="32" />
         <Keyword name="$P18R"  value="1048576" />
         <Keyword name="$P18S"  value="APC-H" />
         <Keyword name="$P18N"  value="FL4-H" />
         <Keyword name="P17DISPLAY"  value="LIN" />
         <Keyword name="$P17V"  value="452" />
         <Keyword name="$P17E"  value="0,0" />
         <Keyword name="$P17B"  value="32" />
         <Keyword name="$P17R"  value="1048576" />
         <Keyword name="$P17S"  value="APC-W" />
         <Keyword name="$P17N"  value="FL4-W" />
         <Keyword name="P16DISPLAY"  value="LOG" />
         <Keyword name="$P16V"  value="452" />
         <Keyword name="$P16E"  value="0,0" />
         <Keyword name="$P16B"  value="32" />
         <Keyword name="$P16R"  value="1048576" />
         <Keyword name="$P16S"  value="APC-A" />
         <Keyword name="$P16N"  value="FL4-A" />
         <Keyword name="P15DISPLAY"  value="LOG" />
         <Keyword name="$P15V"  value="555" />
         <Keyword name="$P15E"  value="0,0" />
         <Keyword name="$P15B"  value="32" />
         <Keyword name="$P15R"  value="1048576" />
         <Keyword name="$P15S"  value="PerCP-H" />
         <Keyword name="$P15N"  value="FL3-H" />
         <Keyword name="P14DISPLAY"  value="LIN" />
         <Keyword name="$P14V"  value="555" />
         <Keyword name="$P14E"  value="0,0" />
         <Keyword name="$P14B"  value="32" />
         <Keyword name="$P14R"  value="1048576" />
         <Keyword name="$P14S"  value="PerCP-W" />
         <Keyword name="$P14N"  value="FL3-W" />
         <Keyword name="P13DISPLAY"  value="LOG" />
         <Keyword name="$P13V"  value="555" />
         <Keyword name="$P13E"  value="0,0" />
         <Keyword name="$P13B"  value="32" />
         <Keyword name="$P13R"  value="1048576" />
         <Keyword name="$P13S"  value="PerCP-A" />
         <Keyword name="$P13N"  value="FL3-A" />
         <Keyword name="P12DISPLAY"  value="LOG" />
         <Keyword name="$P12V"  value="280" />
         <Keyword name="$P12E"  value="0,0" />
         <Keyword name="$P12B"  value="32" />
         <Keyword name="$P12R"  value="1048576" />
         <Keyword name="$P12S"  value="PE-H" />
         <Keyword name="$P12N"  value="FL2-H" />
         <Keyword name="P11DISPLAY"  value="LIN" />
         <Keyword name="$P11V"  value="280" />
         <Keyword name="$P11E"  value="0,0" />
         <Keyword name="$P11B"  value="32" />
         <Keyword name="$P11R"  value="1048576" />
         <Keyword name="$P11S"  value="PE-W" />
         <Keyword name="$P11N"  value="FL2-W" />
         <Keyword name="P10DISPLAY"  value="LOG" />
         <Keyword name="$P10V"  value="280" />
         <Keyword name="$P10E"  value="0,0" />
         <Keyword name="$P10B"  value="32" />
         <Keyword name="$P10R"  value="1048576" />
         <Keyword name="$P10S"  value="PE-A" />
         <Keyword name="$P10N"  value="FL2-A" />
         <Keyword name="P9DISPLAY"  value="LOG" />
         <Keyword name="$P9V"  value="320" />
         <Keyword name="$P9E"  value="0,0" />
         <Keyword name="$P9B"  value="32" />
         <Keyword name="$P9R"  value="1048576" />
         <Keyword name="$P9S"  value="FITC-H" />
         <Keyword name="$P9N"  value="FL1-H" />
         <Keyword name="P8DISPLAY"  value="LIN" />
         <Keyword name="$P8V"  value="320" />
         <Keyword name="$P8E"  value="0,0" />
         <Keyword name="$P8B"  value="32" />
         <Keyword name="$P8R"  value="1048576" />
         <Keyword name="$P8S"  value="FITC-W" />
         <Keyword name="$P8N"  value="FL1-W" />
         <Keyword name="P7DISPLAY"  value="LOG" />
         <Keyword name="$P7V"  value="320" />
         <Keyword name="$P7E"  value="0,0" />
         <Keyword name="$P7B"  value="32" />
         <Keyword name="$P7R"  value="1048576" />
         <Keyword name="$P7S"  value="FITC-A" />
         <Keyword name="$P7N"  value="FL1-A" />
         <Keyword name="P6DISPLAY"  value="LIN" />
         <Keyword name="$P6V"  value="250" />
         <Keyword name="$P6E"  value="0,0" />
         <Keyword name="$P6B"  value="32" />
         <Keyword name="$P6R"  value="1048576" />
         <Keyword name="$P6S"  value="SSC-H" />
         <Keyword name="$P6N"  value="SSC-H" />
         <Keyword name="P5DISPLAY"  value="LIN" />
         <Keyword name="$P5V"  value="250" />
         <Keyword name="$P5E"  value="0,0" />
         <Keyword name="$P5B"  value="32" />
         <Keyword name="$P5R"  value="1048576" />
         <Keyword name="$P5S"  value="SSC-W" />
         <Keyword name="$P5N"  value="SSC-W" />
         <Keyword name="P4DISPLAY"  value="LIN" />
         <Keyword name="$P4V"  value="250" />
         <Keyword name="$P4E"  value="0,0" />
         <Keyword name="$P4B"  value="32" />
         <Keyword name="$P4R"  value="1048576" />
         <Keyword name="$P4S"  value="SSC-A" />
         <Keyword name="$P4N"  value="SSC-A" />
         <Keyword name="P3DISPLAY"  value="LIN" />
         <Keyword name="$P3V"  value="80" />
         <Keyword name="$P3E"  value="0,0" />
         <Keyword name="$P3B"  value="32" />
         <Keyword name="$P3R"  value="1048576" />
         <Keyword name="$P3S"  value="FSC-H" />
         <Keyword name="$P3N"  value="FSC-H" />
         <Keyword name="P2DISPLAY"  value="LIN" />
         <Keyword name="$P2V"  value="80" />
         <Keyword name="$P2E"  value="0,0" />
         <Keyword name="$P2B"  value="32" />
         <Keyword name="$P2R"  value="1048576" />
         <Keyword name="$P2S"  value="FSC-W" />
         <Keyword name="$P2N"  value="FSC-W" />
         <Keyword name="P1DISPLAY"  value="LIN" />
         <Keyword name="$P1V"  value="80" />
         <Keyword name="$P1E"  value="0,0" />
         <Keyword name="$P1B"  value="32" />
         <Keyword name="$P1R"  value="1048576" />
         <Keyword name="$P1S"  value="FSC-A" />
         <Keyword name="$P1N"  value="FSC-A" />
         <Keyword name="$TOT"  value="10000" />
         <Keyword name="$PAR"  value="19" />
         <Keyword name="$BYTEORD"  value="1,2,3,4" />
         <Keyword name="$DATATYPE"  value="F" />
         <Keyword name="$MODE"  value="L" />
         <Keyword name="THRESHOLD"  value="FSC,100000" />
         <Keyword name="SPILL"  value="4,FL1-A,FL2-A,FL3-A,FL4-A,1,0,0,0,0,1,0,0,0,0,1,0,0,0,0,1" />
         <Keyword name="$CYT"  value="BriCyteE6" />
         <Keyword name="$ETIM"  value="17:51:38" />
         <Keyword name="$DATE"  value="08-Oct-2021" />
         <Keyword name="SPEED"  value="high" />
         <Keyword name="DILUTE"  value="1" />
         <Keyword name="VOLUME"  value="78.56657ul" />
         <Keyword name="$SMNO"  value="1" />
         <Keyword name="SoftWare Version"  value="01.11.00.8976" />
         <Keyword name="$NEXTDATA"  value="0               " />
         <Keyword name="$ENDSTEXT"  value="0       " />
         <Keyword name="$BEGINSTEXT"  value="0       " />
         <Keyword name="$ENDDATA"  value="762239          " />
         <Keyword name="$BEGINDATA"  value="2240    " />
         <Keyword name="$ENDANALYSIS"  value="0       " />
         <Keyword name="$BEGINANALYSIS"  value="0       " />
         <Keyword name="FJ_FCS_VERSION"  value="3" />
         <Keyword name="$P21N"  value="Comp-FL2-A" />
         <Keyword name="$P21S"  value="PE-A" />
         <Keyword name="$P21R"  value="331588" />
         <Keyword name="$P20N"  value="Comp-FL1-A" />
         <Keyword name="$P20S"  value="FITC-A" />
         <Keyword name="$P20R"  value="10485760" />
       </Keywords>
       <SampleNode name="1_nc1_2021_10_08_17_51_38.fcs"  annotation=""  owningGroup=""  expanded="1"  sortPriority="10"  count="10000"  sampleID="14" >
         <Graph smoothing="0"  backColor="#ffffff"  foreColor="#000000"  type="Histogram"  fast="1" >
           <Axis dimension="x"  name="Comp-FL2-A"  label=""  auto="auto" />
           <Axis dimension="y"  name=""  label=""  auto="auto" />
           <GraphSettings level="5%"  smoothingHighResolution="1"  contourHighResolution="1"  histogramSmoothingCount="0"  graphResolution="256"  showOutliers="0"  drawLargeDots="0"  dotsToDraw="8000"  tint="le.chartfill.tinted.40"  lineWeight="le.lineweight.normal"  lineStyle="le.linestyle.solid" />
           <GraphEnvironment showGrid="0"  showAxes="H"  showGates="1"  showFreqOnPlots="1"  showGateNameOnPlots="1"  showMedians="0"  showUncomped="0"  addEventParam="0"  lastYAxisName="" >
             <TextTraits font="SansSerif"  size="11"  name="Labels"  style="plain"  color="#000000"  background="#00ffffff"  just="left" />
             <TextTraits font="SansSerif"  size="11"  name="LayoutGates"  style="plain"  color="#000000"  background="#00ffffff"  just="left" />
             <TextTraits font="SansSerif"  size="9"  name="Numbers"  style="plain"  color="#000000"  background="#00ffffff"  just="left" />
             <TextTraits font="SansSerif"  size="9"  name="Legend"  style="plain"  color="#000000"  background="#00ffffff"  just="left" />
             <WindowPosition x="633"  y="137"  width="665"  height="712"  displayed="0"  panelState="++" />
           </GraphEnvironment>
         </Graph>
         <Subpopulations>
           <Population name="all"  annotation=""  owningGroup="Hala"  expanded="1"  sortPriority="10"  count="8407" >
             <Graph smoothing="0"  backColor="#ffffff"  foreColor="#000000"  heatMapStatParameter="FL1-A"  type="Pseudocolor"  fast="1" >
               <Axis dimension="x"  name="Comp-FL1-A"  label=""  auto="auto" />
               <Axis dimension="y"  name="Comp-FL2-A"  label=""  auto="auto" />
               <GraphSettings level="5%"  smoothingHighResolution="1"  contourHighResolution="1"  histogramSmoothingCount="0"  graphResolution="256"  showOutliers="0"  drawLargeDots="0"  dotsToDraw="8000"  tint="le.chartfill.tinted.40"  lineWeight="le.lineweight.normal"  lineStyle="le.linestyle.solid" />
               <GraphEnvironment showGrid="0"  showAxes="tnlTNL"  showGates="1"  showFreqOnPlots="1"  showGateNameOnPlots="1"  showMedians="0"  showUncomped="0"  addEventParam="0"  lastYAxisName="" >
                 <TextTraits font="SansSerif"  size="11"  name="Labels"  style="plain"  color="#000000"  background="#00ffffff"  just="left" />
                 <TextTraits font="SansSerif"  size="11"  name="LayoutGates"  style="plain"  color="#000000"  background="#00ffffff"  just="left" />
                 <TextTraits font="SansSerif"  size="9"  name="Numbers"  style="plain"  color="#000000"  background="#00ffffff"  just="left" />
                 <TextTraits font="SansSerif"  size="9"  name="Legend"  style="plain"  color="#000000"  background="#00ffffff"  just="left" />
                 <WindowPosition x="588"  y="53"  width="390"  height="622"  displayed="0"  panelState="---" />
               </GraphEnvironment>
             </Graph>
             <Gate gating:id="ID1883178828" >
               <gating:PolygonGate eventsInside="1"  annoOffsetX="-95"  annoOffsetY="-62"  tint="#000000"  isTinted="0"  lineWeight="Normal"  userDefined="1"  quadId="-1"  gateResolution="256" >
                 <gating:dimension>
                   <data-type:fcs-dimension data-type:name="FSC-A" />
                 </gating:dimension>
                 <gating:dimension>
                   <data-type:fcs-dimension data-type:name="SSC-A" />
                 </gating:dimension>
                 <gating:vertex>
                   <gating:coordinate data-type:value="490187.9674796748" />
                   <gating:coordinate data-type:value="986046.2385321101" />
                 </gating:vertex>
                 <gating:vertex>
                   <gating:coordinate data-type:value="115087.6097560976" />
                   <gating:coordinate data-type:value="408848.4403669725" />
                 </gating:vertex>
                 <gating:vertex>
                   <gating:coordinate data-type:value="345262.8292682927" />
                   <gating:coordinate data-type:value="67339.7431192661" />
                 </gating:vertex>
                 <gating:vertex>
                   <gating:coordinate data-type:value="848238.3089430894" />
                   <gating:coordinate data-type:value="125059.5229357798" />
                 </gating:vertex>
                 <gating:vertex>
                   <gating:coordinate data-type:value="984638.4390243902" />
                   <gating:coordinate data-type:value="480998.1651376147" />
                 </gating:vertex>
                 <gating:vertex>
                   <gating:coordinate data-type:value="950538.406504065" />
                   <gating:coordinate data-type:value="966806.3119266055" />
                 </gating:vertex>
               </gating:PolygonGate>
             </Gate>
             <Subpopulations>
               <Population name="Single Cells"  annotation=""  owningGroup="Hala"  expanded="1"  sortPriority="10"  count="6636" >
                 <Graph smoothing="0"  backColor="#ffffff"  foreColor="#000000"  heatMapStatParameter="FL1-A"  type="Pseudocolor"  fast="1" >
                   <Axis dimension="x"  name="Comp-FL1-A"  label=""  auto="auto" />
                   <Axis dimension="y"  name="Comp-FL2-A"  label=""  auto="auto" />
                   <GraphSettings level="5%"  smoothingHighResolution="1"  contourHighResolution="1"  histogramSmoothingCount="0"  graphResolution="256"  showOutliers="0"  drawLargeDots="0"  dotsToDraw="8000"  tint="le.chartfill.tinted.40"  lineWeight="le.lineweight.normal"  lineStyle="le.linestyle.solid" />
                   <GraphEnvironment showGrid="0"  showAxes="tnlTNL"  showGates="1"  showFreqOnPlots="1"  showGateNameOnPlots="1"  showMedians="0"  showUncomped="0"  addEventParam="0"  lastYAxisName="" >
                     <TextTraits font="SansSerif"  size="11"  name="Labels"  style="plain"  color="#000000"  background="#00ffffff"  just="left" />
                     <TextTraits font="SansSerif"  size="11"  name="LayoutGates"  style="plain"  color="#000000"  background="#00ffffff"  just="left" />
                     <TextTraits font="SansSerif"  size="9"  name="Numbers"  style="plain"  color="#000000"  background="#00ffffff"  just="left" />
                     <TextTraits font="SansSerif"  size="9"  name="Legend"  style="plain"  color="#000000"  background="#00ffffff"  just="left" />
                     <WindowPosition x="230"  y="20"  width="390"  height="622"  displayed="0"  panelState="---" />
                   </GraphEnvironment>
                 </Graph>
                 <Gate gating:id="ID296463173"  gating:parent_id="ID1883178828" >
                   <gating:PolygonGate eventsInside="1"  annoOffsetX="-34"  annoOffsetY="-37"  tint="#000000"  isTinted="0"  lineWeight="Normal"  userDefined="1"  quadId="-1"  gateResolution="256" >
                     <gating:dimension>
                       <data-type:fcs-dimension data-type:name="FSC-A" />
                     </gating:dimension>
                     <gating:dimension>
                       <data-type:fcs-dimension data-type:name="FSC-H" />
                     </gating:dimension>
                     <gating:vertex>
                       <gating:coordinate data-type:value="946275.9024390244" />
                       <gating:coordinate data-type:value="606057.6880733945" />
                     </gating:vertex>
                     <gating:vertex>
                       <gating:coordinate data-type:value="255750.243902439" />
                       <gating:coordinate data-type:value="327078.752293578" />
                     </gating:vertex>
                     <gating:vertex>
                       <gating:coordinate data-type:value="277062.7642276423" />
                       <gating:coordinate data-type:value="230879.1192660551" />
                     </gating:vertex>
                     <gating:vertex>
                       <gating:coordinate data-type:value="976113.430894309" />
                       <gating:coordinate data-type:value="461758.2385321101" />
                     </gating:vertex>
                   </gating:PolygonGate>
                 </Gate>
                 <Subpopulations>
                   <Population name="Q1: FITC-A- , PE-A+"  annotation=""  owningGroup="Hala"  expanded="1"  sortPriority="10"  count="1375" >
                     <Graph smoothing="0"  backColor="#ffffff"  foreColor="#000000"  heatMapStatParameter="FL1-A"  type="Pseudocolor"  fast="1" >
                       <Axis dimension="x"  name="Comp-FL1-A"  label=""  auto="auto" />
                       <Axis dimension="y"  name="Comp-FL2-A"  label=""  auto="auto" />
                       <GraphSettings level="5%"  smoothingHighResolution="1"  contourHighResolution="1"  histogramSmoothingCount="0"  graphResolution="256"  showOutliers="0"  drawLargeDots="0"  dotsToDraw="8000"  tint="le.chartfill.tinted.40"  lineWeight="le.lineweight.normal"  lineStyle="le.linestyle.solid" />
                       <GraphEnvironment showGrid="0"  showAxes="tnlTNL"  showGates="1"  showFreqOnPlots="1"  showGateNameOnPlots="1"  showMedians="0"  showUncomped="0"  addEventParam="0"  lastYAxisName="" >
                         <TextTraits font="SansSerif"  size="11"  name="Labels"  style="plain"  color="#000000"  background="#00ffffff"  just="left" />
                         <TextTraits font="SansSerif"  size="11"  name="LayoutGates"  style="plain"  color="#000000"  background="#00ffffff"  just="left" />
                         <TextTraits font="SansSerif"  size="9"  name="Numbers"  style="plain"  color="#000000"  background="#00ffffff"  just="left" />
                         <TextTraits font="SansSerif"  size="9"  name="Legend"  style="plain"  color="#000000"  background="#00ffffff"  just="left" />
                         <WindowPosition x="620"  y="20"  width="390"  height="622"  displayed="1"  panelState="---" />
                       </GraphEnvironment>
                     </Graph>
                     <Gate gating:id="ID612520753"  gating:parent_id="ID296463173" >
                       <gating:RectangleGate eventsInside="1"  annoOffsetX="0"  annoOffsetY="0"  tint="#000000"  isTinted="0"  lineWeight="Normal"  userDefined="1"  percentX="0"  percentY="0" >
                         <gating:dimension gating:max="8647.249830264316" >
                           <data-type:fcs-dimension data-type:name="Comp-FL1-A" />
                         </gating:dimension>
                         <gating:dimension gating:min="543.2204410792689" >
                           <data-type:fcs-dimension data-type:name="Comp-FL2-A" />
                         </gating:dimension>
                       </gating:RectangleGate>
                     </Gate>
                   </Population>
                   <Population name="Q2: FITC-A+ , PE-A+"  annotation=""  owningGroup="Hala"  expanded="1"  sortPriority="10"  count="674" >
                     <Graph smoothing="0"  backColor="#ffffff"  foreColor="#000000"  heatMapStatParameter="FL1-A"  type="Pseudocolor"  fast="1" >
                       <Axis dimension="x"  name="Comp-FL1-A"  label=""  auto="auto" />
                       <Axis dimension="y"  name="Comp-FL2-A"  label=""  auto="auto" />
                       <GraphSettings level="5%"  smoothingHighResolution="1"  contourHighResolution="1"  histogramSmoothingCount="0"  graphResolution="256"  showOutliers="0"  drawLargeDots="0"  dotsToDraw="8000"  tint="le.chartfill.tinted.40"  lineWeight="le.lineweight.normal"  lineStyle="le.linestyle.solid" />
                       <GraphEnvironment showGrid="0"  showAxes="tnlTNL"  showGates="1"  showFreqOnPlots="1"  showGateNameOnPlots="1"  showMedians="0"  showUncomped="0"  addEventParam="0"  lastYAxisName="" >
                         <TextTraits font="SansSerif"  size="11"  name="Labels"  style="plain"  color="#000000"  background="#00ffffff"  just="left" />
                         <TextTraits font="SansSerif"  size="11"  name="LayoutGates"  style="plain"  color="#000000"  background="#00ffffff"  just="left" />
                         <TextTraits font="SansSerif"  size="9"  name="Numbers"  style="plain"  color="#000000"  background="#00ffffff"  just="left" />
                         <TextTraits font="SansSerif"  size="9"  name="Legend"  style="plain"  color="#000000"  background="#00ffffff"  just="left" />
                         <WindowPosition x="620"  y="20"  width="390"  height="622"  displayed="0"  panelState="---" />
                       </GraphEnvironment>
                     </Graph>
                     <Gate gating:id="ID1027271004"  gating:parent_id="ID296463173" >
                       <gating:RectangleGate eventsInside="1"  annoOffsetX="0"  annoOffsetY="0"  tint="#000000"  isTinted="0"  lineWeight="Normal"  userDefined="1"  percentX="0"  percentY="0" >
                         <gating:dimension gating:min="8647.249830264316" >
                           <data-type:fcs-dimension data-type:name="Comp-FL1-A" />
                         </gating:dimension>
                         <gating:dimension gating:min="543.2204410792689" >
                           <data-type:fcs-dimension data-type:name="Comp-FL2-A" />
                         </gating:dimension>
                       </gating:RectangleGate>
                     </Gate>
                   </Population>
                   <Population name="Q3: FITC-A+ , PE-A-"  annotation=""  owningGroup="Hala"  expanded="1"  sortPriority="10"  count="85" >
                     <Graph smoothing="0"  backColor="#ffffff"  foreColor="#000000"  heatMapStatParameter="FL1-A"  type="Pseudocolor"  fast="1" >
                       <Axis dimension="x"  name="Comp-FL1-A"  label=""  auto="auto" />
                       <Axis dimension="y"  name="Comp-FL2-A"  label=""  auto="auto" />
                       <GraphSettings level="5%"  smoothingHighResolution="1"  contourHighResolution="1"  histogramSmoothingCount="0"  graphResolution="256"  showOutliers="0"  drawLargeDots="0"  dotsToDraw="8000"  tint="le.chartfill.tinted.40"  lineWeight="le.lineweight.normal"  lineStyle="le.linestyle.solid" />
                       <GraphEnvironment showGrid="0"  showAxes="tnlTNL"  showGates="1"  showFreqOnPlots="1"  showGateNameOnPlots="1"  showMedians="0"  showUncomped="0"  addEventParam="0"  lastYAxisName="" >
                         <TextTraits font="SansSerif"  size="11"  name="Labels"  style="plain"  color="#000000"  background="#00ffffff"  just="left" />
                         <TextTraits font="SansSerif"  size="11"  name="LayoutGates"  style="plain"  color="#000000"  background="#00ffffff"  just="left" />
                         <TextTraits font="SansSerif"  size="9"  name="Numbers"  style="plain"  color="#000000"  background="#00ffffff"  just="left" />
                         <TextTraits font="SansSerif"  size="9"  name="Legend"  style="plain"  color="#000000"  background="#00ffffff"  just="left" />
                         <WindowPosition x="620"  y="20"  width="390"  height="622"  displayed="1"  panelState="---" />
                       </GraphEnvironment>
                     </Graph>
                     <Gate gating:id="ID892837072"  gating:parent_id="ID296463173" >
                       <gating:RectangleGate eventsInside="1"  annoOffsetX="0"  annoOffsetY="0"  tint="#000000"  isTinted="0"  lineWeight="Normal"  userDefined="1"  percentX="0"  percentY="0" >
                         <gating:dimension gating:min="8647.249830264316" >
                           <data-type:fcs-dimension data-type:name="Comp-FL1-A" />
                         </gating:dimension>
                         <gating:dimension gating:max="543.2204410792689" >
                           <data-type:fcs-dimension data-type:name="Comp-FL2-A" />
                         </gating:dimension>
                       </gating:RectangleGate>
                     </Gate>
                   </Population>
                   <Population name="Q4: FITC-A- , PE-A-"  annotation=""  owningGroup="Hala"  expanded="0"  sortPriority="10"  count="4502" >
                     <Graph smoothing="0"  backColor="#ffffff"  foreColor="#000000"  heatMapStatParameter="FL1-A"  type="Pseudocolor"  fast="1" >
                       <Axis dimension="x"  name="Comp-FL1-A"  label=""  auto="auto" />
                       <Axis dimension="y"  name="Comp-FL2-A"  label=""  auto="auto" />
                       <GraphSettings level="5%"  smoothingHighResolution="1"  contourHighResolution="1"  histogramSmoothingCount="0"  graphResolution="256"  showOutliers="0"  drawLargeDots="0"  dotsToDraw="8000"  tint="le.chartfill.tinted.40"  lineWeight="le.lineweight.normal"  lineStyle="le.linestyle.solid" />
                       <GraphEnvironment showGrid="0"  showAxes="tnlTNL"  showGates="1"  showFreqOnPlots="1"  showGateNameOnPlots="1"  showMedians="0"  showUncomped="0"  addEventParam="0"  lastYAxisName="" >
                         <TextTraits font="SansSerif"  size="11"  name="Labels"  style="plain"  color="#000000"  background="#00ffffff"  just="left" />
                         <TextTraits font="SansSerif"  size="11"  name="LayoutGates"  style="plain"  color="#000000"  background="#00ffffff"  just="left" />
                         <TextTraits font="SansSerif"  size="9"  name="Numbers"  style="plain"  color="#000000"  background="#00ffffff"  just="left" />
                         <TextTraits font="SansSerif"  size="9"  name="Legend"  style="plain"  color="#000000"  background="#00ffffff"  just="left" />
                         <WindowPosition x="620"  y="20"  width="390"  height="622"  displayed="1"  panelState="---" />
                       </GraphEnvironment>
                     </Graph>
                     <Gate gating:id="ID2030762160"  gating:parent_id="ID296463173" >
                       <gating:RectangleGate eventsInside="1"  annoOffsetX="0"  annoOffsetY="0"  tint="#000000"  isTinted="0"  lineWeight="Normal"  userDefined="1"  percentX="0"  percentY="0" >
                         <gating:dimension gating:max="8647.249830264316" >
                           <data-type:fcs-dimension data-type:name="Comp-FL1-A" />
                         </gating:dimension>
                         <gating:dimension gating:max="543.2204410792689" >
                           <data-type:fcs-dimension data-type:name="Comp-FL2-A" />
                         </gating:dimension>
                       </gating:RectangleGate>
                     </Gate>
                   </Population>
                 </Subpopulations>
               </Population>
             </Subpopulations>
           </Population>
         </Subpopulations>
       </SampleNode>
     </Sample>
     <Sample>
       <DataSet uri="file:/E:/坚果云/我的坚果云/毛龙飞20210324/20210330%20凋亡/20211008/1_nc2_2021_10_08_17_51_38.fcs"  sampleID="15" />
       <transforms:spilloverMatrix prefix="Comp-"  name="Compensation-5-copy"  editable="1"  color="#00ccff"  version="FlowJo-10.4"  status="FINALIZED"  transforms:id="c0c8ca79-a97f-4a07-84ff-6afe38c9eeb7"  suffix="" >
         <data-type:parameters>
           <data-type:parameter data-type:name="FL1-A" />
           <data-type:parameter data-type:name="FL2-A" />
         </data-type:parameters>
         <transforms:spillover data-type:parameter="FL1-A" >
           <transforms:coefficient data-type:parameter="FL1-A"  transforms:value="1" />
           <transforms:coefficient data-type:parameter="FL2-A"  transforms:value="0.0872829208" />
         </transforms:spillover>
         <transforms:spillover data-type:parameter="FL2-A" >
           <transforms:coefficient data-type:parameter="FL1-A"  transforms:value="0.8" />
           <transforms:coefficient data-type:parameter="FL2-A"  transforms:value="1" />
         </transforms:spillover>
       </transforms:spilloverMatrix>
       <Transformations>
         <transforms:linear transforms:minRange="0"  transforms:maxRange="1048576"  gain="1" >
           <data-type:parameter data-type:name="FSC-A" />
         </transforms:linear>
         <transforms:linear transforms:minRange="0"  transforms:maxRange="1048576"  gain="1" >
           <data-type:parameter data-type:name="FSC-W" />
         </transforms:linear>
         <transforms:linear transforms:minRange="0"  transforms:maxRange="1048576"  gain="1" >
           <data-type:parameter data-type:name="FSC-H" />
         </transforms:linear>
         <transforms:linear transforms:minRange="0"  transforms:maxRange="1048576"  gain="1" >
           <data-type:parameter data-type:name="SSC-A" />
         </transforms:linear>
         <transforms:linear transforms:minRange="0"  transforms:maxRange="1048576"  gain="1" >
           <data-type:parameter data-type:name="SSC-W" />
         </transforms:linear>
         <transforms:linear transforms:minRange="0"  transforms:maxRange="1048576"  gain="1" >
           <data-type:parameter data-type:name="SSC-H" />
         </transforms:linear>
         <transforms:log transforms:offset="10"  transforms:decades="6.0205999133" >
           <data-type:parameter data-type:name="FL1-A" />
         </transforms:log>
         <transforms:linear transforms:minRange="0"  transforms:maxRange="1048576"  gain="1" >
           <data-type:parameter data-type:name="FL1-W" />
         </transforms:linear>
         <transforms:log transforms:offset="1"  transforms:decades="6.0205999133" >
           <data-type:parameter data-type:name="FL1-H" />
         </transforms:log>
         <transforms:log transforms:offset="1"  transforms:decades="5.5205999133" >
           <data-type:parameter data-type:name="FL2-A" />
         </transforms:log>
         <transforms:linear transforms:minRange="0"  transforms:maxRange="1048576"  gain="1" >
           <data-type:parameter data-type:name="FL2-W" />
         </transforms:linear>
         <transforms:log transforms:offset="1"  transforms:decades="6.0205999133" >
           <data-type:parameter data-type:name="FL2-H" />
         </transforms:log>
         <transforms:log transforms:offset="1"  transforms:decades="6.0205999133" >
           <data-type:parameter data-type:name="FL3-A" />
         </transforms:log>
         <transforms:linear transforms:minRange="0"  transforms:maxRange="1048576"  gain="1" >
           <data-type:parameter data-type:name="FL3-W" />
         </transforms:linear>
         <transforms:log transforms:offset="1"  transforms:decades="6.0205999133" >
           <data-type:parameter data-type:name="FL3-H" />
         </transforms:log>
         <transforms:log transforms:offset="1"  transforms:decades="6.0205999133" >
           <data-type:parameter data-type:name="FL4-A" />
         </transforms:log>
         <transforms:linear transforms:minRange="0"  transforms:maxRange="1048576"  gain="1" >
           <data-type:parameter data-type:name="FL4-W" />
         </transforms:linear>
         <transforms:log transforms:offset="1"  transforms:decades="6.0205999133" >
           <data-type:parameter data-type:name="FL4-H" />
         </transforms:log>
         <transforms:linear transforms:minRange="0"  transforms:maxRange="40.075"  gain="0.01" >
           <data-type:parameter data-type:name="Time" />
         </transforms:linear>
         <transforms:log transforms:offset="10"  transforms:decades="6.0205999133" >
           <data-type:parameter data-type:name="Comp-FL1-A" />
         </transforms:log>
         <transforms:log transforms:offset="1"  transforms:decades="5.5205999133" >
           <data-type:parameter data-type:name="Comp-FL2-A" />
         </transforms:log>
       </Transformations>
       <Keywords>
         <Keyword name="TubeName"  value="nc2" />
         <Keyword name="TemplateName"  value="Empty" />
         <Keyword name="$UNICODE"  value="65001,TemplateName,TubeName" />
         <Keyword name="$TIMESTEP"  value="0.01" />
         <Keyword name="$P19E"  value="0,0" />
         <Keyword name="$P19B"  value="32" />
         <Keyword name="$P19R"  value="1048576" />
         <Keyword name="$P19S"  value="Time" />
         <Keyword name="$P19N"  value="Time" />
         <Keyword name="P18DISPLAY"  value="LOG" />
         <Keyword name="$P18V"  value="452" />
         <Keyword name="$P18E"  value="0,0" />
         <Keyword name="$P18B"  value="32" />
         <Keyword name="$P18R"  value="1048576" />
         <Keyword name="$P18S"  value="APC-H" />
         <Keyword name="$P18N"  value="FL4-H" />
         <Keyword name="P17DISPLAY"  value="LIN" />
         <Keyword name="$P17V"  value="452" />
         <Keyword name="$P17E"  value="0,0" />
         <Keyword name="$P17B"  value="32" />
         <Keyword name="$P17R"  value="1048576" />
         <Keyword name="$P17S"  value="APC-W" />
         <Keyword name="$P17N"  value="FL4-W" />
         <Keyword name="P16DISPLAY"  value="LOG" />
         <Keyword name="$P16V"  value="452" />
         <Keyword name="$P16E"  value="0,0" />
         <Keyword name="$P16B"  value="32" />
         <Keyword name="$P16R"  value="1048576" />
         <Keyword name="$P16S"  value="APC-A" />
         <Keyword name="$P16N"  value="FL4-A" />
         <Keyword name="P15DISPLAY"  value="LOG" />
         <Keyword name="$P15V"  value="555" />
         <Keyword name="$P15E"  value="0,0" />
         <Keyword name="$P15B"  value="32" />
         <Keyword name="$P15R"  value="1048576" />
         <Keyword name="$P15S"  value="PerCP-H" />
         <Keyword name="$P15N"  value="FL3-H" />
         <Keyword name="P14DISPLAY"  value="LIN" />
         <Keyword name="$P14V"  value="555" />
         <Keyword name="$P14E"  value="0,0" />
         <Keyword name="$P14B"  value="32" />
         <Keyword name="$P14R"  value="1048576" />
         <Keyword name="$P14S"  value="PerCP-W" />
         <Keyword name="$P14N"  value="FL3-W" />
         <Keyword name="P13DISPLAY"  value="LOG" />
         <Keyword name="$P13V"  value="555" />
         <Keyword name="$P13E"  value="0,0" />
         <Keyword name="$P13B"  value="32" />
         <Keyword name="$P13R"  value="1048576" />
         <Keyword name="$P13S"  value="PerCP-A" />
         <Keyword name="$P13N"  value="FL3-A" />
         <Keyword name="P12DISPLAY"  value="LOG" />
         <Keyword name="$P12V"  value="280" />
         <Keyword name="$P12E"  value="0,0" />
         <Keyword name="$P12B"  value="32" />
         <Keyword name="$P12R"  value="1048576" />
         <Keyword name="$P12S"  value="PE-H" />
         <Keyword name="$P12N"  value="FL2-H" />
         <Keyword name="P11DISPLAY"  value="LIN" />
         <Keyword name="$P11V"  value="280" />
         <Keyword name="$P11E"  value="0,0" />
         <Keyword name="$P11B"  value="32" />
         <Keyword name="$P11R"  value="1048576" />
         <Keyword name="$P11S"  value="PE-W" />
         <Keyword name="$P11N"  value="FL2-W" />
         <Keyword name="P10DISPLAY"  value="LOG" />
         <Keyword name="$P10V"  value="280" />
         <Keyword name="$P10E"  value="0,0" />
         <Keyword name="$P10B"  value="32" />
         <Keyword name="$P10R"  value="1048576" />
         <Keyword name="$P10S"  value="PE-A" />
         <Keyword name="$P10N"  value="FL2-A" />
         <Keyword name="P9DISPLAY"  value="LOG" />
         <Keyword name="$P9V"  value="320" />
         <Keyword name="$P9E"  value="0,0" />
         <Keyword name="$P9B"  value="32" />
         <Keyword name="$P9R"  value="1048576" />
         <Keyword name="$P9S"  value="FITC-H" />
         <Keyword name="$P9N"  value="FL1-H" />
         <Keyword name="P8DISPLAY"  value="LIN" />
         <Keyword name="$P8V"  value="320" />
         <Keyword name="$P8E"  value="0,0" />
         <Keyword name="$P8B"  value="32" />
         <Keyword name="$P8R"  value="1048576" />
         <Keyword name="$P8S"  value="FITC-W" />
         <Keyword name="$P8N"  value="FL1-W" />
         <Keyword name="P7DISPLAY"  value="LOG" />
         <Keyword name="$P7V"  value="320" />
         <Keyword name="$P7E"  value="0,0" />
         <Keyword name="$P7B"  value="32" />
         <Keyword name="$P7R"  value="1048576" />
         <Keyword name="$P7S"  value="FITC-A" />
         <Keyword name="$P7N"  value="FL1-A" />
         <Keyword name="P6DISPLAY"  value="LIN" />
         <Keyword name="$P6V"  value="250" />
         <Keyword name="$P6E"  value="0,0" />
         <Keyword name="$P6B"  value="32" />
         <Keyword name="$P6R"  value="1048576" />
         <Keyword name="$P6S"  value="SSC-H" />
         <Keyword name="$P6N"  value="SSC-H" />
         <Keyword name="P5DISPLAY"  value="LIN" />
         <Keyword name="$P5V"  value="250" />
         <Keyword name="$P5E"  value="0,0" />
         <Keyword name="$P5B"  value="32" />
         <Keyword name="$P5R"  value="1048576" />
         <Keyword name="$P5S"  value="SSC-W" />
         <Keyword name="$P5N"  value="SSC-W" />
         <Keyword name="P4DISPLAY"  value="LIN" />
         <Keyword name="$P4V"  value="250" />
         <Keyword name="$P4E"  value="0,0" />
         <Keyword name="$P4B"  value="32" />
         <Keyword name="$P4R"  value="1048576" />
         <Keyword name="$P4S"  value="SSC-A" />
         <Keyword name="$P4N"  value="SSC-A" />
         <Keyword name="P3DISPLAY"  value="LIN" />
         <Keyword name="$P3V"  value="80" />
         <Keyword name="$P3E"  value="0,0" />
         <Keyword name="$P3B"  value="32" />
         <Keyword name="$P3R"  value="1048576" />
         <Keyword name="$P3S"  value="FSC-H" />
         <Keyword name="$P3N"  value="FSC-H" />
         <Keyword name="P2DISPLAY"  value="LIN" />
         <Keyword name="$P2V"  value="80" />
         <Keyword name="$P2E"  value="0,0" />
         <Keyword name="$P2B"  value="32" />
         <Keyword name="$P2R"  value="1048576" />
         <Keyword name="$P2S"  value="FSC-W" />
         <Keyword name="$P2N"  value="FSC-W" />
         <Keyword name="P1DISPLAY"  value="LIN" />
         <Keyword name="$P1V"  value="80" />
         <Keyword name="$P1E"  value="0,0" />
         <Keyword name="$P1B"  value="32" />
         <Keyword name="$P1R"  value="1048576" />
         <Keyword name="$P1S"  value="FSC-A" />
         <Keyword name="$P1N"  value="FSC-A" />
         <Keyword name="$TOT"  value="10000" />
         <Keyword name="$PAR"  value="19" />
         <Keyword name="$BYTEORD"  value="1,2,3,4" />
         <Keyword name="$DATATYPE"  value="F" />
         <Keyword name="$MODE"  value="L" />
         <Keyword name="THRESHOLD"  value="FSC,100000" />
         <Keyword name="SPILL"  value="4,FL1-A,FL2-A,FL3-A,FL4-A,1,0,0,0,0,1,0,0,0,0,1,0,0,0,0,1" />
         <Keyword name="$CYT"  value="BriCyteE6" />
         <Keyword name="$ETIM"  value="17:54:00" />
         <Keyword name="$DATE"  value="08-Oct-2021" />
         <Keyword name="SPEED"  value="high" />
         <Keyword name="DILUTE"  value="1" />
         <Keyword name="VOLUME"  value="66.6834ul" />
         <Keyword name="$SMNO"  value="1" />
         <Keyword name="SoftWare Version"  value="01.11.00.8976" />
         <Keyword name="$NEXTDATA"  value="0               " />
         <Keyword name="$ENDSTEXT"  value="0       " />
         <Keyword name="$BEGINSTEXT"  value="0       " />
         <Keyword name="$ENDDATA"  value="762239          " />
         <Keyword name="$BEGINDATA"  value="2240    " />
         <Keyword name="$ENDANALYSIS"  value="0       " />
         <Keyword name="$BEGINANALYSIS"  value="0       " />
         <Keyword name="FJ_FCS_VERSION"  value="3" />
         <Keyword name="$P21N"  value="Comp-FL2-A" />
         <Keyword name="$P21S"  value="PE-A" />
         <Keyword name="$P21R"  value="331588" />
         <Keyword name="$P20N"  value="Comp-FL1-A" />
         <Keyword name="$P20S"  value="FITC-A" />
         <Keyword name="$P20R"  value="10485760" />
       </Keywords>
       <SampleNode name="1_nc2_2021_10_08_17_51_38.fcs"  annotation=""  owningGroup=""  expanded="1"  sortPriority="10"  count="10000"  sampleID="15" >
         <Graph smoothing="0"  backColor="#ffffff"  foreColor="#000000"  heatMapStatParameter="Comp-FL1-A"  type="Pseudocolor"  fast="1" >
           <Axis dimension="x"  name="FSC-A"  label=""  auto="auto" />
           <Axis dimension="y"  name="SSC-A"  label=""  auto="auto" />
           <GraphSettings level="5%"  smoothingHighResolution="1"  contourHighResolution="1"  histogramSmoothingCount="0"  graphResolution="256"  showOutliers="0"  drawLargeDots="0"  dotsToDraw="8000"  tint="le.chartfill.tinted.40"  lineWeight="le.lineweight.normal"  lineStyle="le.linestyle.solid" />
           <GraphEnvironment showGrid="0"  showAxes="tnlTNL"  showGates="1"  showFreqOnPlots="1"  showGateNameOnPlots="1"  showMedians="0"  showUncomped="0"  addEventParam="0"  lastYAxisName="" >
             <TextTraits font="SansSerif"  size="11"  name="Labels"  style="plain"  color="#000000"  background="#00ffffff"  just="left" />
             <TextTraits font="SansSerif"  size="11"  name="LayoutGates"  style="plain"  color="#000000"  background="#00ffffff"  just="left" />
             <TextTraits font="SansSerif"  size="9"  name="Numbers"  style="plain"  color="#000000"  background="#00ffffff"  just="left" />
             <TextTraits font="SansSerif"  size="9"  name="Legend"  style="plain"  color="#000000"  background="#00ffffff"  just="left" />
             <WindowPosition x="198"  y="53"  width="390"  height="622"  displayed="0"  panelState="---" />
           </GraphEnvironment>
         </Graph>
         <Subpopulations>
           <Population name="all"  annotation=""  owningGroup="Hala"  expanded="1"  sortPriority="10"  count="8459" >
             <Graph smoothing="0"  backColor="#ffffff"  foreColor="#000000"  heatMapStatParameter="FL1-A"  type="Pseudocolor"  fast="1" >
               <Axis dimension="x"  name="Comp-FL1-A"  label=""  auto="auto" />
               <Axis dimension="y"  name="Comp-FL2-A"  label=""  auto="auto" />
               <GraphSettings level="5%"  smoothingHighResolution="1"  contourHighResolution="1"  histogramSmoothingCount="0"  graphResolution="256"  showOutliers="0"  drawLargeDots="0"  dotsToDraw="8000"  tint="le.chartfill.tinted.40"  lineWeight="le.lineweight.normal"  lineStyle="le.linestyle.solid" />
               <GraphEnvironment showGrid="0"  showAxes="tnlTNL"  showGates="1"  showFreqOnPlots="1"  showGateNameOnPlots="1"  showMedians="0"  showUncomped="0"  addEventParam="0"  lastYAxisName="" >
                 <TextTraits font="SansSerif"  size="11"  name="Labels"  style="plain"  color="#000000"  background="#00ffffff"  just="left" />
                 <TextTraits font="SansSerif"  size="11"  name="LayoutGates"  style="plain"  color="#000000"  background="#00ffffff"  just="left" />
                 <TextTraits font="SansSerif"  size="9"  name="Numbers"  style="plain"  color="#000000"  background="#00ffffff"  just="left" />
                 <TextTraits font="SansSerif"  size="9"  name="Legend"  style="plain"  color="#000000"  background="#00ffffff"  just="left" />
                 <WindowPosition x="588"  y="53"  width="390"  height="622"  displayed="0"  panelState="---" />
               </GraphEnvironment>
             </Graph>
             <Gate gating:id="ID1327970171" >
               <gating:PolygonGate eventsInside="1"  annoOffsetX="-95"  annoOffsetY="-62"  tint="#000000"  isTinted="0"  lineWeight="Normal"  userDefined="1"  quadId="-1"  gateResolution="256" >
                 <gating:dimension>
                   <data-type:fcs-dimension data-type:name="FSC-A" />
                 </gating:dimension>
                 <gating:dimension>
                   <data-type:fcs-dimension data-type:name="SSC-A" />
                 </gating:dimension>
                 <gating:vertex>
                   <gating:coordinate data-type:value="490187.9674796748" />
                   <gating:coordinate data-type:value="986046.2385321101" />
                 </gating:vertex>
                 <gating:vertex>
                   <gating:coordinate data-type:value="115087.6097560976" />
                   <gating:coordinate data-type:value="408848.4403669725" />
                 </gating:vertex>
                 <gating:vertex>
                   <gating:coordinate data-type:value="345262.8292682927" />
                   <gating:coordinate data-type:value="67339.7431192661" />
                 </gating:vertex>
                 <gating:vertex>
                   <gating:coordinate data-type:value="848238.3089430894" />
                   <gating:coordinate data-type:value="125059.5229357798" />
                 </gating:vertex>
                 <gating:vertex>
                   <gating:coordinate data-type:value="984638.4390243902" />
                   <gating:coordinate data-type:value="480998.1651376147" />
                 </gating:vertex>
                 <gating:vertex>
                   <gating:coordinate data-type:value="950538.406504065" />
                   <gating:coordinate data-type:value="966806.3119266055" />
                 </gating:vertex>
               </gating:PolygonGate>
             </Gate>
             <Subpopulations>
               <Population name="Single Cells"  annotation=""  owningGroup="Hala"  expanded="1"  sortPriority="10"  count="6521" >
                 <Graph smoothing="0"  backColor="#ffffff"  foreColor="#000000"  heatMapStatParameter="FL1-A"  type="Pseudocolor"  fast="1" >
                   <Axis dimension="x"  name="Comp-FL1-A"  label=""  auto="auto" />
                   <Axis dimension="y"  name="Comp-FL2-A"  label=""  auto="auto" />
                   <GraphSettings level="5%"  smoothingHighResolution="1"  contourHighResolution="1"  histogramSmoothingCount="0"  graphResolution="256"  showOutliers="0"  drawLargeDots="0"  dotsToDraw="8000"  tint="le.chartfill.tinted.40"  lineWeight="le.lineweight.normal"  lineStyle="le.linestyle.solid" />
                   <GraphEnvironment showGrid="0"  showAxes="tnlTNL"  showGates="1"  showFreqOnPlots="1"  showGateNameOnPlots="1"  showMedians="0"  showUncomped="0"  addEventParam="0"  lastYAxisName="" >
                     <TextTraits font="SansSerif"  size="11"  name="Labels"  style="plain"  color="#000000"  background="#00ffffff"  just="left" />
                     <TextTraits font="SansSerif"  size="11"  name="LayoutGates"  style="plain"  color="#000000"  background="#00ffffff"  just="left" />
                     <TextTraits font="SansSerif"  size="9"  name="Numbers"  style="plain"  color="#000000"  background="#00ffffff"  just="left" />
                     <TextTraits font="SansSerif"  size="9"  name="Legend"  style="plain"  color="#000000"  background="#00ffffff"  just="left" />
                     <WindowPosition x="230"  y="20"  width="390"  height="622"  displayed="0"  panelState="---" />
                   </GraphEnvironment>
                 </Graph>
                 <Gate gating:id="ID624773066"  gating:parent_id="ID1327970171" >
                   <gating:PolygonGate eventsInside="1"  annoOffsetX="-34"  annoOffsetY="-37"  tint="#000000"  isTinted="0"  lineWeight="Normal"  userDefined="1"  quadId="-1"  gateResolution="256" >
                     <gating:dimension>
                       <data-type:fcs-dimension data-type:name="FSC-A" />
                     </gating:dimension>
                     <gating:dimension>
                       <data-type:fcs-dimension data-type:name="FSC-H" />
                     </gating:dimension>
                     <gating:vertex>
                       <gating:coordinate data-type:value="946275.9024390244" />
                       <gating:coordinate data-type:value="606057.6880733945" />
                     </gating:vertex>
                     <gating:vertex>
                       <gating:coordinate data-type:value="255750.243902439" />
                       <gating:coordinate data-type:value="327078.752293578" />
                     </gating:vertex>
                     <gating:vertex>
                       <gating:coordinate data-type:value="277062.7642276423" />
                       <gating:coordinate data-type:value="230879.1192660551" />
                     </gating:vertex>
                     <gating:vertex>
                       <gating:coordinate data-type:value="976113.430894309" />
                       <gating:coordinate data-type:value="461758.2385321101" />
                     </gating:vertex>
                   </gating:PolygonGate>
                 </Gate>
                 <Subpopulations>
                   <Population name="Q1: FITC-A- , PE-A+"  annotation=""  owningGroup="Hala"  expanded="1"  sortPriority="10"  count="1379" >
                     <Graph smoothing="0"  backColor="#ffffff"  foreColor="#000000"  heatMapStatParameter="FL1-A"  type="Pseudocolor"  fast="1" >
                       <Axis dimension="x"  name="Comp-FL1-A"  label=""  auto="auto" />
                       <Axis dimension="y"  name="Comp-FL2-A"  label=""  auto="auto" />
                       <GraphSettings level="5%"  smoothingHighResolution="1"  contourHighResolution="1"  histogramSmoothingCount="0"  graphResolution="256"  showOutliers="0"  drawLargeDots="0"  dotsToDraw="8000"  tint="le.chartfill.tinted.40"  lineWeight="le.lineweight.normal"  lineStyle="le.linestyle.solid" />
                       <GraphEnvironment showGrid="0"  showAxes="tnlTNL"  showGates="1"  showFreqOnPlots="1"  showGateNameOnPlots="1"  showMedians="0"  showUncomped="0"  addEventParam="0"  lastYAxisName="" >
                         <TextTraits font="SansSerif"  size="11"  name="Labels"  style="plain"  color="#000000"  background="#00ffffff"  just="left" />
                         <TextTraits font="SansSerif"  size="11"  name="LayoutGates"  style="plain"  color="#000000"  background="#00ffffff"  just="left" />
                         <TextTraits font="SansSerif"  size="9"  name="Numbers"  style="plain"  color="#000000"  background="#00ffffff"  just="left" />
                         <TextTraits font="SansSerif"  size="9"  name="Legend"  style="plain"  color="#000000"  background="#00ffffff"  just="left" />
                         <WindowPosition x="620"  y="20"  width="390"  height="622"  displayed="1"  panelState="---" />
                       </GraphEnvironment>
                     </Graph>
                     <Gate gating:id="ID753241761"  gating:parent_id="ID624773066" >
                       <gating:RectangleGate eventsInside="1"  annoOffsetX="0"  annoOffsetY="0"  tint="#000000"  isTinted="0"  lineWeight="Normal"  userDefined="1"  percentX="0"  percentY="0" >
                         <gating:dimension gating:max="8647.249830264316" >
                           <data-type:fcs-dimension data-type:name="Comp-FL1-A" />
                         </gating:dimension>
                         <gating:dimension gating:min="543.2204410792689" >
                           <data-type:fcs-dimension data-type:name="Comp-FL2-A" />
                         </gating:dimension>
                       </gating:RectangleGate>
                     </Gate>
                   </Population>
                   <Population name="Q2: FITC-A+ , PE-A+"  annotation=""  owningGroup="Hala"  expanded="1"  sortPriority="10"  count="697" >
                     <Graph smoothing="0"  backColor="#ffffff"  foreColor="#000000"  heatMapStatParameter="FL1-A"  type="Pseudocolor"  fast="1" >
                       <Axis dimension="x"  name="Comp-FL1-A"  label=""  auto="auto" />
                       <Axis dimension="y"  name="Comp-FL2-A"  label=""  auto="auto" />
                       <GraphSettings level="5%"  smoothingHighResolution="1"  contourHighResolution="1"  histogramSmoothingCount="0"  graphResolution="256"  showOutliers="0"  drawLargeDots="0"  dotsToDraw="8000"  tint="le.chartfill.tinted.40"  lineWeight="le.lineweight.normal"  lineStyle="le.linestyle.solid" />
                       <GraphEnvironment showGrid="0"  showAxes="tnlTNL"  showGates="1"  showFreqOnPlots="1"  showGateNameOnPlots="1"  showMedians="0"  showUncomped="0"  addEventParam="0"  lastYAxisName="" >
                         <TextTraits font="SansSerif"  size="11"  name="Labels"  style="plain"  color="#000000"  background="#00ffffff"  just="left" />
                         <TextTraits font="SansSerif"  size="11"  name="LayoutGates"  style="plain"  color="#000000"  background="#00ffffff"  just="left" />
                         <TextTraits font="SansSerif"  size="9"  name="Numbers"  style="plain"  color="#000000"  background="#00ffffff"  just="left" />
                         <TextTraits font="SansSerif"  size="9"  name="Legend"  style="plain"  color="#000000"  background="#00ffffff"  just="left" />
                         <WindowPosition x="620"  y="20"  width="390"  height="622"  displayed="0"  panelState="---" />
                       </GraphEnvironment>
                     </Graph>
                     <Gate gating:id="ID33832181"  gating:parent_id="ID624773066" >
                       <gating:RectangleGate eventsInside="1"  annoOffsetX="0"  annoOffsetY="0"  tint="#000000"  isTinted="0"  lineWeight="Normal"  userDefined="1"  percentX="0"  percentY="0" >
                         <gating:dimension gating:min="8647.249830264316" >
                           <data-type:fcs-dimension data-type:name="Comp-FL1-A" />
                         </gating:dimension>
                         <gating:dimension gating:min="543.2204410792689" >
                           <data-type:fcs-dimension data-type:name="Comp-FL2-A" />
                         </gating:dimension>
                       </gating:RectangleGate>
                     </Gate>
                   </Population>
                   <Population name="Q3: FITC-A+ , PE-A-"  annotation=""  owningGroup="Hala"  expanded="1"  sortPriority="10"  count="74" >
                     <Graph smoothing="0"  backColor="#ffffff"  foreColor="#000000"  heatMapStatParameter="FL1-A"  type="Pseudocolor"  fast="1" >
                       <Axis dimension="x"  name="Comp-FL1-A"  label=""  auto="auto" />
                       <Axis dimension="y"  name="Comp-FL2-A"  label=""  auto="auto" />
                       <GraphSettings level="5%"  smoothingHighResolution="1"  contourHighResolution="1"  histogramSmoothingCount="0"  graphResolution="256"  showOutliers="0"  drawLargeDots="0"  dotsToDraw="8000"  tint="le.chartfill.tinted.40"  lineWeight="le.lineweight.normal"  lineStyle="le.linestyle.solid" />
                       <GraphEnvironment showGrid="0"  showAxes="tnlTNL"  showGates="1"  showFreqOnPlots="1"  showGateNameOnPlots="1"  showMedians="0"  showUncomped="0"  addEventParam="0"  lastYAxisName="" >
                         <TextTraits font="SansSerif"  size="11"  name="Labels"  style="plain"  color="#000000"  background="#00ffffff"  just="left" />
                         <TextTraits font="SansSerif"  size="11"  name="LayoutGates"  style="plain"  color="#000000"  background="#00ffffff"  just="left" />
                         <TextTraits font="SansSerif"  size="9"  name="Numbers"  style="plain"  color="#000000"  background="#00ffffff"  just="left" />
                         <TextTraits font="SansSerif"  size="9"  name="Legend"  style="plain"  color="#000000"  background="#00ffffff"  just="left" />
                         <WindowPosition x="620"  y="20"  width="390"  height="622"  displayed="1"  panelState="---" />
                       </GraphEnvironment>
                     </Graph>
                     <Gate gating:id="ID1961774881"  gating:parent_id="ID624773066" >
                       <gating:RectangleGate eventsInside="1"  annoOffsetX="0"  annoOffsetY="0"  tint="#000000"  isTinted="0"  lineWeight="Normal"  userDefined="1"  percentX="0"  percentY="0" >
                         <gating:dimension gating:min="8647.249830264316" >
                           <data-type:fcs-dimension data-type:name="Comp-FL1-A" />
                         </gating:dimension>
                         <gating:dimension gating:max="543.2204410792689" >
                           <data-type:fcs-dimension data-type:name="Comp-FL2-A" />
                         </gating:dimension>
                       </gating:RectangleGate>
                     </Gate>
                   </Population>
                   <Population name="Q4: FITC-A- , PE-A-"  annotation=""  owningGroup="Hala"  expanded="0"  sortPriority="10"  count="4371" >
                     <Graph smoothing="0"  backColor="#ffffff"  foreColor="#000000"  heatMapStatParameter="FL1-A"  type="Pseudocolor"  fast="1" >
                       <Axis dimension="x"  name="Comp-FL1-A"  label=""  auto="auto" />
                       <Axis dimension="y"  name="Comp-FL2-A"  label=""  auto="auto" />
                       <GraphSettings level="5%"  smoothingHighResolution="1"  contourHighResolution="1"  histogramSmoothingCount="0"  graphResolution="256"  showOutliers="0"  drawLargeDots="0"  dotsToDraw="8000"  tint="le.chartfill.tinted.40"  lineWeight="le.lineweight.normal"  lineStyle="le.linestyle.solid" />
                       <GraphEnvironment showGrid="0"  showAxes="tnlTNL"  showGates="1"  showFreqOnPlots="1"  showGateNameOnPlots="1"  showMedians="0"  showUncomped="0"  addEventParam="0"  lastYAxisName="" >
                         <TextTraits font="SansSerif"  size="11"  name="Labels"  style="plain"  color="#000000"  background="#00ffffff"  just="left" />
                         <TextTraits font="SansSerif"  size="11"  name="LayoutGates"  style="plain"  color="#000000"  background="#00ffffff"  just="left" />
                         <TextTraits font="SansSerif"  size="9"  name="Numbers"  style="plain"  color="#000000"  background="#00ffffff"  just="left" />
                         <TextTraits font="SansSerif"  size="9"  name="Legend"  style="plain"  color="#000000"  background="#00ffffff"  just="left" />
                         <WindowPosition x="620"  y="20"  width="390"  height="622"  displayed="1"  panelState="---" />
                       </GraphEnvironment>
                     </Graph>
                     <Gate gating:id="ID992105825"  gating:parent_id="ID624773066" >
                       <gating:RectangleGate eventsInside="1"  annoOffsetX="0"  annoOffsetY="0"  tint="#000000"  isTinted="0"  lineWeight="Normal"  userDefined="1"  percentX="0"  percentY="0" >
                         <gating:dimension gating:max="8647.249830264316" >
                           <data-type:fcs-dimension data-type:name="Comp-FL1-A" />
                         </gating:dimension>
                         <gating:dimension gating:max="543.2204410792689" >
                           <data-type:fcs-dimension data-type:name="Comp-FL2-A" />
                         </gating:dimension>
                       </gating:RectangleGate>
                     </Gate>
                   </Population>
                 </Subpopulations>
               </Population>
             </Subpopulations>
           </Population>
         </Subpopulations>
       </SampleNode>
     </Sample>
     <Sample>
       <DataSet uri="file:/E:/坚果云/我的坚果云/毛龙飞20210324/20210330%20凋亡/20211008/1_nc3_2021_10_08_17_51_38.fcs"  sampleID="16" />
       <transforms:spilloverMatrix prefix="Comp-"  name="Compensation-5-copy"  editable="1"  color="#00ccff"  version="FlowJo-10.4"  status="FINALIZED"  transforms:id="c0c8ca79-a97f-4a07-84ff-6afe38c9eeb7"  suffix="" >
         <data-type:parameters>
           <data-type:parameter data-type:name="FL1-A" />
           <data-type:parameter data-type:name="FL2-A" />
         </data-type:parameters>
         <transforms:spillover data-type:parameter="FL1-A" >
           <transforms:coefficient data-type:parameter="FL1-A"  transforms:value="1" />
           <transforms:coefficient data-type:parameter="FL2-A"  transforms:value="0.0872829208" />
         </transforms:spillover>
         <transforms:spillover data-type:parameter="FL2-A" >
           <transforms:coefficient data-type:parameter="FL1-A"  transforms:value="0.8" />
           <transforms:coefficient data-type:parameter="FL2-A"  transforms:value="1" />
         </transforms:spillover>
       </transforms:spilloverMatrix>
       <Transformations>
         <transforms:linear transforms:minRange="0"  transforms:maxRange="1048576"  gain="1" >
           <data-type:parameter data-type:name="FSC-A" />
         </transforms:linear>
         <transforms:linear transforms:minRange="0"  transforms:maxRange="1048576"  gain="1" >
           <data-type:parameter data-type:name="FSC-W" />
         </transforms:linear>
         <transforms:linear transforms:minRange="0"  transforms:maxRange="1048576"  gain="1" >
           <data-type:parameter data-type:name="FSC-H" />
         </transforms:linear>
         <transforms:linear transforms:minRange="0"  transforms:maxRange="1048576"  gain="1" >
           <data-type:parameter data-type:name="SSC-A" />
         </transforms:linear>
         <transforms:linear transforms:minRange="0"  transforms:maxRange="1048576"  gain="1" >
           <data-type:parameter data-type:name="SSC-W" />
         </transforms:linear>
         <transforms:linear transforms:minRange="0"  transforms:maxRange="1048576"  gain="1" >
           <data-type:parameter data-type:name="SSC-H" />
         </transforms:linear>
         <transforms:log transforms:offset="10"  transforms:decades="6.0205999133" >
           <data-type:parameter data-type:name="FL1-A" />
         </transforms:log>
         <transforms:linear transforms:minRange="0"  transforms:maxRange="1048576"  gain="1" >
           <data-type:parameter data-type:name="FL1-W" />
         </transforms:linear>
         <transforms:log transforms:offset="1"  transforms:decades="6.0205999133" >
           <data-type:parameter data-type:name="FL1-H" />
         </transforms:log>
         <transforms:log transforms:offset="1"  transforms:decades="5.5205999133" >
           <data-type:parameter data-type:name="FL2-A" />
         </transforms:log>
         <transforms:linear transforms:minRange="0"  transforms:maxRange="1048576"  gain="1" >
           <data-type:parameter data-type:name="FL2-W" />
         </transforms:linear>
         <transforms:log transforms:offset="1"  transforms:decades="6.0205999133" >
           <data-type:parameter data-type:name="FL2-H" />
         </transforms:log>
         <transforms:log transforms:offset="1"  transforms:decades="6.0205999133" >
           <data-type:parameter data-type:name="FL3-A" />
         </transforms:log>
         <transforms:linear transforms:minRange="0"  transforms:maxRange="1048576"  gain="1" >
           <data-type:parameter data-type:name="FL3-W" />
         </transforms:linear>
         <transforms:log transforms:offset="1"  transforms:decades="6.0205999133" >
           <data-type:parameter data-type:name="FL3-H" />
         </transforms:log>
         <transforms:log transforms:offset="1"  transforms:decades="6.0205999133" >
           <data-type:parameter data-type:name="FL4-A" />
         </transforms:log>
         <transforms:linear transforms:minRange="0"  transforms:maxRange="1048576"  gain="1" >
           <data-type:parameter data-type:name="FL4-W" />
         </transforms:linear>
         <transforms:log transforms:offset="1"  transforms:decades="6.0205999133" >
           <data-type:parameter data-type:name="FL4-H" />
         </transforms:log>
         <transforms:linear transforms:minRange="0"  transforms:maxRange="40.742"  gain="0.01" >
           <data-type:parameter data-type:name="Time" />
         </transforms:linear>
         <transforms:log transforms:offset="10"  transforms:decades="6.0205999133" >
           <data-type:parameter data-type:name="Comp-FL1-A" />
         </transforms:log>
         <transforms:log transforms:offset="1"  transforms:decades="5.5205999133" >
           <data-type:parameter data-type:name="Comp-FL2-A" />
         </transforms:log>
       </Transformations>
       <Keywords>
         <Keyword name="TubeName"  value="nc3" />
         <Keyword name="TemplateName"  value="Empty" />
         <Keyword name="$UNICODE"  value="65001,TemplateName,TubeName" />
         <Keyword name="$TIMESTEP"  value="0.01" />
         <Keyword name="$P19E"  value="0,0" />
         <Keyword name="$P19B"  value="32" />
         <Keyword name="$P19R"  value="1048576" />
         <Keyword name="$P19S"  value="Time" />
         <Keyword name="$P19N"  value="Time" />
         <Keyword name="P18DISPLAY"  value="LOG" />
         <Keyword name="$P18V"  value="452" />
         <Keyword name="$P18E"  value="0,0" />
         <Keyword name="$P18B"  value="32" />
         <Keyword name="$P18R"  value="1048576" />
         <Keyword name="$P18S"  value="APC-H" />
         <Keyword name="$P18N"  value="FL4-H" />
         <Keyword name="P17DISPLAY"  value="LIN" />
         <Keyword name="$P17V"  value="452" />
         <Keyword name="$P17E"  value="0,0" />
         <Keyword name="$P17B"  value="32" />
         <Keyword name="$P17R"  value="1048576" />
         <Keyword name="$P17S"  value="APC-W" />
         <Keyword name="$P17N"  value="FL4-W" />
         <Keyword name="P16DISPLAY"  value="LOG" />
         <Keyword name="$P16V"  value="452" />
         <Keyword name="$P16E"  value="0,0" />
         <Keyword name="$P16B"  value="32" />
         <Keyword name="$P16R"  value="1048576" />
         <Keyword name="$P16S"  value="APC-A" />
         <Keyword name="$P16N"  value="FL4-A" />
         <Keyword name="P15DISPLAY"  value="LOG" />
         <Keyword name="$P15V"  value="555" />
         <Keyword name="$P15E"  value="0,0" />
         <Keyword name="$P15B"  value="32" />
         <Keyword name="$P15R"  value="1048576" />
         <Keyword name="$P15S"  value="PerCP-H" />
         <Keyword name="$P15N"  value="FL3-H" />
         <Keyword name="P14DISPLAY"  value="LIN" />
         <Keyword name="$P14V"  value="555" />
         <Keyword name="$P14E"  value="0,0" />
         <Keyword name="$P14B"  value="32" />
         <Keyword name="$P14R"  value="1048576" />
         <Keyword name="$P14S"  value="PerCP-W" />
         <Keyword name="$P14N"  value="FL3-W" />
         <Keyword name="P13DISPLAY"  value="LOG" />
         <Keyword name="$P13V"  value="555" />
         <Keyword name="$P13E"  value="0,0" />
         <Keyword name="$P13B"  value="32" />
         <Keyword name="$P13R"  value="1048576" />
         <Keyword name="$P13S"  value="PerCP-A" />
         <Keyword name="$P13N"  value="FL3-A" />
         <Keyword name="P12DISPLAY"  value="LOG" />
         <Keyword name="$P12V"  value="280" />
         <Keyword name="$P12E"  value="0,0" />
         <Keyword name="$P12B"  value="32" />
         <Keyword name="$P12R"  value="1048576" />
         <Keyword name="$P12S"  value="PE-H" />
         <Keyword name="$P12N"  value="FL2-H" />
         <Keyword name="P11DISPLAY"  value="LIN" />
         <Keyword name="$P11V"  value="280" />
         <Keyword name="$P11E"  value="0,0" />
         <Keyword name="$P11B"  value="32" />
         <Keyword name="$P11R"  value="1048576" />
         <Keyword name="$P11S"  value="PE-W" />
         <Keyword name="$P11N"  value="FL2-W" />
         <Keyword name="P10DISPLAY"  value="LOG" />
         <Keyword name="$P10V"  value="280" />
         <Keyword name="$P10E"  value="0,0" />
         <Keyword name="$P10B"  value="32" />
         <Keyword name="$P10R"  value="1048576" />
         <Keyword name="$P10S"  value="PE-A" />
         <Keyword name="$P10N"  value="FL2-A" />
         <Keyword name="P9DISPLAY"  value="LOG" />
         <Keyword name="$P9V"  value="320" />
         <Keyword name="$P9E"  value="0,0" />
         <Keyword name="$P9B"  value="32" />
         <Keyword name="$P9R"  value="1048576" />
         <Keyword name="$P9S"  value="FITC-H" />
         <Keyword name="$P9N"  value="FL1-H" />
         <Keyword name="P8DISPLAY"  value="LIN" />
         <Keyword name="$P8V"  value="320" />
         <Keyword name="$P8E"  value="0,0" />
         <Keyword name="$P8B"  value="32" />
         <Keyword name="$P8R"  value="1048576" />
         <Keyword name="$P8S"  value="FITC-W" />
         <Keyword name="$P8N"  value="FL1-W" />
         <Keyword name="P7DISPLAY"  value="LOG" />
         <Keyword name="$P7V"  value="320" />
         <Keyword name="$P7E"  value="0,0" />
         <Keyword name="$P7B"  value="32" />
         <Keyword name="$P7R"  value="1048576" />
         <Keyword name="$P7S"  value="FITC-A" />
         <Keyword name="$P7N"  value="FL1-A" />
         <Keyword name="P6DISPLAY"  value="LIN" />
         <Keyword name="$P6V"  value="250" />
         <Keyword name="$P6E"  value="0,0" />
         <Keyword name="$P6B"  value="32" />
         <Keyword name="$P6R"  value="1048576" />
         <Keyword name="$P6S"  value="SSC-H" />
         <Keyword name="$P6N"  value="SSC-H" />
         <Keyword name="P5DISPLAY"  value="LIN" />
         <Keyword name="$P5V"  value="250" />
         <Keyword name="$P5E"  value="0,0" />
         <Keyword name="$P5B"  value="32" />
         <Keyword name="$P5R"  value="1048576" />
         <Keyword name="$P5S"  value="SSC-W" />
         <Keyword name="$P5N"  value="SSC-W" />
         <Keyword name="P4DISPLAY"  value="LIN" />
         <Keyword name="$P4V"  value="250" />
         <Keyword name="$P4E"  value="0,0" />
         <Keyword name="$P4B"  value="32" />
         <Keyword name="$P4R"  value="1048576" />
         <Keyword name="$P4S"  value="SSC-A" />
         <Keyword name="$P4N"  value="SSC-A" />
         <Keyword name="P3DISPLAY"  value="LIN" />
         <Keyword name="$P3V"  value="80" />
         <Keyword name="$P3E"  value="0,0" />
         <Keyword name="$P3B"  value="32" />
         <Keyword name="$P3R"  value="1048576" />
         <Keyword name="$P3S"  value="FSC-H" />
         <Keyword name="$P3N"  value="FSC-H" />
         <Keyword name="P2DISPLAY"  value="LIN" />
         <Keyword name="$P2V"  value="80" />
         <Keyword name="$P2E"  value="0,0" />
         <Keyword name="$P2B"  value="32" />
         <Keyword name="$P2R"  value="1048576" />
         <Keyword name="$P2S"  value="FSC-W" />
         <Keyword name="$P2N"  value="FSC-W" />
         <Keyword name="P1DISPLAY"  value="LIN" />
         <Keyword name="$P1V"  value="80" />
         <Keyword name="$P1E"  value="0,0" />
         <Keyword name="$P1B"  value="32" />
         <Keyword name="$P1R"  value="1048576" />
         <Keyword name="$P1S"  value="FSC-A" />
         <Keyword name="$P1N"  value="FSC-A" />
         <Keyword name="$TOT"  value="10000" />
         <Keyword name="$PAR"  value="19" />
         <Keyword name="$BYTEORD"  value="1,2,3,4" />
         <Keyword name="$DATATYPE"  value="F" />
         <Keyword name="$MODE"  value="L" />
         <Keyword name="THRESHOLD"  value="FSC,100000" />
         <Keyword name="SPILL"  value="4,FL1-A,FL2-A,FL3-A,FL4-A,1,0,0,0,0,1,0,0,0,0,1,0,0,0,0,1" />
         <Keyword name="$CYT"  value="BriCyteE6" />
         <Keyword name="$ETIM"  value="17:55:15" />
         <Keyword name="$DATE"  value="08-Oct-2021" />
         <Keyword name="SPEED"  value="high" />
         <Keyword name="DILUTE"  value="1" />
         <Keyword name="VOLUME"  value="67.68715ul" />
         <Keyword name="$SMNO"  value="1" />
         <Keyword name="SoftWare Version"  value="01.11.00.8976" />
         <Keyword name="$NEXTDATA"  value="0               " />
         <Keyword name="$ENDSTEXT"  value="0       " />
         <Keyword name="$BEGINSTEXT"  value="0       " />
         <Keyword name="$ENDDATA"  value="762239          " />
         <Keyword name="$BEGINDATA"  value="2240    " />
         <Keyword name="$ENDANALYSIS"  value="0       " />
         <Keyword name="$BEGINANALYSIS"  value="0       " />
         <Keyword name="FJ_FCS_VERSION"  value="3" />
         <Keyword name="$P21N"  value="Comp-FL2-A" />
         <Keyword name="$P21S"  value="PE-A" />
         <Keyword name="$P21R"  value="331588" />
         <Keyword name="$P20N"  value="Comp-FL1-A" />
         <Keyword name="$P20S"  value="FITC-A" />
         <Keyword name="$P20R"  value="10485760" />
       </Keywords>
       <SampleNode name="1_nc3_2021_10_08_17_51_38.fcs"  annotation=""  owningGroup=""  expanded="1"  sortPriority="10"  count="10000"  sampleID="16" >
         <Graph smoothing="0"  backColor="#ffffff"  foreColor="#000000"  heatMapStatParameter="FL1-A"  type="Pseudocolor"  fast="1" >
           <Axis dimension="x"  name="FSC-A"  label=""  auto="auto" />
           <Axis dimension="y"  name="SSC-A"  label=""  auto="auto" />
           <GraphSettings level="5%"  smoothingHighResolution="1"  contourHighResolution="1"  histogramSmoothingCount="0"  graphResolution="256"  showOutliers="0"  drawLargeDots="0"  dotsToDraw="8000"  tint="le.chartfill.tinted.40"  lineWeight="le.lineweight.normal"  lineStyle="le.linestyle.solid" />
           <GraphEnvironment showGrid="0"  showAxes="tnlTNL"  showGates="1"  showFreqOnPlots="1"  showGateNameOnPlots="1"  showMedians="0"  showUncomped="0"  addEventParam="0"  lastYAxisName="" >
             <TextTraits font="SansSerif"  size="11"  name="Labels"  style="plain"  color="#000000"  background="#00ffffff"  just="left" />
             <TextTraits font="SansSerif"  size="11"  name="LayoutGates"  style="plain"  color="#000000"  background="#00ffffff"  just="left" />
             <TextTraits font="SansSerif"  size="9"  name="Numbers"  style="plain"  color="#000000"  background="#00ffffff"  just="left" />
             <TextTraits font="SansSerif"  size="9"  name="Legend"  style="plain"  color="#000000"  background="#00ffffff"  just="left" />
             <WindowPosition x="786"  y="108"  width="390"  height="622"  displayed="0"  panelState="---" />
           </GraphEnvironment>
         </Graph>
         <Subpopulations>
           <Population name="all"  annotation=""  owningGroup=""  expanded="1"  sortPriority="10"  count="8494" >
             <Graph smoothing="0"  backColor="#ffffff"  foreColor="#000000"  heatMapStatParameter="FL1-A"  type="Pseudocolor"  fast="1" >
               <Axis dimension="x"  name="FSC-A"  label=""  auto="auto" />
               <Axis dimension="y"  name="FSC-H"  label=""  auto="auto" />
               <GraphSettings level="5%"  smoothingHighResolution="1"  contourHighResolution="1"  histogramSmoothingCount="0"  graphResolution="256"  showOutliers="0"  drawLargeDots="0"  dotsToDraw="8000"  tint="le.chartfill.tinted.40"  lineWeight="le.lineweight.normal"  lineStyle="le.linestyle.solid" />
               <GraphEnvironment showGrid="0"  showAxes="tnlTNL"  showGates="1"  showFreqOnPlots="1"  showGateNameOnPlots="1"  showMedians="0"  showUncomped="0"  addEventParam="0"  lastYAxisName="" >
                 <TextTraits font="SansSerif"  size="11"  name="Labels"  style="plain"  color="#000000"  background="#00ffffff"  just="left" />
                 <TextTraits font="SansSerif"  size="11"  name="LayoutGates"  style="plain"  color="#000000"  background="#00ffffff"  just="left" />
                 <TextTraits font="SansSerif"  size="9"  name="Numbers"  style="plain"  color="#000000"  background="#00ffffff"  just="left" />
                 <TextTraits font="SansSerif"  size="9"  name="Legend"  style="plain"  color="#000000"  background="#00ffffff"  just="left" />
                 <WindowPosition x="230"  y="20"  width="390"  height="622"  displayed="0"  panelState="---" />
               </GraphEnvironment>
             </Graph>
             <Gate gating:id="ID1001542690" >
               <gating:PolygonGate eventsInside="1"  annoOffsetX="-95"  annoOffsetY="-62"  tint="#000000"  isTinted="0"  lineWeight="Normal"  userDefined="1"  quadId="-1"  gateResolution="256" >
                 <gating:dimension>
                   <data-type:fcs-dimension data-type:name="FSC-A" />
                 </gating:dimension>
                 <gating:dimension>
                   <data-type:fcs-dimension data-type:name="SSC-A" />
                 </gating:dimension>
                 <gating:vertex>
                   <gating:coordinate data-type:value="492319.2195121952" />
                   <gating:coordinate data-type:value="984122.2458715597" />
                 </gating:vertex>
                 <gating:vertex>
                   <gating:coordinate data-type:value="117218.8617886179" />
                   <gating:coordinate data-type:value="407405.4458715597" />
                 </gating:vertex>
                 <gating:vertex>
                   <gating:coordinate data-type:value="346967.830894309" />
                   <gating:coordinate data-type:value="68782.7376146789" />
                 </gating:vertex>
                 <gating:vertex>
                   <gating:coordinate data-type:value="848664.5593495936" />
                   <gating:coordinate data-type:value="126983.5155963303" />
                 </gating:vertex>
                 <gating:vertex>
                   <gating:coordinate data-type:value="984638.4390243904" />
                   <gating:coordinate data-type:value="481479.1633027523" />
                 </gating:vertex>
                 <gating:vertex>
                   <gating:coordinate data-type:value="951817.1577235772" />
                   <gating:coordinate data-type:value="968249.3064220183" />
                 </gating:vertex>
               </gating:PolygonGate>
             </Gate>
             <Subpopulations>
               <Population name="Q1: FITC-A- , PE-A+"  annotation=""  owningGroup=""  expanded="1"  sortPriority="10"  count="2677" >
                 <Graph smoothing="0"  backColor="#ffffff"  foreColor="#000000"  heatMapStatParameter="FL1-A"  type="Pseudocolor"  fast="1" >
                   <Axis dimension="x"  name="Comp-FL1-A"  label=""  auto="auto" />
                   <Axis dimension="y"  name="Comp-FL2-A"  label=""  auto="auto" />
                   <GraphSettings level="5%"  smoothingHighResolution="1"  contourHighResolution="1"  histogramSmoothingCount="0"  graphResolution="256"  showOutliers="0"  drawLargeDots="0"  dotsToDraw="8000"  tint="le.chartfill.tinted.40"  lineWeight="le.lineweight.normal"  lineStyle="le.linestyle.solid" />
                   <GraphEnvironment showGrid="0"  showAxes="tnlTNL"  showGates="1"  showFreqOnPlots="1"  showGateNameOnPlots="1"  showMedians="0"  showUncomped="0"  addEventParam="0"  lastYAxisName="" >
                     <TextTraits font="SansSerif"  size="11"  name="Labels"  style="plain"  color="#000000"  background="#00ffffff"  just="left" />
                     <TextTraits font="SansSerif"  size="11"  name="LayoutGates"  style="plain"  color="#000000"  background="#00ffffff"  just="left" />
                     <TextTraits font="SansSerif"  size="9"  name="Numbers"  style="plain"  color="#000000"  background="#00ffffff"  just="left" />
                     <TextTraits font="SansSerif"  size="9"  name="Legend"  style="plain"  color="#000000"  background="#00ffffff"  just="left" />
                     <WindowPosition x="620"  y="20"  width="390"  height="622"  displayed="1"  panelState="---" />
                   </GraphEnvironment>
                 </Graph>
                 <Gate gating:id="ID410137653"  gating:parent_id="ID1001542690" >
                   <gating:RectangleGate eventsInside="1"  annoOffsetX="0"  annoOffsetY="0"  tint="#000000"  isTinted="0"  lineWeight="Normal"  userDefined="1"  percentX="0"  percentY="0" >
                     <gating:dimension gating:max="12126.121259433385" >
                       <data-type:fcs-dimension data-type:name="Comp-FL1-A" />
                     </gating:dimension>
                     <gating:dimension gating:min="456.0416889226135" >
                       <data-type:fcs-dimension data-type:name="Comp-FL2-A" />
                     </gating:dimension>
                   </gating:RectangleGate>
                 </Gate>
               </Population>
               <Population name="Q2: FITC-A+ , PE-A+"  annotation=""  owningGroup=""  expanded="1"  sortPriority="10"  count="1116" >
                 <Graph smoothing="0"  backColor="#ffffff"  foreColor="#000000"  heatMapStatParameter="FL1-A"  type="Pseudocolor"  fast="1" >
                   <Axis dimension="x"  name="Comp-FL1-A"  label=""  auto="auto" />
                   <Axis dimension="y"  name="Comp-FL2-A"  label=""  auto="auto" />
                   <GraphSettings level="5%"  smoothingHighResolution="1"  contourHighResolution="1"  histogramSmoothingCount="0"  graphResolution="256"  showOutliers="0"  drawLargeDots="0"  dotsToDraw="8000"  tint="le.chartfill.tinted.40"  lineWeight="le.lineweight.normal"  lineStyle="le.linestyle.solid" />
                   <GraphEnvironment showGrid="0"  showAxes="tnlTNL"  showGates="1"  showFreqOnPlots="1"  showGateNameOnPlots="1"  showMedians="0"  showUncomped="0"  addEventParam="0"  lastYAxisName="" >
                     <TextTraits font="SansSerif"  size="11"  name="Labels"  style="plain"  color="#000000"  background="#00ffffff"  just="left" />
                     <TextTraits font="SansSerif"  size="11"  name="LayoutGates"  style="plain"  color="#000000"  background="#00ffffff"  just="left" />
                     <TextTraits font="SansSerif"  size="9"  name="Numbers"  style="plain"  color="#000000"  background="#00ffffff"  just="left" />
                     <TextTraits font="SansSerif"  size="9"  name="Legend"  style="plain"  color="#000000"  background="#00ffffff"  just="left" />
                     <WindowPosition x="620"  y="20"  width="390"  height="622"  displayed="1"  panelState="---" />
                   </GraphEnvironment>
                 </Graph>
                 <Gate gating:id="ID518256477"  gating:parent_id="ID1001542690" >
                   <gating:RectangleGate eventsInside="1"  annoOffsetX="0"  annoOffsetY="0"  tint="#000000"  isTinted="0"  lineWeight="Normal"  userDefined="1"  percentX="0"  percentY="0" >
                     <gating:dimension gating:min="12126.121259433385" >
                       <data-type:fcs-dimension data-type:name="Comp-FL1-A" />
                     </gating:dimension>
                     <gating:dimension gating:min="456.0416889226135" >
                       <data-type:fcs-dimension data-type:name="Comp-FL2-A" />
                     </gating:dimension>
                   </gating:RectangleGate>
                 </Gate>
               </Population>
               <Population name="Q3: FITC-A+ , PE-A-"  annotation=""  owningGroup=""  expanded="1"  sortPriority="10"  count="88" >
                 <Graph smoothing="0"  backColor="#ffffff"  foreColor="#000000"  heatMapStatParameter="FL1-A"  type="Pseudocolor"  fast="1" >
                   <Axis dimension="x"  name="Comp-FL1-A"  label=""  auto="auto" />
                   <Axis dimension="y"  name="Comp-FL2-A"  label=""  auto="auto" />
                   <GraphSettings level="5%"  smoothingHighResolution="1"  contourHighResolution="1"  histogramSmoothingCount="0"  graphResolution="256"  showOutliers="0"  drawLargeDots="0"  dotsToDraw="8000"  tint="le.chartfill.tinted.40"  lineWeight="le.lineweight.normal"  lineStyle="le.linestyle.solid" />
                   <GraphEnvironment showGrid="0"  showAxes="tnlTNL"  showGates="1"  showFreqOnPlots="1"  showGateNameOnPlots="1"  showMedians="0"  showUncomped="0"  addEventParam="0"  lastYAxisName="" >
                     <TextTraits font="SansSerif"  size="11"  name="Labels"  style="plain"  color="#000000"  background="#00ffffff"  just="left" />
                     <TextTraits font="SansSerif"  size="11"  name="LayoutGates"  style="plain"  color="#000000"  background="#00ffffff"  just="left" />
                     <TextTraits font="SansSerif"  size="9"  name="Numbers"  style="plain"  color="#000000"  background="#00ffffff"  just="left" />
                     <TextTraits font="SansSerif"  size="9"  name="Legend"  style="plain"  color="#000000"  background="#00ffffff"  just="left" />
                     <WindowPosition x="620"  y="20"  width="390"  height="622"  displayed="1"  panelState="---" />
                   </GraphEnvironment>
                 </Graph>
                 <Gate gating:id="ID935538877"  gating:parent_id="ID1001542690" >
                   <gating:RectangleGate eventsInside="1"  annoOffsetX="0"  annoOffsetY="0"  tint="#000000"  isTinted="0"  lineWeight="Normal"  userDefined="1"  percentX="0"  percentY="0" >
                     <gating:dimension gating:min="12126.121259433385" >
                       <data-type:fcs-dimension data-type:name="Comp-FL1-A" />
                     </gating:dimension>
                     <gating:dimension gating:max="456.0416889226135" >
                       <data-type:fcs-dimension data-type:name="Comp-FL2-A" />
                     </gating:dimension>
                   </gating:RectangleGate>
                 </Gate>
               </Population>
               <Population name="Q4: FITC-A- , PE-A-"  annotation=""  owningGroup=""  expanded="0"  sortPriority="10"  count="4613" >
                 <Graph smoothing="0"  backColor="#ffffff"  foreColor="#000000"  heatMapStatParameter="FL1-A"  type="Pseudocolor"  fast="1" >
                   <Axis dimension="x"  name="Comp-FL1-A"  label=""  auto="auto" />
                   <Axis dimension="y"  name="Comp-FL2-A"  label=""  auto="auto" />
                   <GraphSettings level="5%"  smoothingHighResolution="1"  contourHighResolution="1"  histogramSmoothingCount="0"  graphResolution="256"  showOutliers="0"  drawLargeDots="0"  dotsToDraw="8000"  tint="le.chartfill.tinted.40"  lineWeight="le.lineweight.normal"  lineStyle="le.linestyle.solid" />
                   <GraphEnvironment showGrid="0"  showAxes="tnlTNL"  showGates="1"  showFreqOnPlots="1"  showGateNameOnPlots="1"  showMedians="0"  showUncomped="0"  addEventParam="0"  lastYAxisName="" >
                     <TextTraits font="SansSerif"  size="11"  name="Labels"  style="plain"  color="#000000"  background="#00ffffff"  just="left" />
                     <TextTraits font="SansSerif"  size="11"  name="LayoutGates"  style="plain"  color="#000000"  background="#00ffffff"  just="left" />
                     <TextTraits font="SansSerif"  size="9"  name="Numbers"  style="plain"  color="#000000"  background="#00ffffff"  just="left" />
                     <TextTraits font="SansSerif"  size="9"  name="Legend"  style="plain"  color="#000000"  background="#00ffffff"  just="left" />
                     <WindowPosition x="620"  y="20"  width="390"  height="622"  displayed="1"  panelState="---" />
                   </GraphEnvironment>
                 </Graph>
                 <Gate gating:id="ID519659811"  gating:parent_id="ID1001542690" >
                   <gating:RectangleGate eventsInside="1"  annoOffsetX="0"  annoOffsetY="0"  tint="#000000"  isTinted="0"  lineWeight="Normal"  userDefined="1"  percentX="0"  percentY="0" >
                     <gating:dimension gating:max="12126.121259433385" >
                       <data-type:fcs-dimension data-type:name="Comp-FL1-A" />
                     </gating:dimension>
                     <gating:dimension gating:max="456.0416889226135" >
                       <data-type:fcs-dimension data-type:name="Comp-FL2-A" />
                     </gating:dimension>
                   </gating:RectangleGate>
                 </Gate>
               </Population>
               <Population name="Single Cells"  annotation=""  owningGroup=""  expanded="1"  sortPriority="10"  count="7332" >
                 <Graph smoothing="0"  backColor="#ffffff"  foreColor="#000000"  heatMapStatParameter="FL1-A"  type="Pseudocolor"  fast="1" >
                   <Axis dimension="x"  name="Comp-FL1-A"  label=""  auto="auto" />
                   <Axis dimension="y"  name="Comp-FL2-A"  label=""  auto="auto" />
                   <GraphSettings level="5%"  smoothingHighResolution="1"  contourHighResolution="1"  histogramSmoothingCount="0"  graphResolution="256"  showOutliers="0"  drawLargeDots="0"  dotsToDraw="8000"  tint="le.chartfill.tinted.40"  lineWeight="le.lineweight.normal"  lineStyle="le.linestyle.solid" />
                   <GraphEnvironment showGrid="0"  showAxes="tnlTNL"  showGates="1"  showFreqOnPlots="1"  showGateNameOnPlots="1"  showMedians="0"  showUncomped="0"  addEventParam="0"  lastYAxisName="" >
                     <TextTraits font="SansSerif"  size="11"  name="Labels"  style="plain"  color="#000000"  background="#00ffffff"  just="left" />
                     <TextTraits font="SansSerif"  size="11"  name="LayoutGates"  style="plain"  color="#000000"  background="#00ffffff"  just="left" />
                     <TextTraits font="SansSerif"  size="9"  name="Numbers"  style="plain"  color="#000000"  background="#00ffffff"  just="left" />
                     <TextTraits font="SansSerif"  size="9"  name="Legend"  style="plain"  color="#000000"  background="#00ffffff"  just="left" />
                     <WindowPosition x="471"  y="0"  width="390"  height="622"  displayed="0"  panelState="---" />
                   </GraphEnvironment>
                 </Graph>
                 <Gate gating:id="ID388181333"  gating:parent_id="ID1001542690" >
                   <gating:PolygonGate eventsInside="1"  annoOffsetX="-34"  annoOffsetY="-37"  tint="#000000"  isTinted="0"  lineWeight="Normal"  userDefined="1"  quadId="-1"  gateResolution="256" >
                     <gating:dimension>
                       <data-type:fcs-dimension data-type:name="FSC-A" />
                     </gating:dimension>
                     <gating:dimension>
                       <data-type:fcs-dimension data-type:name="FSC-H" />
                     </gating:dimension>
                     <gating:vertex>
                       <gating:coordinate data-type:value="946275.9024390244" />
                       <gating:coordinate data-type:value="606057.6880733945" />
                     </gating:vertex>
                     <gating:vertex>
                       <gating:coordinate data-type:value="255750.243902439" />
                       <gating:coordinate data-type:value="327078.752293578" />
                     </gating:vertex>
                     <gating:vertex>
                       <gating:coordinate data-type:value="349525.3333333333" />
                       <gating:coordinate data-type:value="221259.1559633028" />
                     </gating:vertex>
                     <gating:vertex>
                       <gating:coordinate data-type:value="976113.430894309" />
                       <gating:coordinate data-type:value="461758.2385321101" />
                     </gating:vertex>
                   </gating:PolygonGate>
                 </Gate>
                 <Subpopulations>
                   <Population name="Q1: FITC-A- , PE-A+"  annotation=""  owningGroup=""  expanded="1"  sortPriority="10"  count="1926" >
                     <Graph smoothing="0"  backColor="#ffffff"  foreColor="#000000"  heatMapStatParameter="FL1-A"  type="Pseudocolor"  fast="1" >
                       <Axis dimension="x"  name="Comp-FL1-A"  label=""  auto="auto" />
                       <Axis dimension="y"  name="Comp-FL2-A"  label=""  auto="auto" />
                       <GraphSettings level="5%"  smoothingHighResolution="1"  contourHighResolution="1"  histogramSmoothingCount="0"  graphResolution="256"  showOutliers="0"  drawLargeDots="0"  dotsToDraw="8000"  tint="le.chartfill.tinted.40"  lineWeight="le.lineweight.normal"  lineStyle="le.linestyle.solid" />
                       <GraphEnvironment showGrid="0"  showAxes="tnlTNL"  showGates="1"  showFreqOnPlots="1"  showGateNameOnPlots="1"  showMedians="0"  showUncomped="0"  addEventParam="0"  lastYAxisName="" >
                         <TextTraits font="SansSerif"  size="11"  name="Labels"  style="plain"  color="#000000"  background="#00ffffff"  just="left" />
                         <TextTraits font="SansSerif"  size="11"  name="LayoutGates"  style="plain"  color="#000000"  background="#00ffffff"  just="left" />
                         <TextTraits font="SansSerif"  size="9"  name="Numbers"  style="plain"  color="#000000"  background="#00ffffff"  just="left" />
                         <TextTraits font="SansSerif"  size="9"  name="Legend"  style="plain"  color="#000000"  background="#00ffffff"  just="left" />
                         <WindowPosition x="620"  y="20"  width="390"  height="622"  displayed="1"  panelState="---" />
                       </GraphEnvironment>
                     </Graph>
                     <Gate gating:id="ID385575411"  gating:parent_id="ID388181333" >
                       <gating:RectangleGate eventsInside="1"  annoOffsetX="0"  annoOffsetY="0"  tint="#000000"  isTinted="0"  lineWeight="Normal"  userDefined="1"  percentX="0"  percentY="0" >
                         <gating:dimension gating:max="12126.121259433385" >
                           <data-type:fcs-dimension data-type:name="Comp-FL1-A" />
                         </gating:dimension>
                         <gating:dimension gating:min="456.0416889226135" >
                           <data-type:fcs-dimension data-type:name="Comp-FL2-A" />
                         </gating:dimension>
                       </gating:RectangleGate>
                     </Gate>
                   </Population>
                   <Population name="Q2: FITC-A+ , PE-A+"  annotation=""  owningGroup=""  expanded="1"  sortPriority="10"  count="836" >
                     <Graph smoothing="0"  backColor="#ffffff"  foreColor="#000000"  heatMapStatParameter="FL1-A"  type="Pseudocolor"  fast="1" >
                       <Axis dimension="x"  name="Comp-FL1-A"  label=""  auto="auto" />
                       <Axis dimension="y"  name="Comp-FL2-A"  label=""  auto="auto" />
                       <GraphSettings level="5%"  smoothingHighResolution="1"  contourHighResolution="1"  histogramSmoothingCount="0"  graphResolution="256"  showOutliers="0"  drawLargeDots="0"  dotsToDraw="8000"  tint="le.chartfill.tinted.40"  lineWeight="le.lineweight.normal"  lineStyle="le.linestyle.solid" />
                       <GraphEnvironment showGrid="0"  showAxes="tnlTNL"  showGates="1"  showFreqOnPlots="1"  showGateNameOnPlots="1"  showMedians="0"  showUncomped="0"  addEventParam="0"  lastYAxisName="" >
                         <TextTraits font="SansSerif"  size="11"  name="Labels"  style="plain"  color="#000000"  background="#00ffffff"  just="left" />
                         <TextTraits font="SansSerif"  size="11"  name="LayoutGates"  style="plain"  color="#000000"  background="#00ffffff"  just="left" />
                         <TextTraits font="SansSerif"  size="9"  name="Numbers"  style="plain"  color="#000000"  background="#00ffffff"  just="left" />
                         <TextTraits font="SansSerif"  size="9"  name="Legend"  style="plain"  color="#000000"  background="#00ffffff"  just="left" />
                         <WindowPosition x="620"  y="20"  width="390"  height="622"  displayed="1"  panelState="---" />
                       </GraphEnvironment>
                     </Graph>
                     <Gate gating:id="ID949216585"  gating:parent_id="ID388181333" >
                       <gating:RectangleGate eventsInside="1"  annoOffsetX="0"  annoOffsetY="0"  tint="#000000"  isTinted="0"  lineWeight="Normal"  userDefined="1"  percentX="0"  percentY="0" >
                         <gating:dimension gating:min="12126.121259433385" >
                           <data-type:fcs-dimension data-type:name="Comp-FL1-A" />
                         </gating:dimension>
                         <gating:dimension gating:min="456.0416889226135" >
                           <data-type:fcs-dimension data-type:name="Comp-FL2-A" />
                         </gating:dimension>
                       </gating:RectangleGate>
                     </Gate>
                   </Population>
                   <Population name="Q3: FITC-A+ , PE-A-"  annotation=""  owningGroup=""  expanded="1"  sortPriority="10"  count="61" >
                     <Graph smoothing="0"  backColor="#ffffff"  foreColor="#000000"  heatMapStatParameter="FL1-A"  type="Pseudocolor"  fast="1" >
                       <Axis dimension="x"  name="Comp-FL1-A"  label=""  auto="auto" />
                       <Axis dimension="y"  name="Comp-FL2-A"  label=""  auto="auto" />
                       <GraphSettings level="5%"  smoothingHighResolution="1"  contourHighResolution="1"  histogramSmoothingCount="0"  graphResolution="256"  showOutliers="0"  drawLargeDots="0"  dotsToDraw="8000"  tint="le.chartfill.tinted.40"  lineWeight="le.lineweight.normal"  lineStyle="le.linestyle.solid" />
                       <GraphEnvironment showGrid="0"  showAxes="tnlTNL"  showGates="1"  showFreqOnPlots="1"  showGateNameOnPlots="1"  showMedians="0"  showUncomped="0"  addEventParam="0"  lastYAxisName="" >
                         <TextTraits font="SansSerif"  size="11"  name="Labels"  style="plain"  color="#000000"  background="#00ffffff"  just="left" />
                         <TextTraits font="SansSerif"  size="11"  name="LayoutGates"  style="plain"  color="#000000"  background="#00ffffff"  just="left" />
                         <TextTraits font="SansSerif"  size="9"  name="Numbers"  style="plain"  color="#000000"  background="#00ffffff"  just="left" />
                         <TextTraits font="SansSerif"  size="9"  name="Legend"  style="plain"  color="#000000"  background="#00ffffff"  just="left" />
                         <WindowPosition x="620"  y="20"  width="390"  height="622"  displayed="1"  panelState="---" />
                       </GraphEnvironment>
                     </Graph>
                     <Gate gating:id="ID1840675585"  gating:parent_id="ID388181333" >
                       <gating:RectangleGate eventsInside="1"  annoOffsetX="0"  annoOffsetY="0"  tint="#000000"  isTinted="0"  lineWeight="Normal"  userDefined="1"  percentX="0"  percentY="0" >
                         <gating:dimension gating:min="12126.121259433385" >
                           <data-type:fcs-dimension data-type:name="Comp-FL1-A" />
                         </gating:dimension>
                         <gating:dimension gating:max="456.0416889226135" >
                           <data-type:fcs-dimension data-type:name="Comp-FL2-A" />
                         </gating:dimension>
                       </gating:RectangleGate>
                     </Gate>
                   </Population>
                   <Population name="Q4: FITC-A- , PE-A-"  annotation=""  owningGroup=""  expanded="0"  sortPriority="10"  count="4509" >
                     <Graph smoothing="0"  backColor="#ffffff"  foreColor="#000000"  heatMapStatParameter="FL1-A"  type="Pseudocolor"  fast="1" >
                       <Axis dimension="x"  name="Comp-FL1-A"  label=""  auto="auto" />
                       <Axis dimension="y"  name="Comp-FL2-A"  label=""  auto="auto" />
                       <GraphSettings level="5%"  smoothingHighResolution="1"  contourHighResolution="1"  histogramSmoothingCount="0"  graphResolution="256"  showOutliers="0"  drawLargeDots="0"  dotsToDraw="8000"  tint="le.chartfill.tinted.40"  lineWeight="le.lineweight.normal"  lineStyle="le.linestyle.solid" />
                       <GraphEnvironment showGrid="0"  showAxes="tnlTNL"  showGates="1"  showFreqOnPlots="1"  showGateNameOnPlots="1"  showMedians="0"  showUncomped="0"  addEventParam="0"  lastYAxisName="" >
                         <TextTraits font="SansSerif"  size="11"  name="Labels"  style="plain"  color="#000000"  background="#00ffffff"  just="left" />
                         <TextTraits font="SansSerif"  size="11"  name="LayoutGates"  style="plain"  color="#000000"  background="#00ffffff"  just="left" />
                         <TextTraits font="SansSerif"  size="9"  name="Numbers"  style="plain"  color="#000000"  background="#00ffffff"  just="left" />
                         <TextTraits font="SansSerif"  size="9"  name="Legend"  style="plain"  color="#000000"  background="#00ffffff"  just="left" />
                         <WindowPosition x="620"  y="20"  width="390"  height="622"  displayed="1"  panelState="---" />
                       </GraphEnvironment>
                     </Graph>
                     <Gate gating:id="ID1676786279"  gating:parent_id="ID388181333" >
                       <gating:RectangleGate eventsInside="1"  annoOffsetX="0"  annoOffsetY="0"  tint="#000000"  isTinted="0"  lineWeight="Normal"  userDefined="1"  percentX="0"  percentY="0" >
                         <gating:dimension gating:max="12126.121259433385" >
                           <data-type:fcs-dimension data-type:name="Comp-FL1-A" />
                         </gating:dimension>
                         <gating:dimension gating:max="456.0416889226135" >
                           <data-type:fcs-dimension data-type:name="Comp-FL2-A" />
                         </gating:dimension>
                       </gating:RectangleGate>
                     </Gate>
                   </Population>
                 </Subpopulations>
               </Population>
             </Subpopulations>
           </Population>
         </Subpopulations>
       </SampleNode>
     </Sample>
     <Sample>
       <DataSet uri="file:/E:/坚果云/我的坚果云/毛龙飞20210324/20210330%20凋亡/20211008/compensation/BUCHANG_BLANK_2021_09_08_13_06_10.fcs"  sampleID="1" />
       <transforms:spilloverMatrix prefix="Comp-"  name="Compensation-1"  editable="0"  color="#ff9933"  version="FlowJo-10.4"  status="FINALIZED"  transforms:id="8a5ec5fb-17cf-457a-881c-34b623cb4fc8"  suffix="" >
         <data-type:parameters>
           <data-type:parameter data-type:name="FL1-A" />
           <data-type:parameter data-type:name="FL2-A" />
         </data-type:parameters>
         <transforms:spillover data-type:parameter="FL1-A" >
           <transforms:coefficient data-type:parameter="FL1-A"  transforms:value="1" />
           <transforms:coefficient data-type:parameter="FL2-A"  transforms:value="0.088827223" />
         </transforms:spillover>
         <transforms:spillover data-type:parameter="FL2-A" >
           <transforms:coefficient data-type:parameter="FL1-A"  transforms:value="0.0055569979" />
           <transforms:coefficient data-type:parameter="FL2-A"  transforms:value="1" />
         </transforms:spillover>
         <SSM isCalculated="1" >
           <Parameters>
             <Parameter name="FL1-A"  description="FITC-A"  index="0" />
             <Parameter name="FL2-A"  description="PE-A"  index="0" />
           </Parameters>
           <Coefficients>
             <coeff row="0"  col="0"  value="0" />
             <coeff row="0"  col="1"  value="0.60665704" />
             <coeff row="1"  col="0"  value="0" />
             <coeff row="1"  col="1"  value="0" />
           </Coefficients>
         </SSM>
       </transforms:spilloverMatrix>
       <Transformations>
         <transforms:linear transforms:minRange="0"  transforms:maxRange="1048576"  gain="1" >
           <data-type:parameter data-type:name="FSC-A" />
         </transforms:linear>
         <transforms:linear transforms:minRange="0"  transforms:maxRange="1048576"  gain="1" >
           <data-type:parameter data-type:name="FSC-W" />
         </transforms:linear>
         <transforms:linear transforms:minRange="0"  transforms:maxRange="1048576"  gain="1" >
           <data-type:parameter data-type:name="FSC-H" />
         </transforms:linear>
         <transforms:linear transforms:minRange="0"  transforms:maxRange="1048576"  gain="1" >
           <data-type:parameter data-type:name="SSC-A" />
         </transforms:linear>
         <transforms:linear transforms:minRange="0"  transforms:maxRange="1048576"  gain="1" >
           <data-type:parameter data-type:name="SSC-W" />
         </transforms:linear>
         <transforms:linear transforms:minRange="0"  transforms:maxRange="1048576"  gain="1" >
           <data-type:parameter data-type:name="SSC-H" />
         </transforms:linear>
         <transforms:log transforms:offset="10"  transforms:decades="5.0205999133" >
           <data-type:parameter data-type:name="FL1-A" />
         </transforms:log>
         <transforms:linear transforms:minRange="0"  transforms:maxRange="1048576"  gain="1" >
           <data-type:parameter data-type:name="FL1-W" />
         </transforms:linear>
         <transforms:log transforms:offset="1"  transforms:decades="6.0205999133" >
           <data-type:parameter data-type:name="FL1-H" />
         </transforms:log>
         <transforms:log transforms:offset="3.1622776602"  transforms:decades="5.0205999133" >
           <data-type:parameter data-type:name="FL2-A" />
         </transforms:log>
         <transforms:linear transforms:minRange="0"  transforms:maxRange="1048576"  gain="1" >
           <data-type:parameter data-type:name="FL2-W" />
         </transforms:linear>
         <transforms:log transforms:offset="1"  transforms:decades="6.0205999133" >
           <data-type:parameter data-type:name="FL2-H" />
         </transforms:log>
         <transforms:log transforms:offset="1"  transforms:decades="6.0205999133" >
           <data-type:parameter data-type:name="FL3-A" />
         </transforms:log>
         <transforms:linear transforms:minRange="0"  transforms:maxRange="1048576"  gain="1" >
           <data-type:parameter data-type:name="FL3-W" />
         </transforms:linear>
         <transforms:log transforms:offset="1"  transforms:decades="6.0205999133" >
           <data-type:parameter data-type:name="FL3-H" />
         </transforms:log>
         <transforms:log transforms:offset="1"  transforms:decades="6.0205999133" >
           <data-type:parameter data-type:name="FL4-A" />
         </transforms:log>
         <transforms:linear transforms:minRange="0"  transforms:maxRange="1048576"  gain="1" >
           <data-type:parameter data-type:name="FL4-W" />
         </transforms:linear>
         <transforms:log transforms:offset="1"  transforms:decades="6.0205999133" >
           <data-type:parameter data-type:name="FL4-H" />
         </transforms:log>
         <transforms:linear transforms:minRange="0"  transforms:maxRange="85.57801"  gain="0.01" >
           <data-type:parameter data-type:name="Time" />
         </transforms:linear>
         <transforms:log transforms:offset="10"  transforms:decades="5.0205999133" >
           <data-type:parameter data-type:name="Comp-FL1-A" />
         </transforms:log>
         <transforms:log transforms:offset="3.1622776602"  transforms:decades="5.0205999133" >
           <data-type:parameter data-type:name="Comp-FL2-A" />
         </transforms:log>
       </Transformations>
       <Keywords>
         <Keyword name="TubeName"  value="BLANK" />
         <Keyword name="TemplateName"  value="Empty" />
         <Keyword name="$UNICODE"  value="65001,TemplateName,TubeName" />
         <Keyword name="$TIMESTEP"  value="0.01" />
         <Keyword name="$P19E"  value="0,0" />
         <Keyword name="$P19B"  value="32" />
         <Keyword name="$P19R"  value="1048576" />
         <Keyword name="$P19S"  value="Time" />
         <Keyword name="$P19N"  value="Time" />
         <Keyword name="P18DISPLAY"  value="LOG" />
         <Keyword name="$P18V"  value="452" />
         <Keyword name="$P18E"  value="0,0" />
         <Keyword name="$P18B"  value="32" />
         <Keyword name="$P18R"  value="1048576" />
         <Keyword name="$P18S"  value="APC-H" />
         <Keyword name="$P18N"  value="FL4-H" />
         <Keyword name="P17DISPLAY"  value="LIN" />
         <Keyword name="$P17V"  value="452" />
         <Keyword name="$P17E"  value="0,0" />
         <Keyword name="$P17B"  value="32" />
         <Keyword name="$P17R"  value="1048576" />
         <Keyword name="$P17S"  value="APC-W" />
         <Keyword name="$P17N"  value="FL4-W" />
         <Keyword name="P16DISPLAY"  value="LOG" />
         <Keyword name="$P16V"  value="452" />
         <Keyword name="$P16E"  value="0,0" />
         <Keyword name="$P16B"  value="32" />
         <Keyword name="$P16R"  value="1048576" />
         <Keyword name="$P16S"  value="APC-A" />
         <Keyword name="$P16N"  value="FL4-A" />
         <Keyword name="P15DISPLAY"  value="LOG" />
         <Keyword name="$P15V"  value="555" />
         <Keyword name="$P15E"  value="0,0" />
         <Keyword name="$P15B"  value="32" />
         <Keyword name="$P15R"  value="1048576" />
         <Keyword name="$P15S"  value="PerCP-H" />
         <Keyword name="$P15N"  value="FL3-H" />
         <Keyword name="P14DISPLAY"  value="LIN" />
         <Keyword name="$P14V"  value="555" />
         <Keyword name="$P14E"  value="0,0" />
         <Keyword name="$P14B"  value="32" />
         <Keyword name="$P14R"  value="1048576" />
         <Keyword name="$P14S"  value="PerCP-W" />
         <Keyword name="$P14N"  value="FL3-W" />
         <Keyword name="P13DISPLAY"  value="LOG" />
         <Keyword name="$P13V"  value="555" />
         <Keyword name="$P13E"  value="0,0" />
         <Keyword name="$P13B"  value="32" />
         <Keyword name="$P13R"  value="1048576" />
         <Keyword name="$P13S"  value="PerCP-A" />
         <Keyword name="$P13N"  value="FL3-A" />
         <Keyword name="P12DISPLAY"  value="LOG" />
         <Keyword name="$P12V"  value="280" />
         <Keyword name="$P12E"  value="0,0" />
         <Keyword name="$P12B"  value="32" />
         <Keyword name="$P12R"  value="1048576" />
         <Keyword name="$P12S"  value="PE-H" />
         <Keyword name="$P12N"  value="FL2-H" />
         <Keyword name="P11DISPLAY"  value="LIN" />
         <Keyword name="$P11V"  value="280" />
         <Keyword name="$P11E"  value="0,0" />
         <Keyword name="$P11B"  value="32" />
         <Keyword name="$P11R"  value="1048576" />
         <Keyword name="$P11S"  value="PE-W" />
         <Keyword name="$P11N"  value="FL2-W" />
         <Keyword name="P10DISPLAY"  value="LOG" />
         <Keyword name="$P10V"  value="280" />
         <Keyword name="$P10E"  value="0,0" />
         <Keyword name="$P10B"  value="32" />
         <Keyword name="$P10R"  value="1048576" />
         <Keyword name="$P10S"  value="PE-A" />
         <Keyword name="$P10N"  value="FL2-A" />
         <Keyword name="P9DISPLAY"  value="LOG" />
         <Keyword name="$P9V"  value="320" />
         <Keyword name="$P9E"  value="0,0" />
         <Keyword name="$P9B"  value="32" />
         <Keyword name="$P9R"  value="1048576" />
         <Keyword name="$P9S"  value="FITC-H" />
         <Keyword name="$P9N"  value="FL1-H" />
         <Keyword name="P8DISPLAY"  value="LIN" />
         <Keyword name="$P8V"  value="320" />
         <Keyword name="$P8E"  value="0,0" />
         <Keyword name="$P8B"  value="32" />
         <Keyword name="$P8R"  value="1048576" />
         <Keyword name="$P8S"  value="FITC-W" />
         <Keyword name="$P8N"  value="FL1-W" />
         <Keyword name="P7DISPLAY"  value="LOG" />
         <Keyword name="$P7V"  value="320" />
         <Keyword name="$P7E"  value="0,0" />
         <Keyword name="$P7B"  value="32" />
         <Keyword name="$P7R"  value="1048576" />
         <Keyword name="$P7S"  value="FITC-A" />
         <Keyword name="$P7N"  value="FL1-A" />
         <Keyword name="P6DISPLAY"  value="LIN" />
         <Keyword name="$P6V"  value="250" />
         <Keyword name="$P6E"  value="0,0" />
         <Keyword name="$P6B"  value="32" />
         <Keyword name="$P6R"  value="1048576" />
         <Keyword name="$P6S"  value="SSC-H" />
         <Keyword name="$P6N"  value="SSC-H" />
         <Keyword name="P5DISPLAY"  value="LIN" />
         <Keyword name="$P5V"  value="250" />
         <Keyword name="$P5E"  value="0,0" />
         <Keyword name="$P5B"  value="32" />
         <Keyword name="$P5R"  value="1048576" />
         <Keyword name="$P5S"  value="SSC-W" />
         <Keyword name="$P5N"  value="SSC-W" />
         <Keyword name="P4DISPLAY"  value="LIN" />
         <Keyword name="$P4V"  value="250" />
         <Keyword name="$P4E"  value="0,0" />
         <Keyword name="$P4B"  value="32" />
         <Keyword name="$P4R"  value="1048576" />
         <Keyword name="$P4S"  value="SSC-A" />
         <Keyword name="$P4N"  value="SSC-A" />
         <Keyword name="P3DISPLAY"  value="LIN" />
         <Keyword name="$P3V"  value="100" />
         <Keyword name="$P3E"  value="0,0" />
         <Keyword name="$P3B"  value="32" />
         <Keyword name="$P3R"  value="1048576" />
         <Keyword name="$P3S"  value="FSC-H" />
         <Keyword name="$P3N"  value="FSC-H" />
         <Keyword name="P2DISPLAY"  value="LIN" />
         <Keyword name="$P2V"  value="100" />
         <Keyword name="$P2E"  value="0,0" />
         <Keyword name="$P2B"  value="32" />
         <Keyword name="$P2R"  value="1048576" />
         <Keyword name="$P2S"  value="FSC-W" />
         <Keyword name="$P2N"  value="FSC-W" />
         <Keyword name="P1DISPLAY"  value="LIN" />
         <Keyword name="$P1V"  value="100" />
         <Keyword name="$P1E"  value="0,0" />
         <Keyword name="$P1B"  value="32" />
         <Keyword name="$P1R"  value="1048576" />
         <Keyword name="$P1S"  value="FSC-A" />
         <Keyword name="$P1N"  value="FSC-A" />
         <Keyword name="$TOT"  value="1887" />
         <Keyword name="$PAR"  value="19" />
         <Keyword name="$BYTEORD"  value="1,2,3,4" />
         <Keyword name="$DATATYPE"  value="F" />
         <Keyword name="$MODE"  value="L" />
         <Keyword name="THRESHOLD"  value="FSC,100000" />
         <Keyword name="SPILL"  value="4,FL1-A,FL2-A,FL3-A,FL4-A,1,0,0,0,0,1,0,0,0,0,1,0,0,0,0,1" />
         <Keyword name="$CYT"  value="BriCyteE6" />
         <Keyword name="$ETIM"  value="13:15:26" />
         <Keyword name="$DATE"  value="08-Sep-2021" />
         <Keyword name="SPEED"  value="medium" />
         <Keyword name="DILUTE"  value="1" />
         <Keyword name="VOLUME"  value="71.22944ul" />
         <Keyword name="$SMNO"  value="BUCHANG" />
         <Keyword name="SoftWare Version"  value="01.11.00.8976" />
         <Keyword name="$NEXTDATA"  value="0               " />
         <Keyword name="$ENDSTEXT"  value="0       " />
         <Keyword name="$BEGINSTEXT"  value="0       " />
         <Keyword name="$ENDDATA"  value="145667          " />
         <Keyword name="$BEGINDATA"  value="2256    " />
         <Keyword name="$ENDANALYSIS"  value="0       " />
         <Keyword name="$BEGINANALYSIS"  value="0       " />
         <Keyword name="FJ_FCS_VERSION"  value="3" />
         <Keyword name="$P20N"  value="Comp-FL1-A" />
         <Keyword name="$P20S"  value="FITC-A" />
         <Keyword name="$P20R"  value="1048576" />
         <Keyword name="$P21N"  value="Comp-FL2-A" />
         <Keyword name="$P21S"  value="PE-A" />
         <Keyword name="$P21R"  value="331588" />
       </Keywords>
       <SampleNode name="BUCHANG_BLANK_2021_09_08_13_06_10.fcs"  annotation=""  owningGroup=""  expanded="1"  sortPriority="10"  count="1887"  sampleID="1" >
         <Graph smoothing="0"  backColor="#ffffff"  foreColor="#000000"  heatMapStatParameter="FL1-A"  type="Pseudocolor"  fast="1" >
           <Axis dimension="x"  name="FSC-A"  label=""  auto="auto" />
           <Axis dimension="y"  name="SSC-A"  label=""  auto="auto" />
           <GraphSettings level="5%"  smoothingHighResolution="1"  contourHighResolution="1"  histogramSmoothingCount="0"  graphResolution="256"  showOutliers="0"  drawLargeDots="0"  dotsToDraw="8000"  tint="le.chartfill.tinted.40"  lineWeight="le.lineweight.normal"  lineStyle="le.linestyle.solid" />
           <GraphEnvironment showGrid="0"  showAxes="tnlTNL"  showGates="1"  showFreqOnPlots="1"  showGateNameOnPlots="1"  showMedians="0"  showUncomped="0"  addEventParam="0"  lastYAxisName="" >
             <TextTraits font="SansSerif"  size="11"  name="Labels"  style="plain"  color="#000000"  background="#00ffffff"  just="left" />
             <TextTraits font="SansSerif"  size="11"  name="LayoutGates"  style="plain"  color="#000000"  background="#00ffffff"  just="left" />
             <TextTraits font="SansSerif"  size="9"  name="Numbers"  style="plain"  color="#000000"  background="#00ffffff"  just="left" />
             <TextTraits font="SansSerif"  size="9"  name="Legend"  style="plain"  color="#000000"  background="#00ffffff"  just="left" />
             <WindowPosition x="620"  y="20"  width="390"  height="622"  displayed="0"  panelState="---" />
           </GraphEnvironment>
         </Graph>
         <Subpopulations>
           <Population name="size"  annotation=""  owningGroup="Compensation"  expanded="1"  sortPriority="10"  count="1286" >
             <Graph smoothing="0"  backColor="#ffffff"  foreColor="#000000"  heatMapStatParameter="FL1-A"  type="Pseudocolor"  fast="1" >
               <Axis dimension="x"  name="FSC-A"  label=""  auto="auto" />
               <Axis dimension="y"  name="SSC-A"  label=""  auto="auto" />
               <GraphSettings level="5%"  smoothingHighResolution="1"  contourHighResolution="1"  histogramSmoothingCount="0"  graphResolution="256"  showOutliers="0"  drawLargeDots="0"  dotsToDraw="8000"  tint="le.chartfill.tinted.40"  lineWeight="le.lineweight.normal"  lineStyle="le.linestyle.solid" />
               <GraphEnvironment showGrid="0"  showAxes="tnlTNL"  showGates="1"  showFreqOnPlots="1"  showGateNameOnPlots="1"  showMedians="0"  showUncomped="0"  addEventParam="0"  lastYAxisName="" >
                 <TextTraits font="SansSerif"  size="11"  name="Labels"  style="plain"  color="#000000"  background="#00ffffff"  just="left" />
                 <TextTraits font="SansSerif"  size="11"  name="LayoutGates"  style="plain"  color="#000000"  background="#00ffffff"  just="left" />
                 <TextTraits font="SansSerif"  size="9"  name="Numbers"  style="plain"  color="#000000"  background="#00ffffff"  just="left" />
                 <TextTraits font="SansSerif"  size="9"  name="Legend"  style="plain"  color="#000000"  background="#00ffffff"  just="left" />
                 <WindowPosition x="620"  y="20"  width="390"  height="622"  displayed="0"  panelState="---" />
               </GraphEnvironment>
             </Graph>
             <Gate gating:id="ID772338459" >
               <gating:PolygonGate eventsInside="1"  annoOffsetX="0"  annoOffsetY="0"  tint="#222288"  isTinted="1"  lineWeight="Normal"  userDefined="1"  quadId="-1"  gateResolution="256" >
                 <gating:dimension>
                   <data-type:fcs-dimension data-type:name="FSC-A" />
                 </gating:dimension>
                 <gating:dimension>
                   <data-type:fcs-dimension data-type:name="SSC-A" />
                 </gating:dimension>
                 <gating:vertex>
                   <gating:coordinate data-type:value="839713.3008130081" />
                   <gating:coordinate data-type:value="1029336.0733944954" />
                 </gating:vertex>
                 <gating:vertex>
                   <gating:coordinate data-type:value="426250.406504065" />
                   <gating:coordinate data-type:value="634917.5779816514" />
                 </gating:vertex>
                 <gating:vertex>
                   <gating:coordinate data-type:value="392150.3739837398" />
                   <gating:coordinate data-type:value="307838.8256880734" />
                 </gating:vertex>
                 <gating:vertex>
                   <gating:coordinate data-type:value="541338.0162601626" />
                   <gating:coordinate data-type:value="144299.4495412844" />
                 </gating:vertex>
                 <gating:vertex>
                   <gating:coordinate data-type:value="903650.8617886179" />
                   <gating:coordinate data-type:value="298218.8623853211" />
                 </gating:vertex>
                 <gating:vertex>
                   <gating:coordinate data-type:value="1035788.487804878" />
                   <gating:coordinate data-type:value="557957.8715596331" />
                 </gating:vertex>
                 <gating:vertex>
                   <gating:coordinate data-type:value="1005950.9593495935" />
                   <gating:coordinate data-type:value="976426.2752293578" />
                 </gating:vertex>
               </gating:PolygonGate>
             </Gate>
             <Subpopulations>
               <Population name="FL3-W+"  annotation=""  owningGroup=""  expanded="1"  sortPriority="10"  count="1214" >
                 <Graph smoothing="0"  backColor="#ffffff"  foreColor="#000000"  type="Histogram"  fast="1" >
                   <Axis dimension="x"  name="FL3-W"  label=""  auto="auto" />
                   <Axis dimension="y"  name=""  label=""  auto="auto" />
                   <GraphSettings level="5%"  smoothingHighResolution="1"  contourHighResolution="1"  histogramSmoothingCount="0"  graphResolution="256"  showOutliers="0"  drawLargeDots="0"  dotsToDraw="8000" />
                   <GraphEnvironment showGrid="0"  showAxes="tnlTNL"  showGates="1"  showFreqOnPlots="1"  showGateNameOnPlots="1"  showMedians="0"  showUncomped="0"  addEventParam="0"  lastYAxisName="" >
                     <TextTraits font="SansSerif"  size="11"  name="Labels"  style="plain"  color="#000000"  background="#00ffffff"  just="left" />
                     <TextTraits font="SansSerif"  size="11"  name="LayoutGates"  style="plain"  color="#000000"  background="#00ffffff"  just="left" />
                     <TextTraits font="SansSerif"  size="9"  name="Numbers"  style="plain"  color="#000000"  background="#00ffffff"  just="left" />
                     <TextTraits font="SansSerif"  size="9"  name="Legend"  style="plain"  color="#000000"  background="#00ffffff"  just="left" />
                     <WindowPosition x="0"  y="0"  width="0"  height="0"  displayed="0"  panelState="" />
                   </GraphEnvironment>
                 </Graph>
                 <Gate gating:id="ID160883262"  gating:parent_id="ID772338459" >
                   <gating:RectangleGate eventsInside="1"  annoOffsetX="0"  annoOffsetY="-20"  tint="#228822"  isTinted="1"  lineWeight="Normal"  userDefined="0" >
                     <gating:dimension gating:min="196864.0"  gating:max="365568.0"  yRatio="0.3" >
                       <data-type:fcs-dimension data-type:name="FL3-W" />
                     </gating:dimension>
                   </gating:RectangleGate>
                 </Gate>
               </Population>
             </Subpopulations>
           </Population>
         </Subpopulations>
       </SampleNode>
     </Sample>
     <Sample>
       <DataSet uri="file:/E:/坚果云/我的坚果云/毛龙飞20210324/20210330%20凋亡/20211008/compensation/BUCHANG_FITC%20PE_2021_09_08_13_06_10.fcs"  sampleID="2" />
       <transforms:spilloverMatrix prefix="Comp-"  name="Compensation-1"  editable="0"  color="#ff9933"  version="FlowJo-10.4"  status="FINALIZED"  transforms:id="8a5ec5fb-17cf-457a-881c-34b623cb4fc8"  suffix="" >
         <data-type:parameters>
           <data-type:parameter data-type:name="FL1-A" />
           <data-type:parameter data-type:name="FL2-A" />
         </data-type:parameters>
         <transforms:spillover data-type:parameter="FL1-A" >
           <transforms:coefficient data-type:parameter="FL1-A"  transforms:value="1" />
           <transforms:coefficient data-type:parameter="FL2-A"  transforms:value="0.088827223" />
         </transforms:spillover>
         <transforms:spillover data-type:parameter="FL2-A" >
           <transforms:coefficient data-type:parameter="FL1-A"  transforms:value="0.0055569979" />
           <transforms:coefficient data-type:parameter="FL2-A"  transforms:value="1" />
         </transforms:spillover>
         <SSM isCalculated="1" >
           <Parameters>
             <Parameter name="FL1-A"  description="FITC-A"  index="0" />
             <Parameter name="FL2-A"  description="PE-A"  index="0" />
           </Parameters>
           <Coefficients>
             <coeff row="0"  col="0"  value="0" />
             <coeff row="0"  col="1"  value="0.60665704" />
             <coeff row="1"  col="0"  value="0" />
             <coeff row="1"  col="1"  value="0" />
           </Coefficients>
         </SSM>
       </transforms:spilloverMatrix>
       <Transformations>
         <transforms:linear transforms:minRange="0"  transforms:maxRange="1048576"  gain="1" >
           <data-type:parameter data-type:name="FSC-A" />
         </transforms:linear>
         <transforms:linear transforms:minRange="0"  transforms:maxRange="1048576"  gain="1" >
           <data-type:parameter data-type:name="FSC-W" />
         </transforms:linear>
         <transforms:linear transforms:minRange="0"  transforms:maxRange="1048576"  gain="1" >
           <data-type:parameter data-type:name="FSC-H" />
         </transforms:linear>
         <transforms:linear transforms:minRange="0"  transforms:maxRange="1048576"  gain="1" >
           <data-type:parameter data-type:name="SSC-A" />
         </transforms:linear>
         <transforms:linear transforms:minRange="0"  transforms:maxRange="1048576"  gain="1" >
           <data-type:parameter data-type:name="SSC-W" />
         </transforms:linear>
         <transforms:linear transforms:minRange="0"  transforms:maxRange="1048576"  gain="1" >
           <data-type:parameter data-type:name="SSC-H" />
         </transforms:linear>
         <transforms:log transforms:offset="10"  transforms:decades="5.0205999133" >
           <data-type:parameter data-type:name="FL1-A" />
         </transforms:log>
         <transforms:linear transforms:minRange="0"  transforms:maxRange="1048576"  gain="1" >
           <data-type:parameter data-type:name="FL1-W" />
         </transforms:linear>
         <transforms:log transforms:offset="1"  transforms:decades="6.0205999133" >
           <data-type:parameter data-type:name="FL1-H" />
         </transforms:log>
         <transforms:log transforms:offset="3.1622776602"  transforms:decades="5.0205999133" >
           <data-type:parameter data-type:name="FL2-A" />
         </transforms:log>
         <transforms:linear transforms:minRange="0"  transforms:maxRange="1048576"  gain="1" >
           <data-type:parameter data-type:name="FL2-W" />
         </transforms:linear>
         <transforms:log transforms:offset="1"  transforms:decades="6.0205999133" >
           <data-type:parameter data-type:name="FL2-H" />
         </transforms:log>
         <transforms:log transforms:offset="1"  transforms:decades="6.0205999133" >
           <data-type:parameter data-type:name="FL3-A" />
         </transforms:log>
         <transforms:linear transforms:minRange="0"  transforms:maxRange="1048576"  gain="1" >
           <data-type:parameter data-type:name="FL3-W" />
         </transforms:linear>
         <transforms:log transforms:offset="1"  transforms:decades="6.0205999133" >
           <data-type:parameter data-type:name="FL3-H" />
         </transforms:log>
         <transforms:log transforms:offset="1"  transforms:decades="6.0205999133" >
           <data-type:parameter data-type:name="FL4-A" />
         </transforms:log>
         <transforms:linear transforms:minRange="0"  transforms:maxRange="1048576"  gain="1" >
           <data-type:parameter data-type:name="FL4-W" />
         </transforms:linear>
         <transforms:log transforms:offset="1"  transforms:decades="6.0205999133" >
           <data-type:parameter data-type:name="FL4-H" />
         </transforms:log>
         <transforms:linear transforms:minRange="0"  transforms:maxRange="30"  gain="0.01" >
           <data-type:parameter data-type:name="Time" />
         </transforms:linear>
         <transforms:log transforms:offset="10"  transforms:decades="5.0205999133" >
           <data-type:parameter data-type:name="Comp-FL1-A" />
         </transforms:log>
         <transforms:log transforms:offset="3.1622776602"  transforms:decades="5.0205999133" >
           <data-type:parameter data-type:name="Comp-FL2-A" />
         </transforms:log>
       </Transformations>
       <Keywords>
         <Keyword name="TubeName"  value="FITC PE" />
         <Keyword name="TemplateName"  value="Empty" />
         <Keyword name="$UNICODE"  value="65001,TemplateName,TubeName" />
         <Keyword name="$TIMESTEP"  value="0.01" />
         <Keyword name="$P19E"  value="0,0" />
         <Keyword name="$P19B"  value="32" />
         <Keyword name="$P19R"  value="1048576" />
         <Keyword name="$P19S"  value="Time" />
         <Keyword name="$P19N"  value="Time" />
         <Keyword name="P18DISPLAY"  value="LOG" />
         <Keyword name="$P18V"  value="452" />
         <Keyword name="$P18E"  value="0,0" />
         <Keyword name="$P18B"  value="32" />
         <Keyword name="$P18R"  value="1048576" />
         <Keyword name="$P18S"  value="APC-H" />
         <Keyword name="$P18N"  value="FL4-H" />
         <Keyword name="P17DISPLAY"  value="LIN" />
         <Keyword name="$P17V"  value="452" />
         <Keyword name="$P17E"  value="0,0" />
         <Keyword name="$P17B"  value="32" />
         <Keyword name="$P17R"  value="1048576" />
         <Keyword name="$P17S"  value="APC-W" />
         <Keyword name="$P17N"  value="FL4-W" />
         <Keyword name="P16DISPLAY"  value="LOG" />
         <Keyword name="$P16V"  value="452" />
         <Keyword name="$P16E"  value="0,0" />
         <Keyword name="$P16B"  value="32" />
         <Keyword name="$P16R"  value="1048576" />
         <Keyword name="$P16S"  value="APC-A" />
         <Keyword name="$P16N"  value="FL4-A" />
         <Keyword name="P15DISPLAY"  value="LOG" />
         <Keyword name="$P15V"  value="555" />
         <Keyword name="$P15E"  value="0,0" />
         <Keyword name="$P15B"  value="32" />
         <Keyword name="$P15R"  value="1048576" />
         <Keyword name="$P15S"  value="PerCP-H" />
         <Keyword name="$P15N"  value="FL3-H" />
         <Keyword name="P14DISPLAY"  value="LIN" />
         <Keyword name="$P14V"  value="555" />
         <Keyword name="$P14E"  value="0,0" />
         <Keyword name="$P14B"  value="32" />
         <Keyword name="$P14R"  value="1048576" />
         <Keyword name="$P14S"  value="PerCP-W" />
         <Keyword name="$P14N"  value="FL3-W" />
         <Keyword name="P13DISPLAY"  value="LOG" />
         <Keyword name="$P13V"  value="555" />
         <Keyword name="$P13E"  value="0,0" />
         <Keyword name="$P13B"  value="32" />
         <Keyword name="$P13R"  value="1048576" />
         <Keyword name="$P13S"  value="PerCP-A" />
         <Keyword name="$P13N"  value="FL3-A" />
         <Keyword name="P12DISPLAY"  value="LOG" />
         <Keyword name="$P12V"  value="280" />
         <Keyword name="$P12E"  value="0,0" />
         <Keyword name="$P12B"  value="32" />
         <Keyword name="$P12R"  value="1048576" />
         <Keyword name="$P12S"  value="PE-H" />
         <Keyword name="$P12N"  value="FL2-H" />
         <Keyword name="P11DISPLAY"  value="LIN" />
         <Keyword name="$P11V"  value="280" />
         <Keyword name="$P11E"  value="0,0" />
         <Keyword name="$P11B"  value="32" />
         <Keyword name="$P11R"  value="1048576" />
         <Keyword name="$P11S"  value="PE-W" />
         <Keyword name="$P11N"  value="FL2-W" />
         <Keyword name="P10DISPLAY"  value="LOG" />
         <Keyword name="$P10V"  value="280" />
         <Keyword name="$P10E"  value="0,0" />
         <Keyword name="$P10B"  value="32" />
         <Keyword name="$P10R"  value="1048576" />
         <Keyword name="$P10S"  value="PE-A" />
         <Keyword name="$P10N"  value="FL2-A" />
         <Keyword name="P9DISPLAY"  value="LOG" />
         <Keyword name="$P9V"  value="320" />
         <Keyword name="$P9E"  value="0,0" />
         <Keyword name="$P9B"  value="32" />
         <Keyword name="$P9R"  value="1048576" />
         <Keyword name="$P9S"  value="FITC-H" />
         <Keyword name="$P9N"  value="FL1-H" />
         <Keyword name="P8DISPLAY"  value="LIN" />
         <Keyword name="$P8V"  value="320" />
         <Keyword name="$P8E"  value="0,0" />
         <Keyword name="$P8B"  value="32" />
         <Keyword name="$P8R"  value="1048576" />
         <Keyword name="$P8S"  value="FITC-W" />
         <Keyword name="$P8N"  value="FL1-W" />
         <Keyword name="P7DISPLAY"  value="LOG" />
         <Keyword name="$P7V"  value="320" />
         <Keyword name="$P7E"  value="0,0" />
         <Keyword name="$P7B"  value="32" />
         <Keyword name="$P7R"  value="1048576" />
         <Keyword name="$P7S"  value="FITC-A" />
         <Keyword name="$P7N"  value="FL1-A" />
         <Keyword name="P6DISPLAY"  value="LIN" />
         <Keyword name="$P6V"  value="250" />
         <Keyword name="$P6E"  value="0,0" />
         <Keyword name="$P6B"  value="32" />
         <Keyword name="$P6R"  value="1048576" />
         <Keyword name="$P6S"  value="SSC-H" />
         <Keyword name="$P6N"  value="SSC-H" />
         <Keyword name="P5DISPLAY"  value="LIN" />
         <Keyword name="$P5V"  value="250" />
         <Keyword name="$P5E"  value="0,0" />
         <Keyword name="$P5B"  value="32" />
         <Keyword name="$P5R"  value="1048576" />
         <Keyword name="$P5S"  value="SSC-W" />
         <Keyword name="$P5N"  value="SSC-W" />
         <Keyword name="P4DISPLAY"  value="LIN" />
         <Keyword name="$P4V"  value="250" />
         <Keyword name="$P4E"  value="0,0" />
         <Keyword name="$P4B"  value="32" />
         <Keyword name="$P4R"  value="1048576" />
         <Keyword name="$P4S"  value="SSC-A" />
         <Keyword name="$P4N"  value="SSC-A" />
         <Keyword name="P3DISPLAY"  value="LIN" />
         <Keyword name="$P3V"  value="100" />
         <Keyword name="$P3E"  value="0,0" />
         <Keyword name="$P3B"  value="32" />
         <Keyword name="$P3R"  value="1048576" />
         <Keyword name="$P3S"  value="FSC-H" />
         <Keyword name="$P3N"  value="FSC-H" />
         <Keyword name="P2DISPLAY"  value="LIN" />
         <Keyword name="$P2V"  value="100" />
         <Keyword name="$P2E"  value="0,0" />
         <Keyword name="$P2B"  value="32" />
         <Keyword name="$P2R"  value="1048576" />
         <Keyword name="$P2S"  value="FSC-W" />
         <Keyword name="$P2N"  value="FSC-W" />
         <Keyword name="P1DISPLAY"  value="LIN" />
         <Keyword name="$P1V"  value="100" />
         <Keyword name="$P1E"  value="0,0" />
         <Keyword name="$P1B"  value="32" />
         <Keyword name="$P1R"  value="1048576" />
         <Keyword name="$P1S"  value="FSC-A" />
         <Keyword name="$P1N"  value="FSC-A" />
         <Keyword name="$TOT"  value="2084" />
         <Keyword name="$PAR"  value="19" />
         <Keyword name="$BYTEORD"  value="1,2,3,4" />
         <Keyword name="$DATATYPE"  value="F" />
         <Keyword name="$MODE"  value="L" />
         <Keyword name="THRESHOLD"  value="FSC,100000" />
         <Keyword name="SPILL"  value="4,FL1-A,FL2-A,FL3-A,FL4-A,1,0,0,0,0,1,0,0,0,0,1,0,0,0,0,1" />
         <Keyword name="$CYT"  value="BriCyteE6" />
         <Keyword name="$ETIM"  value="13:12:08" />
         <Keyword name="$DATE"  value="08-Sep-2021" />
         <Keyword name="SPEED"  value="medium" />
         <Keyword name="DILUTE"  value="1" />
         <Keyword name="VOLUME"  value="24.99558ul" />
         <Keyword name="$SMNO"  value="BUCHANG" />
         <Keyword name="SoftWare Version"  value="01.11.00.8976" />
         <Keyword name="$NEXTDATA"  value="0               " />
         <Keyword name="$ENDSTEXT"  value="0       " />
         <Keyword name="$BEGINSTEXT"  value="0       " />
         <Keyword name="$ENDDATA"  value="160639          " />
         <Keyword name="$BEGINDATA"  value="2256    " />
         <Keyword name="$ENDANALYSIS"  value="0       " />
         <Keyword name="$BEGINANALYSIS"  value="0       " />
         <Keyword name="FJ_FCS_VERSION"  value="3" />
         <Keyword name="$P20N"  value="Comp-FL1-A" />
         <Keyword name="$P20S"  value="FITC-A" />
         <Keyword name="$P20R"  value="1048576" />
         <Keyword name="$P21N"  value="Comp-FL2-A" />
         <Keyword name="$P21S"  value="PE-A" />
         <Keyword name="$P21R"  value="331588" />
       </Keywords>
       <SampleNode name="BUCHANG_FITC PE_2021_09_08_13_06_10.fcs"  annotation=""  owningGroup=""  expanded="1"  sortPriority="10"  count="2084"  sampleID="2" >
         <Graph smoothing="0"  backColor="#ffffff"  foreColor="#000000"  type="Pseudocolor"  fast="1" >
           <Axis dimension="x"  name="FSC-A"  label=""  auto="auto" />
           <Axis dimension="y"  name="SSC-A"  label=""  auto="auto" />
           <GraphSettings level="5%"  smoothingHighResolution="1"  contourHighResolution="1"  histogramSmoothingCount="0"  graphResolution="256"  showOutliers="0"  drawLargeDots="0"  dotsToDraw="8000"  tint="le.chartfill.tinted.40"  lineWeight="le.lineweight.normal"  lineStyle="le.linestyle.solid" />
           <GraphEnvironment showGrid="0"  showAxes="tnlTNL"  showGates="1"  showFreqOnPlots="1"  showGateNameOnPlots="1"  showMedians="0"  showUncomped="0"  addEventParam="0"  lastYAxisName="" >
             <TextTraits font="SansSerif"  size="11"  name="Labels"  style="plain"  color="#000000"  background="#00ffffff"  just="left" />
             <TextTraits font="SansSerif"  size="11"  name="LayoutGates"  style="plain"  color="#000000"  background="#00ffffff"  just="left" />
             <TextTraits font="SansSerif"  size="9"  name="Numbers"  style="plain"  color="#000000"  background="#00ffffff"  just="left" />
             <TextTraits font="SansSerif"  size="9"  name="Legend"  style="plain"  color="#000000"  background="#00ffffff"  just="left" />
             <WindowPosition x="0"  y="0"  width="0"  height="0"  displayed="0"  panelState="" />
           </GraphEnvironment>
         </Graph>
         <Subpopulations>
           <Population name="size"  annotation=""  owningGroup="Compensation"  expanded="1"  sortPriority="10"  count="1650" >
             <Graph smoothing="0"  backColor="#ffffff"  foreColor="#000000"  heatMapStatParameter="FL1-A"  type="Pseudocolor"  fast="1" >
               <Axis dimension="x"  name="FSC-A"  label=""  auto="auto" />
               <Axis dimension="y"  name="SSC-A"  label=""  auto="auto" />
               <GraphSettings level="5%"  smoothingHighResolution="1"  contourHighResolution="1"  histogramSmoothingCount="0"  graphResolution="256"  showOutliers="0"  drawLargeDots="0"  dotsToDraw="8000"  tint="le.chartfill.tinted.40"  lineWeight="le.lineweight.normal"  lineStyle="le.linestyle.solid" />
               <GraphEnvironment showGrid="0"  showAxes="tnlTNL"  showGates="1"  showFreqOnPlots="1"  showGateNameOnPlots="1"  showMedians="0"  showUncomped="0"  addEventParam="0"  lastYAxisName="" >
                 <TextTraits font="SansSerif"  size="11"  name="Labels"  style="plain"  color="#000000"  background="#00ffffff"  just="left" />
                 <TextTraits font="SansSerif"  size="11"  name="LayoutGates"  style="plain"  color="#000000"  background="#00ffffff"  just="left" />
                 <TextTraits font="SansSerif"  size="9"  name="Numbers"  style="plain"  color="#000000"  background="#00ffffff"  just="left" />
                 <TextTraits font="SansSerif"  size="9"  name="Legend"  style="plain"  color="#000000"  background="#00ffffff"  just="left" />
                 <WindowPosition x="620"  y="20"  width="390"  height="622"  displayed="1"  panelState="---" />
               </GraphEnvironment>
             </Graph>
             <Gate gating:id="ID1462173310" >
               <gating:PolygonGate eventsInside="1"  annoOffsetX="0"  annoOffsetY="0"  tint="#000000"  isTinted="1"  lineWeight="Normal"  userDefined="1"  quadId="-1"  gateResolution="256" >
                 <gating:dimension>
                   <data-type:fcs-dimension data-type:name="FSC-A" />
                 </gating:dimension>
                 <gating:dimension>
                   <data-type:fcs-dimension data-type:name="SSC-A" />
                 </gating:dimension>
                 <gating:vertex>
                   <gating:coordinate data-type:value="839713.3008130081" />
                   <gating:coordinate data-type:value="1029336.0733944954" />
                 </gating:vertex>
                 <gating:vertex>
                   <gating:coordinate data-type:value="426250.406504065" />
                   <gating:coordinate data-type:value="634917.5779816514" />
                 </gating:vertex>
                 <gating:vertex>
                   <gating:coordinate data-type:value="392150.3739837398" />
                   <gating:coordinate data-type:value="307838.8256880734" />
                 </gating:vertex>
                 <gating:vertex>
                   <gating:coordinate data-type:value="541338.0162601626" />
                   <gating:coordinate data-type:value="144299.4495412844" />
                 </gating:vertex>
                 <gating:vertex>
                   <gating:coordinate data-type:value="903650.8617886179" />
                   <gating:coordinate data-type:value="298218.8623853211" />
                 </gating:vertex>
                 <gating:vertex>
                   <gating:coordinate data-type:value="1035788.487804878" />
                   <gating:coordinate data-type:value="557957.8715596331" />
                 </gating:vertex>
                 <gating:vertex>
                   <gating:coordinate data-type:value="1005950.9593495935" />
                   <gating:coordinate data-type:value="976426.2752293578" />
                 </gating:vertex>
               </gating:PolygonGate>
             </Gate>
             <Subpopulations>
               <Population name="FL3-H+"  annotation=""  owningGroup=""  expanded="1"  sortPriority="10"  count="1611" >
                 <Graph smoothing="0"  backColor="#ffffff"  foreColor="#000000"  type="Histogram"  fast="1" >
                   <Axis dimension="x"  name="FL3-H"  label=""  auto="auto" />
                   <Axis dimension="y"  name=""  label=""  auto="auto" />
                   <GraphSettings level="5%"  smoothingHighResolution="1"  contourHighResolution="1"  histogramSmoothingCount="0"  graphResolution="256"  showOutliers="0"  drawLargeDots="0"  dotsToDraw="8000" />
                   <GraphEnvironment showGrid="0"  showAxes="tnlTNL"  showGates="1"  showFreqOnPlots="1"  showGateNameOnPlots="1"  showMedians="0"  showUncomped="0"  addEventParam="0"  lastYAxisName="" >
                     <TextTraits font="SansSerif"  size="11"  name="Labels"  style="plain"  color="#000000"  background="#00ffffff"  just="left" />
                     <TextTraits font="SansSerif"  size="11"  name="LayoutGates"  style="plain"  color="#000000"  background="#00ffffff"  just="left" />
                     <TextTraits font="SansSerif"  size="9"  name="Numbers"  style="plain"  color="#000000"  background="#00ffffff"  just="left" />
                     <TextTraits font="SansSerif"  size="9"  name="Legend"  style="plain"  color="#000000"  background="#00ffffff"  just="left" />
                     <WindowPosition x="0"  y="0"  width="0"  height="0"  displayed="0"  panelState="" />
                   </GraphEnvironment>
                 </Graph>
                 <Gate gating:id="ID971654271"  gating:parent_id="ID1462173310" >
                   <gating:RectangleGate eventsInside="1"  annoOffsetX="0"  annoOffsetY="-20"  tint="#228822"  isTinted="1"  lineWeight="Normal"  userDefined="0" >
                     <gating:dimension gating:min="841507.8402443503"  gating:max="1045033.0853285318"  yRatio="0.3" >
                       <data-type:fcs-dimension data-type:name="FL3-H" />
                     </gating:dimension>
                   </gating:RectangleGate>
                 </Gate>
               </Population>
             </Subpopulations>
           </Population>
         </Subpopulations>
       </SampleNode>
     </Sample>
     <Sample>
       <DataSet uri="file:/E:/坚果云/我的坚果云/毛龙飞20210324/20210330%20凋亡/20211008/compensation/BUCHANG_FITC_2021_09_08_13_06_10.fcs"  sampleID="3" />
       <transforms:spilloverMatrix prefix="Comp-"  name="Compensation-1"  editable="0"  color="#ff9933"  version="FlowJo-10.4"  status="FINALIZED"  transforms:id="8a5ec5fb-17cf-457a-881c-34b623cb4fc8"  suffix="" >
         <data-type:parameters>
           <data-type:parameter data-type:name="FL1-A" />
           <data-type:parameter data-type:name="FL2-A" />
         </data-type:parameters>
         <transforms:spillover data-type:parameter="FL1-A" >
           <transforms:coefficient data-type:parameter="FL1-A"  transforms:value="1" />
           <transforms:coefficient data-type:parameter="FL2-A"  transforms:value="0.088827223" />
         </transforms:spillover>
         <transforms:spillover data-type:parameter="FL2-A" >
           <transforms:coefficient data-type:parameter="FL1-A"  transforms:value="0.0055569979" />
           <transforms:coefficient data-type:parameter="FL2-A"  transforms:value="1" />
         </transforms:spillover>
         <SSM isCalculated="1" >
           <Parameters>
             <Parameter name="FL1-A"  description="FITC-A"  index="0" />
             <Parameter name="FL2-A"  description="PE-A"  index="0" />
           </Parameters>
           <Coefficients>
             <coeff row="0"  col="0"  value="0" />
             <coeff row="0"  col="1"  value="0.60665704" />
             <coeff row="1"  col="0"  value="0" />
             <coeff row="1"  col="1"  value="0" />
           </Coefficients>
         </SSM>
       </transforms:spilloverMatrix>
       <Transformations>
         <transforms:linear transforms:minRange="0"  transforms:maxRange="1048576"  gain="1" >
           <data-type:parameter data-type:name="FSC-A" />
         </transforms:linear>
         <transforms:linear transforms:minRange="0"  transforms:maxRange="1048576"  gain="1" >
           <data-type:parameter data-type:name="FSC-W" />
         </transforms:linear>
         <transforms:linear transforms:minRange="0"  transforms:maxRange="1048576"  gain="1" >
           <data-type:parameter data-type:name="FSC-H" />
         </transforms:linear>
         <transforms:linear transforms:minRange="0"  transforms:maxRange="1048576"  gain="1" >
           <data-type:parameter data-type:name="SSC-A" />
         </transforms:linear>
         <transforms:linear transforms:minRange="0"  transforms:maxRange="1048576"  gain="1" >
           <data-type:parameter data-type:name="SSC-W" />
         </transforms:linear>
         <transforms:linear transforms:minRange="0"  transforms:maxRange="1048576"  gain="1" >
           <data-type:parameter data-type:name="SSC-H" />
         </transforms:linear>
         <transforms:log transforms:offset="10"  transforms:decades="5.0205999133" >
           <data-type:parameter data-type:name="FL1-A" />
         </transforms:log>
         <transforms:linear transforms:minRange="0"  transforms:maxRange="1048576"  gain="1" >
           <data-type:parameter data-type:name="FL1-W" />
         </transforms:linear>
         <transforms:log transforms:offset="1"  transforms:decades="6.0205999133" >
           <data-type:parameter data-type:name="FL1-H" />
         </transforms:log>
         <transforms:log transforms:offset="3.1622776602"  transforms:decades="5.0205999133" >
           <data-type:parameter data-type:name="FL2-A" />
         </transforms:log>
         <transforms:linear transforms:minRange="0"  transforms:maxRange="1048576"  gain="1" >
           <data-type:parameter data-type:name="FL2-W" />
         </transforms:linear>
         <transforms:log transforms:offset="1"  transforms:decades="6.0205999133" >
           <data-type:parameter data-type:name="FL2-H" />
         </transforms:log>
         <transforms:log transforms:offset="1"  transforms:decades="6.0205999133" >
           <data-type:parameter data-type:name="FL3-A" />
         </transforms:log>
         <transforms:linear transforms:minRange="0"  transforms:maxRange="1048576"  gain="1" >
           <data-type:parameter data-type:name="FL3-W" />
         </transforms:linear>
         <transforms:log transforms:offset="1"  transforms:decades="6.0205999133" >
           <data-type:parameter data-type:name="FL3-H" />
         </transforms:log>
         <transforms:log transforms:offset="1"  transforms:decades="6.0205999133" >
           <data-type:parameter data-type:name="FL4-A" />
         </transforms:log>
         <transforms:linear transforms:minRange="0"  transforms:maxRange="1048576"  gain="1" >
           <data-type:parameter data-type:name="FL4-W" />
         </transforms:linear>
         <transforms:log transforms:offset="1"  transforms:decades="6.0205999133" >
           <data-type:parameter data-type:name="FL4-H" />
         </transforms:log>
         <transforms:linear transforms:minRange="0"  transforms:maxRange="8.363"  gain="0.01" >
           <data-type:parameter data-type:name="Time" />
         </transforms:linear>
         <transforms:log transforms:offset="10"  transforms:decades="5.0205999133" >
           <data-type:parameter data-type:name="Comp-FL1-A" />
         </transforms:log>
         <transforms:log transforms:offset="3.1622776602"  transforms:decades="5.0205999133" >
           <data-type:parameter data-type:name="Comp-FL2-A" />
         </transforms:log>
       </Transformations>
       <Keywords>
         <Keyword name="TubeName"  value="FITC" />
         <Keyword name="TemplateName"  value="Empty" />
         <Keyword name="$UNICODE"  value="65001,TemplateName,TubeName" />
         <Keyword name="$TIMESTEP"  value="0.01" />
         <Keyword name="$P19E"  value="0,0" />
         <Keyword name="$P19B"  value="32" />
         <Keyword name="$P19R"  value="1048576" />
         <Keyword name="$P19S"  value="Time" />
         <Keyword name="$P19N"  value="Time" />
         <Keyword name="P18DISPLAY"  value="LOG" />
         <Keyword name="$P18V"  value="452" />
         <Keyword name="$P18E"  value="0,0" />
         <Keyword name="$P18B"  value="32" />
         <Keyword name="$P18R"  value="1048576" />
         <Keyword name="$P18S"  value="APC-H" />
         <Keyword name="$P18N"  value="FL4-H" />
         <Keyword name="P17DISPLAY"  value="LIN" />
         <Keyword name="$P17V"  value="452" />
         <Keyword name="$P17E"  value="0,0" />
         <Keyword name="$P17B"  value="32" />
         <Keyword name="$P17R"  value="1048576" />
         <Keyword name="$P17S"  value="APC-W" />
         <Keyword name="$P17N"  value="FL4-W" />
         <Keyword name="P16DISPLAY"  value="LOG" />
         <Keyword name="$P16V"  value="452" />
         <Keyword name="$P16E"  value="0,0" />
         <Keyword name="$P16B"  value="32" />
         <Keyword name="$P16R"  value="1048576" />
         <Keyword name="$P16S"  value="APC-A" />
         <Keyword name="$P16N"  value="FL4-A" />
         <Keyword name="P15DISPLAY"  value="LOG" />
         <Keyword name="$P15V"  value="555" />
         <Keyword name="$P15E"  value="0,0" />
         <Keyword name="$P15B"  value="32" />
         <Keyword name="$P15R"  value="1048576" />
         <Keyword name="$P15S"  value="PerCP-H" />
         <Keyword name="$P15N"  value="FL3-H" />
         <Keyword name="P14DISPLAY"  value="LIN" />
         <Keyword name="$P14V"  value="555" />
         <Keyword name="$P14E"  value="0,0" />
         <Keyword name="$P14B"  value="32" />
         <Keyword name="$P14R"  value="1048576" />
         <Keyword name="$P14S"  value="PerCP-W" />
         <Keyword name="$P14N"  value="FL3-W" />
         <Keyword name="P13DISPLAY"  value="LOG" />
         <Keyword name="$P13V"  value="555" />
         <Keyword name="$P13E"  value="0,0" />
         <Keyword name="$P13B"  value="32" />
         <Keyword name="$P13R"  value="1048576" />
         <Keyword name="$P13S"  value="PerCP-A" />
         <Keyword name="$P13N"  value="FL3-A" />
         <Keyword name="P12DISPLAY"  value="LOG" />
         <Keyword name="$P12V"  value="280" />
         <Keyword name="$P12E"  value="0,0" />
         <Keyword name="$P12B"  value="32" />
         <Keyword name="$P12R"  value="1048576" />
         <Keyword name="$P12S"  value="PE-H" />
         <Keyword name="$P12N"  value="FL2-H" />
         <Keyword name="P11DISPLAY"  value="LIN" />
         <Keyword name="$P11V"  value="280" />
         <Keyword name="$P11E"  value="0,0" />
         <Keyword name="$P11B"  value="32" />
         <Keyword name="$P11R"  value="1048576" />
         <Keyword name="$P11S"  value="PE-W" />
         <Keyword name="$P11N"  value="FL2-W" />
         <Keyword name="P10DISPLAY"  value="LOG" />
         <Keyword name="$P10V"  value="280" />
         <Keyword name="$P10E"  value="0,0" />
         <Keyword name="$P10B"  value="32" />
         <Keyword name="$P10R"  value="1048576" />
         <Keyword name="$P10S"  value="PE-A" />
         <Keyword name="$P10N"  value="FL2-A" />
         <Keyword name="P9DISPLAY"  value="LOG" />
         <Keyword name="$P9V"  value="320" />
         <Keyword name="$P9E"  value="0,0" />
         <Keyword name="$P9B"  value="32" />
         <Keyword name="$P9R"  value="1048576" />
         <Keyword name="$P9S"  value="FITC-H" />
         <Keyword name="$P9N"  value="FL1-H" />
         <Keyword name="P8DISPLAY"  value="LIN" />
         <Keyword name="$P8V"  value="320" />
         <Keyword name="$P8E"  value="0,0" />
         <Keyword name="$P8B"  value="32" />
         <Keyword name="$P8R"  value="1048576" />
         <Keyword name="$P8S"  value="FITC-W" />
         <Keyword name="$P8N"  value="FL1-W" />
         <Keyword name="P7DISPLAY"  value="LOG" />
         <Keyword name="$P7V"  value="320" />
         <Keyword name="$P7E"  value="0,0" />
         <Keyword name="$P7B"  value="32" />
         <Keyword name="$P7R"  value="1048576" />
         <Keyword name="$P7S"  value="FITC-A" />
         <Keyword name="$P7N"  value="FL1-A" />
         <Keyword name="P6DISPLAY"  value="LIN" />
         <Keyword name="$P6V"  value="250" />
         <Keyword name="$P6E"  value="0,0" />
         <Keyword name="$P6B"  value="32" />
         <Keyword name="$P6R"  value="1048576" />
         <Keyword name="$P6S"  value="SSC-H" />
         <Keyword name="$P6N"  value="SSC-H" />
         <Keyword name="P5DISPLAY"  value="LIN" />
         <Keyword name="$P5V"  value="250" />
         <Keyword name="$P5E"  value="0,0" />
         <Keyword name="$P5B"  value="32" />
         <Keyword name="$P5R"  value="1048576" />
         <Keyword name="$P5S"  value="SSC-W" />
         <Keyword name="$P5N"  value="SSC-W" />
         <Keyword name="P4DISPLAY"  value="LIN" />
         <Keyword name="$P4V"  value="250" />
         <Keyword name="$P4E"  value="0,0" />
         <Keyword name="$P4B"  value="32" />
         <Keyword name="$P4R"  value="1048576" />
         <Keyword name="$P4S"  value="SSC-A" />
         <Keyword name="$P4N"  value="SSC-A" />
         <Keyword name="P3DISPLAY"  value="LIN" />
         <Keyword name="$P3V"  value="100" />
         <Keyword name="$P3E"  value="0,0" />
         <Keyword name="$P3B"  value="32" />
         <Keyword name="$P3R"  value="1048576" />
         <Keyword name="$P3S"  value="FSC-H" />
         <Keyword name="$P3N"  value="FSC-H" />
         <Keyword name="P2DISPLAY"  value="LIN" />
         <Keyword name="$P2V"  value="100" />
         <Keyword name="$P2E"  value="0,0" />
         <Keyword name="$P2B"  value="32" />
         <Keyword name="$P2R"  value="1048576" />
         <Keyword name="$P2S"  value="FSC-W" />
         <Keyword name="$P2N"  value="FSC-W" />
         <Keyword name="P1DISPLAY"  value="LIN" />
         <Keyword name="$P1V"  value="100" />
         <Keyword name="$P1E"  value="0,0" />
         <Keyword name="$P1B"  value="32" />
         <Keyword name="$P1R"  value="1048576" />
         <Keyword name="$P1S"  value="FSC-A" />
         <Keyword name="$P1N"  value="FSC-A" />
         <Keyword name="$TOT"  value="789" />
         <Keyword name="$PAR"  value="19" />
         <Keyword name="$BYTEORD"  value="1,2,3,4" />
         <Keyword name="$DATATYPE"  value="F" />
         <Keyword name="$MODE"  value="L" />
         <Keyword name="THRESHOLD"  value="FSC,100000" />
         <Keyword name="SPILL"  value="4,FL1-A,FL2-A,FL3-A,FL4-A,1,0,0,0,0,1,0,0,0,0,1,0,0,0,0,1" />
         <Keyword name="$CYT"  value="BriCyteE6" />
         <Keyword name="$ETIM"  value="13:06:10" />
         <Keyword name="$DATE"  value="08-Sep-2021" />
         <Keyword name="SPEED"  value="medium" />
         <Keyword name="DILUTE"  value="1" />
         <Keyword name="VOLUME"  value="6.998875ul" />
         <Keyword name="$SMNO"  value="BUCHANG" />
         <Keyword name="SoftWare Version"  value="01.11.00.8976" />
         <Keyword name="$NEXTDATA"  value="0               " />
         <Keyword name="$ENDSTEXT"  value="0       " />
         <Keyword name="$BEGINSTEXT"  value="0       " />
         <Keyword name="$ENDDATA"  value="62219           " />
         <Keyword name="$BEGINDATA"  value="2256    " />
         <Keyword name="$ENDANALYSIS"  value="0       " />
         <Keyword name="$BEGINANALYSIS"  value="0       " />
         <Keyword name="FJ_FCS_VERSION"  value="3" />
         <Keyword name="$P20N"  value="Comp-FL1-A" />
         <Keyword name="$P20S"  value="FITC-A" />
         <Keyword name="$P20R"  value="1048576" />
         <Keyword name="$P21N"  value="Comp-FL2-A" />
         <Keyword name="$P21S"  value="PE-A" />
         <Keyword name="$P21R"  value="331588" />
       </Keywords>
       <SampleNode name="BUCHANG_FITC_2021_09_08_13_06_10.fcs"  annotation=""  owningGroup=""  expanded="1"  sortPriority="10"  count="789"  sampleID="3" >
         <Graph smoothing="0"  backColor="#ffffff"  foreColor="#000000"  type="Pseudocolor"  fast="1" >
           <Axis dimension="x"  name="FSC-A"  label=""  auto="auto" />
           <Axis dimension="y"  name="SSC-A"  label=""  auto="auto" />
           <GraphSettings level="5%"  smoothingHighResolution="1"  contourHighResolution="1"  histogramSmoothingCount="0"  graphResolution="256"  showOutliers="0"  drawLargeDots="0"  dotsToDraw="8000"  tint="le.chartfill.tinted.40"  lineWeight="le.lineweight.normal"  lineStyle="le.linestyle.solid" />
           <GraphEnvironment showGrid="0"  showAxes="tnlTNL"  showGates="1"  showFreqOnPlots="1"  showGateNameOnPlots="1"  showMedians="0"  showUncomped="0"  addEventParam="0"  lastYAxisName="" >
             <TextTraits font="SansSerif"  size="11"  name="Labels"  style="plain"  color="#000000"  background="#00ffffff"  just="left" />
             <TextTraits font="SansSerif"  size="11"  name="LayoutGates"  style="plain"  color="#000000"  background="#00ffffff"  just="left" />
             <TextTraits font="SansSerif"  size="9"  name="Numbers"  style="plain"  color="#000000"  background="#00ffffff"  just="left" />
             <TextTraits font="SansSerif"  size="9"  name="Legend"  style="plain"  color="#000000"  background="#00ffffff"  just="left" />
             <WindowPosition x="0"  y="0"  width="0"  height="0"  displayed="0"  panelState="" />
           </GraphEnvironment>
         </Graph>
         <Subpopulations>
           <Population name="size"  annotation=""  owningGroup="Compensation"  expanded="1"  sortPriority="10"  count="620" >
             <Graph smoothing="1"  backColor="#ffffff"  foreColor="#000000"  heatMapStatParameter="Comp-FL1-A"  type="Histogram"  fast="1" >
               <Axis dimension="x"  name="FL1-A"  label=""  auto="auto" />
               <Axis dimension="y"  name=""  label=""  auto="modal" />
               <GraphSettings level="5%"  smoothingHighResolution="1"  contourHighResolution="1"  histogramSmoothingCount="0"  graphResolution="256"  showOutliers="0"  drawLargeDots="0"  dotsToDraw="8000" />
               <GraphEnvironment showGrid="0"  showAxes="tnlT"  showGates="1"  showFreqOnPlots="1"  showGateNameOnPlots="0"  showMedians="1"  showUncomped="1"  addEventParam="0"  lastYAxisName="" >
                 <TextTraits font="SansSerif"  size="18"  name="Labels"  style="plain"  color="#000000"  background="#00ffffff"  just="left" />
                 <TextTraits font="SansSerif"  size="11"  name="LayoutGates"  style="plain"  color="#000000"  background="#00ffffff"  just="left" />
                 <TextTraits font="SansSerif"  size="8"  name="Numbers"  style="plain"  color="#000000"  background="#00ffffff"  just="left" />
                 <TextTraits font="SansSerif"  size="22"  name="Legend"  style="bold"  color="#000000"  background="#00ffffff"  just="left" />
                 <WindowPosition x="620"  y="20"  width="390"  height="622"  displayed="0"  panelState="---" />
               </GraphEnvironment>
             </Graph>
             <Gate gating:id="ID1343486066" >
               <gating:PolygonGate eventsInside="1"  annoOffsetX="0"  annoOffsetY="0"  tint="#000000"  isTinted="1"  lineWeight="Normal"  userDefined="1"  quadId="-1"  gateResolution="256" >
                 <gating:dimension>
                   <data-type:fcs-dimension data-type:name="FSC-A" />
                 </gating:dimension>
                 <gating:dimension>
                   <data-type:fcs-dimension data-type:name="SSC-A" />
                 </gating:dimension>
                 <gating:vertex>
                   <gating:coordinate data-type:value="839713.3008130081" />
                   <gating:coordinate data-type:value="1029336.0733944954" />
                 </gating:vertex>
                 <gating:vertex>
                   <gating:coordinate data-type:value="426250.406504065" />
                   <gating:coordinate data-type:value="634917.5779816514" />
                 </gating:vertex>
                 <gating:vertex>
                   <gating:coordinate data-type:value="392150.3739837398" />
                   <gating:coordinate data-type:value="307838.8256880734" />
                 </gating:vertex>
                 <gating:vertex>
                   <gating:coordinate data-type:value="541338.0162601626" />
                   <gating:coordinate data-type:value="144299.4495412844" />
                 </gating:vertex>
                 <gating:vertex>
                   <gating:coordinate data-type:value="903650.8617886179" />
                   <gating:coordinate data-type:value="298218.8623853211" />
                 </gating:vertex>
                 <gating:vertex>
                   <gating:coordinate data-type:value="1035788.487804878" />
                   <gating:coordinate data-type:value="557957.8715596331" />
                 </gating:vertex>
                 <gating:vertex>
                   <gating:coordinate data-type:value="1005950.9593495935" />
                   <gating:coordinate data-type:value="976426.2752293578" />
                 </gating:vertex>
               </gating:PolygonGate>
             </Gate>
             <Subpopulations>
               <Population name="FL1-A+"  annotation=""  owningGroup=""  expanded="1"  sortPriority="10"  count="577" >
                 <Graph smoothing="0"  backColor="#ffffff"  foreColor="#000000"  type="Histogram"  fast="1" >
                   <Axis dimension="x"  name="FL1-A"  label=""  auto="auto" />
                   <Axis dimension="y"  name=""  label=""  auto="auto" />
                   <GraphSettings level="5%"  smoothingHighResolution="1"  contourHighResolution="1"  histogramSmoothingCount="0"  graphResolution="256"  showOutliers="0"  drawLargeDots="0"  dotsToDraw="8000" />
                   <GraphEnvironment showGrid="0"  showAxes="tnlTNL"  showGates="1"  showFreqOnPlots="1"  showGateNameOnPlots="1"  showMedians="0"  showUncomped="0"  addEventParam="0"  lastYAxisName="" >
                     <TextTraits font="SansSerif"  size="11"  name="Labels"  style="plain"  color="#000000"  background="#00ffffff"  just="left" />
                     <TextTraits font="SansSerif"  size="11"  name="LayoutGates"  style="plain"  color="#000000"  background="#00ffffff"  just="left" />
                     <TextTraits font="SansSerif"  size="9"  name="Numbers"  style="plain"  color="#000000"  background="#00ffffff"  just="left" />
                     <TextTraits font="SansSerif"  size="9"  name="Legend"  style="plain"  color="#000000"  background="#00ffffff"  just="left" />
                     <WindowPosition x="0"  y="0"  width="0"  height="0"  displayed="0"  panelState="" />
                   </GraphEnvironment>
                 </Graph>
                 <Gate gating:id="ID1848272732"  gating:parent_id="ID1343486066" >
                   <gating:RectangleGate eventsInside="1"  annoOffsetX="0"  annoOffsetY="-20"  tint="#228822"  isTinted="1"  lineWeight="Normal"  userDefined="0" >
                     <gating:dimension gating:min="14075.635796718516"  gating:max="65876.43987312411"  yRatio="0.3" >
                       <data-type:fcs-dimension data-type:name="FL1-A" />
                     </gating:dimension>
                   </gating:RectangleGate>
                 </Gate>
               </Population>
               <Population name="FL1-W+"  annotation=""  owningGroup=""  expanded="1"  sortPriority="10"  count="210" >
                 <Graph smoothing="0"  backColor="#ffffff"  foreColor="#000000"  type="Histogram"  fast="1" >
                   <Axis dimension="x"  name="FL1-W"  label=""  auto="auto" />
                   <Axis dimension="y"  name=""  label=""  auto="auto" />
                   <GraphSettings level="5%"  smoothingHighResolution="1"  contourHighResolution="1"  histogramSmoothingCount="0"  graphResolution="256"  showOutliers="0"  drawLargeDots="0"  dotsToDraw="8000" />
                   <GraphEnvironment showGrid="0"  showAxes="tnlTNL"  showGates="1"  showFreqOnPlots="1"  showGateNameOnPlots="1"  showMedians="0"  showUncomped="0"  addEventParam="0"  lastYAxisName="" >
                     <TextTraits font="SansSerif"  size="11"  name="Labels"  style="plain"  color="#000000"  background="#00ffffff"  just="left" />
                     <TextTraits font="SansSerif"  size="11"  name="LayoutGates"  style="plain"  color="#000000"  background="#00ffffff"  just="left" />
                     <TextTraits font="SansSerif"  size="9"  name="Numbers"  style="plain"  color="#000000"  background="#00ffffff"  just="left" />
                     <TextTraits font="SansSerif"  size="9"  name="Legend"  style="plain"  color="#000000"  background="#00ffffff"  just="left" />
                     <WindowPosition x="0"  y="0"  width="0"  height="0"  displayed="0"  panelState="" />
                   </GraphEnvironment>
                 </Graph>
                 <Gate gating:id="ID236954089"  gating:parent_id="ID1343486066" >
                   <gating:RectangleGate eventsInside="1"  annoOffsetX="0"  annoOffsetY="-20"  tint="#228822"  isTinted="1"  lineWeight="Normal"  userDefined="0" >
                     <gating:dimension gating:min="376832.0"  gating:max="439296.0"  yRatio="0.3" >
                       <data-type:fcs-dimension data-type:name="FL1-W" />
                     </gating:dimension>
                   </gating:RectangleGate>
                 </Gate>
               </Population>
               <Population name="FL1-W-"  annotation=""  owningGroup=""  expanded="1"  sortPriority="10"  count="351" >
                 <Graph smoothing="0"  backColor="#ffffff"  foreColor="#000000"  type="Histogram"  fast="1" >
                   <Axis dimension="x"  name="FL1-W"  label=""  auto="auto" />
                   <Axis dimension="y"  name=""  label=""  auto="auto" />
                   <GraphSettings level="5%"  smoothingHighResolution="1"  contourHighResolution="1"  histogramSmoothingCount="0"  graphResolution="256"  showOutliers="0"  drawLargeDots="0"  dotsToDraw="8000" />
                   <GraphEnvironment showGrid="0"  showAxes="tnlTNL"  showGates="1"  showFreqOnPlots="1"  showGateNameOnPlots="1"  showMedians="0"  showUncomped="0"  addEventParam="0"  lastYAxisName="" >
                     <TextTraits font="SansSerif"  size="11"  name="Labels"  style="plain"  color="#000000"  background="#00ffffff"  just="left" />
                     <TextTraits font="SansSerif"  size="11"  name="LayoutGates"  style="plain"  color="#000000"  background="#00ffffff"  just="left" />
                     <TextTraits font="SansSerif"  size="9"  name="Numbers"  style="plain"  color="#000000"  background="#00ffffff"  just="left" />
                     <TextTraits font="SansSerif"  size="9"  name="Legend"  style="plain"  color="#000000"  background="#00ffffff"  just="left" />
                     <WindowPosition x="0"  y="0"  width="0"  height="0"  displayed="0"  panelState="" />
                   </GraphEnvironment>
                 </Graph>
                 <Gate gating:id="ID1706939881"  gating:parent_id="ID1343486066" >
                   <gating:RectangleGate eventsInside="1"  annoOffsetX="0"  annoOffsetY="-20"  tint="#222288"  isTinted="1"  lineWeight="Normal"  userDefined="0" >
                     <gating:dimension gating:min="280064.0"  gating:max="376832.0"  yRatio="0.3" >
                       <data-type:fcs-dimension data-type:name="FL1-W" />
                     </gating:dimension>
                   </gating:RectangleGate>
                 </Gate>
               </Population>
             </Subpopulations>
           </Population>
         </Subpopulations>
       </SampleNode>
     </Sample>
     <Sample>
       <DataSet uri="file:/E:/坚果云/我的坚果云/毛龙飞20210324/20210330%20凋亡/20211008/compensation/BUCHANG_PE_2021_09_08_13_06_10.fcs"  sampleID="4" />
       <transforms:spilloverMatrix prefix="Comp-"  name="Compensation-1"  editable="0"  color="#ff9933"  version="FlowJo-10.4"  status="FINALIZED"  transforms:id="8a5ec5fb-17cf-457a-881c-34b623cb4fc8"  suffix="" >
         <data-type:parameters>
           <data-type:parameter data-type:name="FL1-A" />
           <data-type:parameter data-type:name="FL2-A" />
         </data-type:parameters>
         <transforms:spillover data-type:parameter="FL1-A" >
           <transforms:coefficient data-type:parameter="FL1-A"  transforms:value="1" />
           <transforms:coefficient data-type:parameter="FL2-A"  transforms:value="0.088827223" />
         </transforms:spillover>
         <transforms:spillover data-type:parameter="FL2-A" >
           <transforms:coefficient data-type:parameter="FL1-A"  transforms:value="0.0055569979" />
           <transforms:coefficient data-type:parameter="FL2-A"  transforms:value="1" />
         </transforms:spillover>
         <SSM isCalculated="1" >
           <Parameters>
             <Parameter name="FL1-A"  description="FITC-A"  index="0" />
             <Parameter name="FL2-A"  description="PE-A"  index="0" />
           </Parameters>
           <Coefficients>
             <coeff row="0"  col="0"  value="0" />
             <coeff row="0"  col="1"  value="0.60665704" />
             <coeff row="1"  col="0"  value="0" />
             <coeff row="1"  col="1"  value="0" />
           </Coefficients>
         </SSM>
       </transforms:spilloverMatrix>
       <Transformations>
         <transforms:linear transforms:minRange="0"  transforms:maxRange="1048576"  gain="1" >
           <data-type:parameter data-type:name="FSC-A" />
         </transforms:linear>
         <transforms:linear transforms:minRange="0"  transforms:maxRange="1048576"  gain="1" >
           <data-type:parameter data-type:name="FSC-W" />
         </transforms:linear>
         <transforms:linear transforms:minRange="0"  transforms:maxRange="1048576"  gain="1" >
           <data-type:parameter data-type:name="FSC-H" />
         </transforms:linear>
         <transforms:linear transforms:minRange="0"  transforms:maxRange="1048576"  gain="1" >
           <data-type:parameter data-type:name="SSC-A" />
         </transforms:linear>
         <transforms:linear transforms:minRange="0"  transforms:maxRange="1048576"  gain="1" >
           <data-type:parameter data-type:name="SSC-W" />
         </transforms:linear>
         <transforms:linear transforms:minRange="0"  transforms:maxRange="1048576"  gain="1" >
           <data-type:parameter data-type:name="SSC-H" />
         </transforms:linear>
         <transforms:log transforms:offset="10"  transforms:decades="5.0205999133" >
           <data-type:parameter data-type:name="FL1-A" />
         </transforms:log>
         <transforms:linear transforms:minRange="0"  transforms:maxRange="1048576"  gain="1" >
           <data-type:parameter data-type:name="FL1-W" />
         </transforms:linear>
         <transforms:log transforms:offset="1"  transforms:decades="6.0205999133" >
           <data-type:parameter data-type:name="FL1-H" />
         </transforms:log>
         <transforms:log transforms:offset="3.1622776602"  transforms:decades="5.0205999133" >
           <data-type:parameter data-type:name="FL2-A" />
         </transforms:log>
         <transforms:linear transforms:minRange="0"  transforms:maxRange="1048576"  gain="1" >
           <data-type:parameter data-type:name="FL2-W" />
         </transforms:linear>
         <transforms:log transforms:offset="1"  transforms:decades="6.0205999133" >
           <data-type:parameter data-type:name="FL2-H" />
         </transforms:log>
         <transforms:log transforms:offset="1"  transforms:decades="6.0205999133" >
           <data-type:parameter data-type:name="FL3-A" />
         </transforms:log>
         <transforms:linear transforms:minRange="0"  transforms:maxRange="1048576"  gain="1" >
           <data-type:parameter data-type:name="FL3-W" />
         </transforms:linear>
         <transforms:log transforms:offset="1"  transforms:decades="6.0205999133" >
           <data-type:parameter data-type:name="FL3-H" />
         </transforms:log>
         <transforms:log transforms:offset="1"  transforms:decades="6.0205999133" >
           <data-type:parameter data-type:name="FL4-A" />
         </transforms:log>
         <transforms:linear transforms:minRange="0"  transforms:maxRange="1048576"  gain="1" >
           <data-type:parameter data-type:name="FL4-W" />
         </transforms:linear>
         <transforms:log transforms:offset="1"  transforms:decades="6.0205999133" >
           <data-type:parameter data-type:name="FL4-H" />
         </transforms:log>
         <transforms:linear transforms:minRange="0"  transforms:maxRange="15.763"  gain="0.01" >
           <data-type:parameter data-type:name="Time" />
         </transforms:linear>
         <transforms:log transforms:offset="10"  transforms:decades="5.0205999133" >
           <data-type:parameter data-type:name="Comp-FL1-A" />
         </transforms:log>
         <transforms:log transforms:offset="3.1622776602"  transforms:decades="5.0205999133" >
           <data-type:parameter data-type:name="Comp-FL2-A" />
         </transforms:log>
       </Transformations>
       <Keywords>
         <Keyword name="TubeName"  value="PE" />
         <Keyword name="TemplateName"  value="Empty" />
         <Keyword name="$UNICODE"  value="65001,TemplateName,TubeName" />
         <Keyword name="$TIMESTEP"  value="0.01" />
         <Keyword name="$P19E"  value="0,0" />
         <Keyword name="$P19B"  value="32" />
         <Keyword name="$P19R"  value="1048576" />
         <Keyword name="$P19S"  value="Time" />
         <Keyword name="$P19N"  value="Time" />
         <Keyword name="P18DISPLAY"  value="LOG" />
         <Keyword name="$P18V"  value="452" />
         <Keyword name="$P18E"  value="0,0" />
         <Keyword name="$P18B"  value="32" />
         <Keyword name="$P18R"  value="1048576" />
         <Keyword name="$P18S"  value="APC-H" />
         <Keyword name="$P18N"  value="FL4-H" />
         <Keyword name="P17DISPLAY"  value="LIN" />
         <Keyword name="$P17V"  value="452" />
         <Keyword name="$P17E"  value="0,0" />
         <Keyword name="$P17B"  value="32" />
         <Keyword name="$P17R"  value="1048576" />
         <Keyword name="$P17S"  value="APC-W" />
         <Keyword name="$P17N"  value="FL4-W" />
         <Keyword name="P16DISPLAY"  value="LOG" />
         <Keyword name="$P16V"  value="452" />
         <Keyword name="$P16E"  value="0,0" />
         <Keyword name="$P16B"  value="32" />
         <Keyword name="$P16R"  value="1048576" />
         <Keyword name="$P16S"  value="APC-A" />
         <Keyword name="$P16N"  value="FL4-A" />
         <Keyword name="P15DISPLAY"  value="LOG" />
         <Keyword name="$P15V"  value="555" />
         <Keyword name="$P15E"  value="0,0" />
         <Keyword name="$P15B"  value="32" />
         <Keyword name="$P15R"  value="1048576" />
         <Keyword name="$P15S"  value="PerCP-H" />
         <Keyword name="$P15N"  value="FL3-H" />
         <Keyword name="P14DISPLAY"  value="LIN" />
         <Keyword name="$P14V"  value="555" />
         <Keyword name="$P14E"  value="0,0" />
         <Keyword name="$P14B"  value="32" />
         <Keyword name="$P14R"  value="1048576" />
         <Keyword name="$P14S"  value="PerCP-W" />
         <Keyword name="$P14N"  value="FL3-W" />
         <Keyword name="P13DISPLAY"  value="LOG" />
         <Keyword name="$P13V"  value="555" />
         <Keyword name="$P13E"  value="0,0" />
         <Keyword name="$P13B"  value="32" />
         <Keyword name="$P13R"  value="1048576" />
         <Keyword name="$P13S"  value="PerCP-A" />
         <Keyword name="$P13N"  value="FL3-A" />
         <Keyword name="P12DISPLAY"  value="LOG" />
         <Keyword name="$P12V"  value="280" />
         <Keyword name="$P12E"  value="0,0" />
         <Keyword name="$P12B"  value="32" />
         <Keyword name="$P12R"  value="1048576" />
         <Keyword name="$P12S"  value="PE-H" />
         <Keyword name="$P12N"  value="FL2-H" />
         <Keyword name="P11DISPLAY"  value="LIN" />
         <Keyword name="$P11V"  value="280" />
         <Keyword name="$P11E"  value="0,0" />
         <Keyword name="$P11B"  value="32" />
         <Keyword name="$P11R"  value="1048576" />
         <Keyword name="$P11S"  value="PE-W" />
         <Keyword name="$P11N"  value="FL2-W" />
         <Keyword name="P10DISPLAY"  value="LOG" />
         <Keyword name="$P10V"  value="280" />
         <Keyword name="$P10E"  value="0,0" />
         <Keyword name="$P10B"  value="32" />
         <Keyword name="$P10R"  value="1048576" />
         <Keyword name="$P10S"  value="PE-A" />
         <Keyword name="$P10N"  value="FL2-A" />
         <Keyword name="P9DISPLAY"  value="LOG" />
         <Keyword name="$P9V"  value="320" />
         <Keyword name="$P9E"  value="0,0" />
         <Keyword name="$P9B"  value="32" />
         <Keyword name="$P9R"  value="1048576" />
         <Keyword name="$P9S"  value="FITC-H" />
         <Keyword name="$P9N"  value="FL1-H" />
         <Keyword name="P8DISPLAY"  value="LIN" />
         <Keyword name="$P8V"  value="320" />
         <Keyword name="$P8E"  value="0,0" />
         <Keyword name="$P8B"  value="32" />
         <Keyword name="$P8R"  value="1048576" />
         <Keyword name="$P8S"  value="FITC-W" />
         <Keyword name="$P8N"  value="FL1-W" />
         <Keyword name="P7DISPLAY"  value="LOG" />
         <Keyword name="$P7V"  value="320" />
         <Keyword name="$P7E"  value="0,0" />
         <Keyword name="$P7B"  value="32" />
         <Keyword name="$P7R"  value="1048576" />
         <Keyword name="$P7S"  value="FITC-A" />
         <Keyword name="$P7N"  value="FL1-A" />
         <Keyword name="P6DISPLAY"  value="LIN" />
         <Keyword name="$P6V"  value="250" />
         <Keyword name="$P6E"  value="0,0" />
         <Keyword name="$P6B"  value="32" />
         <Keyword name="$P6R"  value="1048576" />
         <Keyword name="$P6S"  value="SSC-H" />
         <Keyword name="$P6N"  value="SSC-H" />
         <Keyword name="P5DISPLAY"  value="LIN" />
         <Keyword name="$P5V"  value="250" />
         <Keyword name="$P5E"  value="0,0" />
         <Keyword name="$P5B"  value="32" />
         <Keyword name="$P5R"  value="1048576" />
         <Keyword name="$P5S"  value="SSC-W" />
         <Keyword name="$P5N"  value="SSC-W" />
         <Keyword name="P4DISPLAY"  value="LIN" />
         <Keyword name="$P4V"  value="250" />
         <Keyword name="$P4E"  value="0,0" />
         <Keyword name="$P4B"  value="32" />
         <Keyword name="$P4R"  value="1048576" />
         <Keyword name="$P4S"  value="SSC-A" />
         <Keyword name="$P4N"  value="SSC-A" />
         <Keyword name="P3DISPLAY"  value="LIN" />
         <Keyword name="$P3V"  value="100" />
         <Keyword name="$P3E"  value="0,0" />
         <Keyword name="$P3B"  value="32" />
         <Keyword name="$P3R"  value="1048576" />
         <Keyword name="$P3S"  value="FSC-H" />
         <Keyword name="$P3N"  value="FSC-H" />
         <Keyword name="P2DISPLAY"  value="LIN" />
         <Keyword name="$P2V"  value="100" />
         <Keyword name="$P2E"  value="0,0" />
         <Keyword name="$P2B"  value="32" />
         <Keyword name="$P2R"  value="1048576" />
         <Keyword name="$P2S"  value="FSC-W" />
         <Keyword name="$P2N"  value="FSC-W" />
         <Keyword name="P1DISPLAY"  value="LIN" />
         <Keyword name="$P1V"  value="100" />
         <Keyword name="$P1E"  value="0,0" />
         <Keyword name="$P1B"  value="32" />
         <Keyword name="$P1R"  value="1048576" />
         <Keyword name="$P1S"  value="FSC-A" />
         <Keyword name="$P1N"  value="FSC-A" />
         <Keyword name="$TOT"  value="850" />
         <Keyword name="$PAR"  value="19" />
         <Keyword name="$BYTEORD"  value="1,2,3,4" />
         <Keyword name="$DATATYPE"  value="F" />
         <Keyword name="$MODE"  value="L" />
         <Keyword name="THRESHOLD"  value="FSC,100000" />
         <Keyword name="SPILL"  value="4,FL1-A,FL2-A,FL3-A,FL4-A,1,0,0,0,0,1,0,0,0,0,1,0,0,0,0,1" />
         <Keyword name="$CYT"  value="BriCyteE6" />
         <Keyword name="$ETIM"  value="13:09:52" />
         <Keyword name="$DATE"  value="08-Sep-2021" />
         <Keyword name="SPEED"  value="medium" />
         <Keyword name="DILUTE"  value="1" />
         <Keyword name="VOLUME"  value="13.13325ul" />
         <Keyword name="$SMNO"  value="BUCHANG" />
         <Keyword name="SoftWare Version"  value="01.11.00.8976" />
         <Keyword name="$NEXTDATA"  value="0               " />
         <Keyword name="$ENDSTEXT"  value="0       " />
         <Keyword name="$BEGINSTEXT"  value="0       " />
         <Keyword name="$ENDDATA"  value="66855           " />
         <Keyword name="$BEGINDATA"  value="2256    " />
         <Keyword name="$ENDANALYSIS"  value="0       " />
         <Keyword name="$BEGINANALYSIS"  value="0       " />
         <Keyword name="FJ_FCS_VERSION"  value="3" />
         <Keyword name="$P20N"  value="Comp-FL1-A" />
         <Keyword name="$P20S"  value="FITC-A" />
         <Keyword name="$P20R"  value="1048576" />
         <Keyword name="$P21N"  value="Comp-FL2-A" />
         <Keyword name="$P21S"  value="PE-A" />
         <Keyword name="$P21R"  value="331588" />
       </Keywords>
       <SampleNode name="BUCHANG_PE_2021_09_08_13_06_10.fcs"  annotation=""  owningGroup=""  expanded="1"  sortPriority="10"  count="850"  sampleID="4" >
         <Graph smoothing="0"  backColor="#ffffff"  foreColor="#000000"  type="Pseudocolor"  fast="1" >
           <Axis dimension="x"  name="FSC-A"  label=""  auto="auto" />
           <Axis dimension="y"  name="SSC-A"  label=""  auto="auto" />
           <GraphSettings level="5%"  smoothingHighResolution="1"  contourHighResolution="1"  histogramSmoothingCount="0"  graphResolution="256"  showOutliers="0"  drawLargeDots="0"  dotsToDraw="8000"  tint="le.chartfill.tinted.40"  lineWeight="le.lineweight.normal"  lineStyle="le.linestyle.solid" />
           <GraphEnvironment showGrid="0"  showAxes="tnlTNL"  showGates="1"  showFreqOnPlots="1"  showGateNameOnPlots="1"  showMedians="0"  showUncomped="0"  addEventParam="0"  lastYAxisName="" >
             <TextTraits font="SansSerif"  size="11"  name="Labels"  style="plain"  color="#000000"  background="#00ffffff"  just="left" />
             <TextTraits font="SansSerif"  size="11"  name="LayoutGates"  style="plain"  color="#000000"  background="#00ffffff"  just="left" />
             <TextTraits font="SansSerif"  size="9"  name="Numbers"  style="plain"  color="#000000"  background="#00ffffff"  just="left" />
             <TextTraits font="SansSerif"  size="9"  name="Legend"  style="plain"  color="#000000"  background="#00ffffff"  just="left" />
             <WindowPosition x="0"  y="0"  width="0"  height="0"  displayed="0"  panelState="" />
           </GraphEnvironment>
         </Graph>
         <Subpopulations>
           <Population name="size"  annotation=""  owningGroup="Compensation"  expanded="1"  sortPriority="10"  count="667" >
             <Graph smoothing="0"  backColor="#ffffff"  foreColor="#000000"  heatMapStatParameter="FL1-A"  type="Pseudocolor"  fast="1" >
               <Axis dimension="x"  name="FSC-A"  label=""  auto="auto" />
               <Axis dimension="y"  name="SSC-A"  label=""  auto="auto" />
               <GraphSettings level="5%"  smoothingHighResolution="1"  contourHighResolution="1"  histogramSmoothingCount="0"  graphResolution="256"  showOutliers="0"  drawLargeDots="0"  dotsToDraw="8000"  tint="le.chartfill.tinted.40"  lineWeight="le.lineweight.normal"  lineStyle="le.linestyle.solid" />
               <GraphEnvironment showGrid="0"  showAxes="tnlTNL"  showGates="1"  showFreqOnPlots="1"  showGateNameOnPlots="1"  showMedians="0"  showUncomped="0"  addEventParam="0"  lastYAxisName="" >
                 <TextTraits font="SansSerif"  size="11"  name="Labels"  style="plain"  color="#000000"  background="#00ffffff"  just="left" />
                 <TextTraits font="SansSerif"  size="11"  name="LayoutGates"  style="plain"  color="#000000"  background="#00ffffff"  just="left" />
                 <TextTraits font="SansSerif"  size="9"  name="Numbers"  style="plain"  color="#000000"  background="#00ffffff"  just="left" />
                 <TextTraits font="SansSerif"  size="9"  name="Legend"  style="plain"  color="#000000"  background="#00ffffff"  just="left" />
                 <WindowPosition x="620"  y="20"  width="390"  height="622"  displayed="1"  panelState="---" />
               </GraphEnvironment>
             </Graph>
             <Gate gating:id="ID715284804" >
               <gating:PolygonGate eventsInside="1"  annoOffsetX="0"  annoOffsetY="0"  tint="#000000"  isTinted="1"  lineWeight="Normal"  userDefined="1"  quadId="-1"  gateResolution="256" >
                 <gating:dimension>
                   <data-type:fcs-dimension data-type:name="FSC-A" />
                 </gating:dimension>
                 <gating:dimension>
                   <data-type:fcs-dimension data-type:name="SSC-A" />
                 </gating:dimension>
                 <gating:vertex>
                   <gating:coordinate data-type:value="839713.3008130081" />
                   <gating:coordinate data-type:value="1029336.0733944954" />
                 </gating:vertex>
                 <gating:vertex>
                   <gating:coordinate data-type:value="426250.406504065" />
                   <gating:coordinate data-type:value="634917.5779816514" />
                 </gating:vertex>
                 <gating:vertex>
                   <gating:coordinate data-type:value="392150.3739837398" />
                   <gating:coordinate data-type:value="307838.8256880734" />
                 </gating:vertex>
                 <gating:vertex>
                   <gating:coordinate data-type:value="541338.0162601626" />
                   <gating:coordinate data-type:value="144299.4495412844" />
                 </gating:vertex>
                 <gating:vertex>
                   <gating:coordinate data-type:value="903650.8617886179" />
                   <gating:coordinate data-type:value="298218.8623853211" />
                 </gating:vertex>
                 <gating:vertex>
                   <gating:coordinate data-type:value="1035788.487804878" />
                   <gating:coordinate data-type:value="557957.8715596331" />
                 </gating:vertex>
                 <gating:vertex>
                   <gating:coordinate data-type:value="1005950.9593495935" />
                   <gating:coordinate data-type:value="976426.2752293578" />
                 </gating:vertex>
               </gating:PolygonGate>
             </Gate>
             <Subpopulations>
               <Population name="FL2-A+"  annotation=""  owningGroup=""  expanded="1"  sortPriority="10"  count="652" >
                 <Graph smoothing="0"  backColor="#ffffff"  foreColor="#000000"  type="Histogram"  fast="1" >
                   <Axis dimension="x"  name="FL2-A"  label=""  auto="auto" />
                   <Axis dimension="y"  name=""  label=""  auto="auto" />
                   <GraphSettings level="5%"  smoothingHighResolution="1"  contourHighResolution="1"  histogramSmoothingCount="0"  graphResolution="256"  showOutliers="0"  drawLargeDots="0"  dotsToDraw="8000" />
                   <GraphEnvironment showGrid="0"  showAxes="tnlTNL"  showGates="1"  showFreqOnPlots="1"  showGateNameOnPlots="1"  showMedians="0"  showUncomped="0"  addEventParam="0"  lastYAxisName="" >
                     <TextTraits font="SansSerif"  size="11"  name="Labels"  style="plain"  color="#000000"  background="#00ffffff"  just="left" />
                     <TextTraits font="SansSerif"  size="11"  name="LayoutGates"  style="plain"  color="#000000"  background="#00ffffff"  just="left" />
                     <TextTraits font="SansSerif"  size="9"  name="Numbers"  style="plain"  color="#000000"  background="#00ffffff"  just="left" />
                     <TextTraits font="SansSerif"  size="9"  name="Legend"  style="plain"  color="#000000"  background="#00ffffff"  just="left" />
                     <WindowPosition x="0"  y="0"  width="0"  height="0"  displayed="0"  panelState="" />
                   </GraphEnvironment>
                 </Graph>
                 <Gate gating:id="ID386917323"  gating:parent_id="ID715284804" >
                   <gating:RectangleGate eventsInside="1"  annoOffsetX="0"  annoOffsetY="-20"  tint="#228822"  isTinted="1"  lineWeight="Normal"  userDefined="0" >
                     <gating:dimension gating:min="10273.615978153683"  gating:max="31324.750914358025"  yRatio="0.3" >
                       <data-type:fcs-dimension data-type:name="FL2-A" />
                     </gating:dimension>
                   </gating:RectangleGate>
                 </Gate>
               </Population>
               <Population name="FL3-A+"  annotation=""  owningGroup=""  expanded="1"  sortPriority="10"  count="108" >
                 <Graph smoothing="0"  backColor="#ffffff"  foreColor="#000000"  type="Histogram"  fast="1" >
                   <Axis dimension="x"  name="FL3-A"  label=""  auto="auto" />
                   <Axis dimension="y"  name=""  label=""  auto="auto" />
                   <GraphSettings level="5%"  smoothingHighResolution="1"  contourHighResolution="1"  histogramSmoothingCount="0"  graphResolution="256"  showOutliers="0"  drawLargeDots="0"  dotsToDraw="8000" />
                   <GraphEnvironment showGrid="0"  showAxes="tnlTNL"  showGates="1"  showFreqOnPlots="1"  showGateNameOnPlots="1"  showMedians="0"  showUncomped="0"  addEventParam="0"  lastYAxisName="" >
                     <TextTraits font="SansSerif"  size="11"  name="Labels"  style="plain"  color="#000000"  background="#00ffffff"  just="left" />
                     <TextTraits font="SansSerif"  size="11"  name="LayoutGates"  style="plain"  color="#000000"  background="#00ffffff"  just="left" />
                     <TextTraits font="SansSerif"  size="9"  name="Numbers"  style="plain"  color="#000000"  background="#00ffffff"  just="left" />
                     <TextTraits font="SansSerif"  size="9"  name="Legend"  style="plain"  color="#000000"  background="#00ffffff"  just="left" />
                     <WindowPosition x="0"  y="0"  width="0"  height="0"  displayed="0"  panelState="" />
                   </GraphEnvironment>
                 </Graph>
                 <Gate gating:id="ID1693194282"  gating:parent_id="ID715284804" >
                   <gating:RectangleGate eventsInside="1"  annoOffsetX="0"  annoOffsetY="-20"  tint="#228822"  isTinted="1"  lineWeight="Normal"  userDefined="0" >
                     <gating:dimension gating:min="808015.4971378935"  gating:max="1045033.0853285318"  yRatio="0.3" >
                       <data-type:fcs-dimension data-type:name="FL3-A" />
                     </gating:dimension>
                   </gating:RectangleGate>
                 </Gate>
               </Population>
             </Subpopulations>
           </Population>
         </Subpopulations>
       </SampleNode>
     </Sample>
     <Sample>
       <DataSet uri="file:/E:/坚果云/我的坚果云/毛龙飞20210324/20210330%20凋亡/20211008/1_3um-1_2021_10_08_17_51_38.fcs"  sampleID="5" />
       <transforms:spilloverMatrix prefix="Comp-"  name="Compensation-5-copy"  editable="1"  color="#00ccff"  version="FlowJo-10.4"  status="FINALIZED"  transforms:id="c0c8ca79-a97f-4a07-84ff-6afe38c9eeb7"  suffix="" >
         <data-type:parameters>
           <data-type:parameter data-type:name="FL1-A" />
           <data-type:parameter data-type:name="FL2-A" />
         </data-type:parameters>
         <transforms:spillover data-type:parameter="FL1-A" >
           <transforms:coefficient data-type:parameter="FL1-A"  transforms:value="1" />
           <transforms:coefficient data-type:parameter="FL2-A"  transforms:value="0.0872829208" />
         </transforms:spillover>
         <transforms:spillover data-type:parameter="FL2-A" >
           <transforms:coefficient data-type:parameter="FL1-A"  transforms:value="0.8" />
           <transforms:coefficient data-type:parameter="FL2-A"  transforms:value="1" />
         </transforms:spillover>
       </transforms:spilloverMatrix>
       <Transformations>
         <transforms:linear transforms:minRange="0"  transforms:maxRange="1048576"  gain="1" >
           <data-type:parameter data-type:name="FSC-A" />
         </transforms:linear>
         <transforms:linear transforms:minRange="0"  transforms:maxRange="1048576"  gain="1" >
           <data-type:parameter data-type:name="FSC-W" />
         </transforms:linear>
         <transforms:linear transforms:minRange="0"  transforms:maxRange="1048576"  gain="1" >
           <data-type:parameter data-type:name="FSC-H" />
         </transforms:linear>
         <transforms:linear transforms:minRange="0"  transforms:maxRange="1048576"  gain="1" >
           <data-type:parameter data-type:name="SSC-A" />
         </transforms:linear>
         <transforms:linear transforms:minRange="0"  transforms:maxRange="1048576"  gain="1" >
           <data-type:parameter data-type:name="SSC-W" />
         </transforms:linear>
         <transforms:linear transforms:minRange="0"  transforms:maxRange="1048576"  gain="1" >
           <data-type:parameter data-type:name="SSC-H" />
         </transforms:linear>
         <transforms:log transforms:offset="10"  transforms:decades="6.0205999133" >
           <data-type:parameter data-type:name="FL1-A" />
         </transforms:log>
         <transforms:linear transforms:minRange="0"  transforms:maxRange="1048576"  gain="1" >
           <data-type:parameter data-type:name="FL1-W" />
         </transforms:linear>
         <transforms:log transforms:offset="1"  transforms:decades="6.0205999133" >
           <data-type:parameter data-type:name="FL1-H" />
         </transforms:log>
         <transforms:log transforms:offset="1"  transforms:decades="5.5205999133" >
           <data-type:parameter data-type:name="FL2-A" />
         </transforms:log>
         <transforms:linear transforms:minRange="0"  transforms:maxRange="1048576"  gain="1" >
           <data-type:parameter data-type:name="FL2-W" />
         </transforms:linear>
         <transforms:log transforms:offset="1"  transforms:decades="6.0205999133" >
           <data-type:parameter data-type:name="FL2-H" />
         </transforms:log>
         <transforms:log transforms:offset="1"  transforms:decades="6.0205999133" >
           <data-type:parameter data-type:name="FL3-A" />
         </transforms:log>
         <transforms:linear transforms:minRange="0"  transforms:maxRange="1048576"  gain="1" >
           <data-type:parameter data-type:name="FL3-W" />
         </transforms:linear>
         <transforms:log transforms:offset="1"  transforms:decades="6.0205999133" >
           <data-type:parameter data-type:name="FL3-H" />
         </transforms:log>
         <transforms:log transforms:offset="1"  transforms:decades="6.0205999133" >
           <data-type:parameter data-type:name="FL4-A" />
         </transforms:log>
         <transforms:linear transforms:minRange="0"  transforms:maxRange="1048576"  gain="1" >
           <data-type:parameter data-type:name="FL4-W" />
         </transforms:linear>
         <transforms:log transforms:offset="1"  transforms:decades="6.0205999133" >
           <data-type:parameter data-type:name="FL4-H" />
         </transforms:log>
         <transforms:linear transforms:minRange="0"  transforms:maxRange="33.43"  gain="0.01" >
           <data-type:parameter data-type:name="Time" />
         </transforms:linear>
         <transforms:log transforms:offset="10"  transforms:decades="6.0205999133" >
           <data-type:parameter data-type:name="Comp-FL1-A" />
         </transforms:log>
         <transforms:log transforms:offset="1"  transforms:decades="5.5205999133" >
           <data-type:parameter data-type:name="Comp-FL2-A" />
         </transforms:log>
       </Transformations>
       <Keywords>
         <Keyword name="TubeName"  value="3um-1" />
         <Keyword name="TemplateName"  value="Empty" />
         <Keyword name="$UNICODE"  value="65001,TemplateName,TubeName" />
         <Keyword name="$TIMESTEP"  value="0.01" />
         <Keyword name="$P19E"  value="0,0" />
         <Keyword name="$P19B"  value="32" />
         <Keyword name="$P19R"  value="1048576" />
         <Keyword name="$P19S"  value="Time" />
         <Keyword name="$P19N"  value="Time" />
         <Keyword name="P18DISPLAY"  value="LOG" />
         <Keyword name="$P18V"  value="452" />
         <Keyword name="$P18E"  value="0,0" />
         <Keyword name="$P18B"  value="32" />
         <Keyword name="$P18R"  value="1048576" />
         <Keyword name="$P18S"  value="APC-H" />
         <Keyword name="$P18N"  value="FL4-H" />
         <Keyword name="P17DISPLAY"  value="LIN" />
         <Keyword name="$P17V"  value="452" />
         <Keyword name="$P17E"  value="0,0" />
         <Keyword name="$P17B"  value="32" />
         <Keyword name="$P17R"  value="1048576" />
         <Keyword name="$P17S"  value="APC-W" />
         <Keyword name="$P17N"  value="FL4-W" />
         <Keyword name="P16DISPLAY"  value="LOG" />
         <Keyword name="$P16V"  value="452" />
         <Keyword name="$P16E"  value="0,0" />
         <Keyword name="$P16B"  value="32" />
         <Keyword name="$P16R"  value="1048576" />
         <Keyword name="$P16S"  value="APC-A" />
         <Keyword name="$P16N"  value="FL4-A" />
         <Keyword name="P15DISPLAY"  value="LOG" />
         <Keyword name="$P15V"  value="555" />
         <Keyword name="$P15E"  value="0,0" />
         <Keyword name="$P15B"  value="32" />
         <Keyword name="$P15R"  value="1048576" />
         <Keyword name="$P15S"  value="PerCP-H" />
         <Keyword name="$P15N"  value="FL3-H" />
         <Keyword name="P14DISPLAY"  value="LIN" />
         <Keyword name="$P14V"  value="555" />
         <Keyword name="$P14E"  value="0,0" />
         <Keyword name="$P14B"  value="32" />
         <Keyword name="$P14R"  value="1048576" />
         <Keyword name="$P14S"  value="PerCP-W" />
         <Keyword name="$P14N"  value="FL3-W" />
         <Keyword name="P13DISPLAY"  value="LOG" />
         <Keyword name="$P13V"  value="555" />
         <Keyword name="$P13E"  value="0,0" />
         <Keyword name="$P13B"  value="32" />
         <Keyword name="$P13R"  value="1048576" />
         <Keyword name="$P13S"  value="PerCP-A" />
         <Keyword name="$P13N"  value="FL3-A" />
         <Keyword name="P12DISPLAY"  value="LOG" />
         <Keyword name="$P12V"  value="280" />
         <Keyword name="$P12E"  value="0,0" />
         <Keyword name="$P12B"  value="32" />
         <Keyword name="$P12R"  value="1048576" />
         <Keyword name="$P12S"  value="PE-H" />
         <Keyword name="$P12N"  value="FL2-H" />
         <Keyword name="P11DISPLAY"  value="LIN" />
         <Keyword name="$P11V"  value="280" />
         <Keyword name="$P11E"  value="0,0" />
         <Keyword name="$P11B"  value="32" />
         <Keyword name="$P11R"  value="1048576" />
         <Keyword name="$P11S"  value="PE-W" />
         <Keyword name="$P11N"  value="FL2-W" />
         <Keyword name="P10DISPLAY"  value="LOG" />
         <Keyword name="$P10V"  value="280" />
         <Keyword name="$P10E"  value="0,0" />
         <Keyword name="$P10B"  value="32" />
         <Keyword name="$P10R"  value="1048576" />
         <Keyword name="$P10S"  value="PE-A" />
         <Keyword name="$P10N"  value="FL2-A" />
         <Keyword name="P9DISPLAY"  value="LOG" />
         <Keyword name="$P9V"  value="320" />
         <Keyword name="$P9E"  value="0,0" />
         <Keyword name="$P9B"  value="32" />
         <Keyword name="$P9R"  value="1048576" />
         <Keyword name="$P9S"  value="FITC-H" />
         <Keyword name="$P9N"  value="FL1-H" />
         <Keyword name="P8DISPLAY"  value="LIN" />
         <Keyword name="$P8V"  value="320" />
         <Keyword name="$P8E"  value="0,0" />
         <Keyword name="$P8B"  value="32" />
         <Keyword name="$P8R"  value="1048576" />
         <Keyword name="$P8S"  value="FITC-W" />
         <Keyword name="$P8N"  value="FL1-W" />
         <Keyword name="P7DISPLAY"  value="LOG" />
         <Keyword name="$P7V"  value="320" />
         <Keyword name="$P7E"  value="0,0" />
         <Keyword name="$P7B"  value="32" />
         <Keyword name="$P7R"  value="1048576" />
         <Keyword name="$P7S"  value="FITC-A" />
         <Keyword name="$P7N"  value="FL1-A" />
         <Keyword name="P6DISPLAY"  value="LIN" />
         <Keyword name="$P6V"  value="250" />
         <Keyword name="$P6E"  value="0,0" />
         <Keyword name="$P6B"  value="32" />
         <Keyword name="$P6R"  value="1048576" />
         <Keyword name="$P6S"  value="SSC-H" />
         <Keyword name="$P6N"  value="SSC-H" />
         <Keyword name="P5DISPLAY"  value="LIN" />
         <Keyword name="$P5V"  value="250" />
         <Keyword name="$P5E"  value="0,0" />
         <Keyword name="$P5B"  value="32" />
         <Keyword name="$P5R"  value="1048576" />
         <Keyword name="$P5S"  value="SSC-W" />
         <Keyword name="$P5N"  value="SSC-W" />
         <Keyword name="P4DISPLAY"  value="LIN" />
         <Keyword name="$P4V"  value="250" />
         <Keyword name="$P4E"  value="0,0" />
         <Keyword name="$P4B"  value="32" />
         <Keyword name="$P4R"  value="1048576" />
         <Keyword name="$P4S"  value="SSC-A" />
         <Keyword name="$P4N"  value="SSC-A" />
         <Keyword name="P3DISPLAY"  value="LIN" />
         <Keyword name="$P3V"  value="80" />
         <Keyword name="$P3E"  value="0,0" />
         <Keyword name="$P3B"  value="32" />
         <Keyword name="$P3R"  value="1048576" />
         <Keyword name="$P3S"  value="FSC-H" />
         <Keyword name="$P3N"  value="FSC-H" />
         <Keyword name="P2DISPLAY"  value="LIN" />
         <Keyword name="$P2V"  value="80" />
         <Keyword name="$P2E"  value="0,0" />
         <Keyword name="$P2B"  value="32" />
         <Keyword name="$P2R"  value="1048576" />
         <Keyword name="$P2S"  value="FSC-W" />
         <Keyword name="$P2N"  value="FSC-W" />
         <Keyword name="P1DISPLAY"  value="LIN" />
         <Keyword name="$P1V"  value="80" />
         <Keyword name="$P1E"  value="0,0" />
         <Keyword name="$P1B"  value="32" />
         <Keyword name="$P1R"  value="1048576" />
         <Keyword name="$P1S"  value="FSC-A" />
         <Keyword name="$P1N"  value="FSC-A" />
         <Keyword name="$TOT"  value="10000" />
         <Keyword name="$PAR"  value="19" />
         <Keyword name="$BYTEORD"  value="1,2,3,4" />
         <Keyword name="$DATATYPE"  value="F" />
         <Keyword name="$MODE"  value="L" />
         <Keyword name="THRESHOLD"  value="FSC,100000" />
         <Keyword name="SPILL"  value="4,FL1-A,FL2-A,FL3-A,FL4-A,1,0,0,0,0,1,0,0,0,0,1,0,0,0,0,1" />
         <Keyword name="$CYT"  value="BriCyteE6" />
         <Keyword name="$ETIM"  value="17:56:12" />
         <Keyword name="$DATE"  value="08-Oct-2021" />
         <Keyword name="SPEED"  value="high" />
         <Keyword name="DILUTE"  value="1" />
         <Keyword name="VOLUME"  value="55.63832ul" />
         <Keyword name="$SMNO"  value="1" />
         <Keyword name="SoftWare Version"  value="01.11.00.8976" />
         <Keyword name="$NEXTDATA"  value="0               " />
         <Keyword name="$ENDSTEXT"  value="0       " />
         <Keyword name="$BEGINSTEXT"  value="0       " />
         <Keyword name="$ENDDATA"  value="762239          " />
         <Keyword name="$BEGINDATA"  value="2240    " />
         <Keyword name="$ENDANALYSIS"  value="0       " />
         <Keyword name="$BEGINANALYSIS"  value="0       " />
         <Keyword name="FJ_FCS_VERSION"  value="3" />
         <Keyword name="$P21N"  value="Comp-FL2-A" />
         <Keyword name="$P21S"  value="PE-A" />
         <Keyword name="$P21R"  value="331588" />
         <Keyword name="$P20N"  value="Comp-FL1-A" />
         <Keyword name="$P20S"  value="FITC-A" />
         <Keyword name="$P20R"  value="10485760" />
       </Keywords>
       <SampleNode name="1_3um-1_2021_10_08_17_51_38.fcs"  annotation=""  owningGroup=""  expanded="1"  sortPriority="10"  count="10000"  sampleID="5" >
         <Graph smoothing="0"  backColor="#ffffff"  foreColor="#000000"  heatMapStatParameter="Comp-FL1-A"  type="Pseudocolor"  fast="1" >
           <Axis dimension="x"  name="FSC-A"  label=""  auto="auto" />
           <Axis dimension="y"  name="SSC-A"  label=""  auto="auto" />
           <GraphSettings level="5%"  smoothingHighResolution="1"  contourHighResolution="1"  histogramSmoothingCount="0"  graphResolution="256"  showOutliers="0"  drawLargeDots="0"  dotsToDraw="8000"  tint="le.chartfill.tinted.40"  lineWeight="le.lineweight.normal"  lineStyle="le.linestyle.solid" />
           <GraphEnvironment showGrid="0"  showAxes="tnlTNL"  showGates="1"  showFreqOnPlots="1"  showGateNameOnPlots="1"  showMedians="0"  showUncomped="0"  addEventParam="0"  lastYAxisName="" >
             <TextTraits font="SansSerif"  size="11"  name="Labels"  style="plain"  color="#000000"  background="#00ffffff"  just="left" />
             <TextTraits font="SansSerif"  size="11"  name="LayoutGates"  style="plain"  color="#000000"  background="#00ffffff"  just="left" />
             <TextTraits font="SansSerif"  size="9"  name="Numbers"  style="plain"  color="#000000"  background="#00ffffff"  just="left" />
             <TextTraits font="SansSerif"  size="9"  name="Legend"  style="plain"  color="#000000"  background="#00ffffff"  just="left" />
             <WindowPosition x="230"  y="20"  width="390"  height="622"  displayed="0"  panelState="---" />
           </GraphEnvironment>
         </Graph>
         <Subpopulations>
           <Population name="all"  annotation=""  owningGroup=""  expanded="1"  sortPriority="10"  count="8329" >
             <Graph smoothing="0"  backColor="#ffffff"  foreColor="#000000"  heatMapStatParameter="FL1-A"  type="Pseudocolor"  fast="1" >
               <Axis dimension="x"  name="Comp-FL1-A"  label=""  auto="auto" />
               <Axis dimension="y"  name="Comp-FL2-A"  label=""  auto="auto" />
               <GraphSettings level="5%"  smoothingHighResolution="1"  contourHighResolution="1"  histogramSmoothingCount="0"  graphResolution="256"  showOutliers="0"  drawLargeDots="0"  dotsToDraw="8000"  tint="le.chartfill.tinted.40"  lineWeight="le.lineweight.normal"  lineStyle="le.linestyle.solid" />
               <GraphEnvironment showGrid="0"  showAxes="tnlTNL"  showGates="1"  showFreqOnPlots="1"  showGateNameOnPlots="1"  showMedians="0"  showUncomped="0"  addEventParam="0"  lastYAxisName="" >
                 <TextTraits font="SansSerif"  size="11"  name="Labels"  style="plain"  color="#000000"  background="#00ffffff"  just="left" />
                 <TextTraits font="SansSerif"  size="11"  name="LayoutGates"  style="plain"  color="#000000"  background="#00ffffff"  just="left" />
                 <TextTraits font="SansSerif"  size="9"  name="Numbers"  style="plain"  color="#000000"  background="#00ffffff"  just="left" />
                 <TextTraits font="SansSerif"  size="9"  name="Legend"  style="plain"  color="#000000"  background="#00ffffff"  just="left" />
                 <WindowPosition x="588"  y="53"  width="390"  height="622"  displayed="0"  panelState="---" />
               </GraphEnvironment>
             </Graph>
             <Gate gating:id="ID1869974467" >
               <gating:PolygonGate eventsInside="1"  annoOffsetX="-95"  annoOffsetY="-62"  tint="#000000"  isTinted="0"  lineWeight="Normal"  userDefined="1"  quadId="-1"  gateResolution="256" >
                 <gating:dimension>
                   <data-type:fcs-dimension data-type:name="FSC-A" />
                 </gating:dimension>
                 <gating:dimension>
                   <data-type:fcs-dimension data-type:name="SSC-A" />
                 </gating:dimension>
                 <gating:vertex>
                   <gating:coordinate data-type:value="490187.9674796748" />
                   <gating:coordinate data-type:value="986046.2385321101" />
                 </gating:vertex>
                 <gating:vertex>
                   <gating:coordinate data-type:value="115087.6097560976" />
                   <gating:coordinate data-type:value="408848.4403669725" />
                 </gating:vertex>
                 <gating:vertex>
                   <gating:coordinate data-type:value="345262.8292682927" />
                   <gating:coordinate data-type:value="67339.7431192661" />
                 </gating:vertex>
                 <gating:vertex>
                   <gating:coordinate data-type:value="848238.3089430894" />
                   <gating:coordinate data-type:value="125059.5229357798" />
                 </gating:vertex>
                 <gating:vertex>
                   <gating:coordinate data-type:value="984638.4390243902" />
                   <gating:coordinate data-type:value="480998.1651376147" />
                 </gating:vertex>
                 <gating:vertex>
                   <gating:coordinate data-type:value="950538.406504065" />
                   <gating:coordinate data-type:value="966806.3119266055" />
                 </gating:vertex>
               </gating:PolygonGate>
             </Gate>
             <Subpopulations>
               <Population name="Single Cells"  annotation=""  owningGroup=""  expanded="1"  sortPriority="10"  count="7627" >
                 <Graph smoothing="0"  backColor="#ffffff"  foreColor="#000000"  heatMapStatParameter="FL1-A"  type="Pseudocolor"  fast="1" >
                   <Axis dimension="x"  name="Comp-FL1-A"  label=""  auto="auto" />
                   <Axis dimension="y"  name="Comp-FL2-A"  label=""  auto="auto" />
                   <GraphSettings level="5%"  smoothingHighResolution="1"  contourHighResolution="1"  histogramSmoothingCount="0"  graphResolution="256"  showOutliers="0"  drawLargeDots="0"  dotsToDraw="8000"  tint="le.chartfill.tinted.40"  lineWeight="le.lineweight.normal"  lineStyle="le.linestyle.solid" />
                   <GraphEnvironment showGrid="0"  showAxes="tnlTNL"  showGates="1"  showFreqOnPlots="1"  showGateNameOnPlots="1"  showMedians="0"  showUncomped="0"  addEventParam="0"  lastYAxisName="" >
                     <TextTraits font="SansSerif"  size="11"  name="Labels"  style="plain"  color="#000000"  background="#00ffffff"  just="left" />
                     <TextTraits font="SansSerif"  size="11"  name="LayoutGates"  style="plain"  color="#000000"  background="#00ffffff"  just="left" />
                     <TextTraits font="SansSerif"  size="9"  name="Numbers"  style="plain"  color="#000000"  background="#00ffffff"  just="left" />
                     <TextTraits font="SansSerif"  size="9"  name="Legend"  style="plain"  color="#000000"  background="#00ffffff"  just="left" />
                     <WindowPosition x="230"  y="20"  width="390"  height="622"  displayed="0"  panelState="---" />
                   </GraphEnvironment>
                 </Graph>
                 <Gate gating:id="ID1449422632"  gating:parent_id="ID1869974467" >
                   <gating:PolygonGate eventsInside="1"  annoOffsetX="-34"  annoOffsetY="-37"  tint="#000000"  isTinted="0"  lineWeight="Normal"  userDefined="1"  quadId="-1"  gateResolution="256" >
                     <gating:dimension>
                       <data-type:fcs-dimension data-type:name="FSC-A" />
                     </gating:dimension>
                     <gating:dimension>
                       <data-type:fcs-dimension data-type:name="FSC-H" />
                     </gating:dimension>
                     <gating:vertex>
                       <gating:coordinate data-type:value="946275.9024390244" />
                       <gating:coordinate data-type:value="606057.6880733945" />
                     </gating:vertex>
                     <gating:vertex>
                       <gating:coordinate data-type:value="255750.243902439" />
                       <gating:coordinate data-type:value="327078.752293578" />
                     </gating:vertex>
                     <gating:vertex>
                       <gating:coordinate data-type:value="277062.7642276423" />
                       <gating:coordinate data-type:value="230879.1192660551" />
                     </gating:vertex>
                     <gating:vertex>
                       <gating:coordinate data-type:value="976113.430894309" />
                       <gating:coordinate data-type:value="461758.2385321101" />
                     </gating:vertex>
                   </gating:PolygonGate>
                 </Gate>
                 <Subpopulations>
                   <Population name="Q1: FITC-A- , PE-A+"  annotation=""  owningGroup=""  expanded="1"  sortPriority="10"  count="981" >
                     <Graph smoothing="0"  backColor="#ffffff"  foreColor="#000000"  heatMapStatParameter="FL1-A"  type="Pseudocolor"  fast="1" >
                       <Axis dimension="x"  name="Comp-FL1-A"  label=""  auto="auto" />
                       <Axis dimension="y"  name="Comp-FL2-A"  label=""  auto="auto" />
                       <GraphSettings level="5%"  smoothingHighResolution="1"  contourHighResolution="1"  histogramSmoothingCount="0"  graphResolution="256"  showOutliers="0"  drawLargeDots="0"  dotsToDraw="8000"  tint="le.chartfill.tinted.40"  lineWeight="le.lineweight.normal"  lineStyle="le.linestyle.solid" />
                       <GraphEnvironment showGrid="0"  showAxes="tnlTNL"  showGates="1"  showFreqOnPlots="1"  showGateNameOnPlots="1"  showMedians="0"  showUncomped="0"  addEventParam="0"  lastYAxisName="" >
                         <TextTraits font="SansSerif"  size="11"  name="Labels"  style="plain"  color="#000000"  background="#00ffffff"  just="left" />
                         <TextTraits font="SansSerif"  size="11"  name="LayoutGates"  style="plain"  color="#000000"  background="#00ffffff"  just="left" />
                         <TextTraits font="SansSerif"  size="9"  name="Numbers"  style="plain"  color="#000000"  background="#00ffffff"  just="left" />
                         <TextTraits font="SansSerif"  size="9"  name="Legend"  style="plain"  color="#000000"  background="#00ffffff"  just="left" />
                         <WindowPosition x="620"  y="20"  width="390"  height="622"  displayed="1"  panelState="---" />
                       </GraphEnvironment>
                     </Graph>
                     <Gate gating:id="ID1042145172"  gating:parent_id="ID1449422632" >
                       <gating:RectangleGate eventsInside="1"  annoOffsetX="0"  annoOffsetY="0"  tint="#000000"  isTinted="0"  lineWeight="Normal"  userDefined="1"  percentX="0"  percentY="0" >
                         <gating:dimension gating:max="8647.249830264316" >
                           <data-type:fcs-dimension data-type:name="Comp-FL1-A" />
                         </gating:dimension>
                         <gating:dimension gating:min="543.2204410792689" >
                           <data-type:fcs-dimension data-type:name="Comp-FL2-A" />
                         </gating:dimension>
                       </gating:RectangleGate>
                     </Gate>
                   </Population>
                   <Population name="Q2: FITC-A+ , PE-A+"  annotation=""  owningGroup=""  expanded="1"  sortPriority="10"  count="1874" >
                     <Graph smoothing="0"  backColor="#ffffff"  foreColor="#000000"  heatMapStatParameter="FL1-A"  type="Pseudocolor"  fast="1" >
                       <Axis dimension="x"  name="Comp-FL1-A"  label=""  auto="auto" />
                       <Axis dimension="y"  name="Comp-FL2-A"  label=""  auto="auto" />
                       <GraphSettings level="5%"  smoothingHighResolution="1"  contourHighResolution="1"  histogramSmoothingCount="0"  graphResolution="256"  showOutliers="0"  drawLargeDots="0"  dotsToDraw="8000"  tint="le.chartfill.tinted.40"  lineWeight="le.lineweight.normal"  lineStyle="le.linestyle.solid" />
                       <GraphEnvironment showGrid="0"  showAxes="tnlTNL"  showGates="1"  showFreqOnPlots="1"  showGateNameOnPlots="1"  showMedians="0"  showUncomped="0"  addEventParam="0"  lastYAxisName="" >
                         <TextTraits font="SansSerif"  size="11"  name="Labels"  style="plain"  color="#000000"  background="#00ffffff"  just="left" />
                         <TextTraits font="SansSerif"  size="11"  name="LayoutGates"  style="plain"  color="#000000"  background="#00ffffff"  just="left" />
                         <TextTraits font="SansSerif"  size="9"  name="Numbers"  style="plain"  color="#000000"  background="#00ffffff"  just="left" />
                         <TextTraits font="SansSerif"  size="9"  name="Legend"  style="plain"  color="#000000"  background="#00ffffff"  just="left" />
                         <WindowPosition x="620"  y="20"  width="390"  height="622"  displayed="0"  panelState="---" />
                       </GraphEnvironment>
                     </Graph>
                     <Gate gating:id="ID984919349"  gating:parent_id="ID1449422632" >
                       <gating:RectangleGate eventsInside="1"  annoOffsetX="0"  annoOffsetY="0"  tint="#000000"  isTinted="0"  lineWeight="Normal"  userDefined="1"  percentX="0"  percentY="0" >
                         <gating:dimension gating:min="8647.249830264316" >
                           <data-type:fcs-dimension data-type:name="Comp-FL1-A" />
                         </gating:dimension>
                         <gating:dimension gating:min="543.2204410792689" >
                           <data-type:fcs-dimension data-type:name="Comp-FL2-A" />
                         </gating:dimension>
                       </gating:RectangleGate>
                     </Gate>
                   </Population>
                   <Population name="Q3: FITC-A+ , PE-A-"  annotation=""  owningGroup=""  expanded="1"  sortPriority="10"  count="68" >
                     <Graph smoothing="0"  backColor="#ffffff"  foreColor="#000000"  heatMapStatParameter="FL1-A"  type="Pseudocolor"  fast="1" >
                       <Axis dimension="x"  name="Comp-FL1-A"  label=""  auto="auto" />
                       <Axis dimension="y"  name="Comp-FL2-A"  label=""  auto="auto" />
                       <GraphSettings level="5%"  smoothingHighResolution="1"  contourHighResolution="1"  histogramSmoothingCount="0"  graphResolution="256"  showOutliers="0"  drawLargeDots="0"  dotsToDraw="8000"  tint="le.chartfill.tinted.40"  lineWeight="le.lineweight.normal"  lineStyle="le.linestyle.solid" />
                       <GraphEnvironment showGrid="0"  showAxes="tnlTNL"  showGates="1"  showFreqOnPlots="1"  showGateNameOnPlots="1"  showMedians="0"  showUncomped="0"  addEventParam="0"  lastYAxisName="" >
                         <TextTraits font="SansSerif"  size="11"  name="Labels"  style="plain"  color="#000000"  background="#00ffffff"  just="left" />
                         <TextTraits font="SansSerif"  size="11"  name="LayoutGates"  style="plain"  color="#000000"  background="#00ffffff"  just="left" />
                         <TextTraits font="SansSerif"  size="9"  name="Numbers"  style="plain"  color="#000000"  background="#00ffffff"  just="left" />
                         <TextTraits font="SansSerif"  size="9"  name="Legend"  style="plain"  color="#000000"  background="#00ffffff"  just="left" />
                         <WindowPosition x="620"  y="20"  width="390"  height="622"  displayed="0"  panelState="---" />
                       </GraphEnvironment>
                     </Graph>
                     <Gate gating:id="ID2036077107"  gating:parent_id="ID1449422632" >
                       <gating:RectangleGate eventsInside="1"  annoOffsetX="0"  annoOffsetY="0"  tint="#000000"  isTinted="0"  lineWeight="Normal"  userDefined="1"  percentX="0"  percentY="0" >
                         <gating:dimension gating:min="8647.249830264316" >
                           <data-type:fcs-dimension data-type:name="Comp-FL1-A" />
                         </gating:dimension>
                         <gating:dimension gating:max="543.2204410792689" >
                           <data-type:fcs-dimension data-type:name="Comp-FL2-A" />
                         </gating:dimension>
                       </gating:RectangleGate>
                     </Gate>
                   </Population>
                   <Population name="Q4: FITC-A- , PE-A-"  annotation=""  owningGroup=""  expanded="0"  sortPriority="10"  count="4704" >
                     <Graph smoothing="0"  backColor="#ffffff"  foreColor="#000000"  heatMapStatParameter="FL1-A"  type="Pseudocolor"  fast="1" >
                       <Axis dimension="x"  name="Comp-FL1-A"  label=""  auto="auto" />
                       <Axis dimension="y"  name="Comp-FL2-A"  label=""  auto="auto" />
                       <GraphSettings level="5%"  smoothingHighResolution="1"  contourHighResolution="1"  histogramSmoothingCount="0"  graphResolution="256"  showOutliers="0"  drawLargeDots="0"  dotsToDraw="8000"  tint="le.chartfill.tinted.40"  lineWeight="le.lineweight.normal"  lineStyle="le.linestyle.solid" />
                       <GraphEnvironment showGrid="0"  showAxes="tnlTNL"  showGates="1"  showFreqOnPlots="1"  showGateNameOnPlots="1"  showMedians="0"  showUncomped="0"  addEventParam="0"  lastYAxisName="" >
                         <TextTraits font="SansSerif"  size="11"  name="Labels"  style="plain"  color="#000000"  background="#00ffffff"  just="left" />
                         <TextTraits font="SansSerif"  size="11"  name="LayoutGates"  style="plain"  color="#000000"  background="#00ffffff"  just="left" />
                         <TextTraits font="SansSerif"  size="9"  name="Numbers"  style="plain"  color="#000000"  background="#00ffffff"  just="left" />
                         <TextTraits font="SansSerif"  size="9"  name="Legend"  style="plain"  color="#000000"  background="#00ffffff"  just="left" />
                         <WindowPosition x="620"  y="20"  width="390"  height="622"  displayed="1"  panelState="---" />
                       </GraphEnvironment>
                     </Graph>
                     <Gate gating:id="ID213139231"  gating:parent_id="ID1449422632" >
                       <gating:RectangleGate eventsInside="1"  annoOffsetX="0"  annoOffsetY="0"  tint="#000000"  isTinted="0"  lineWeight="Normal"  userDefined="1"  percentX="0"  percentY="0" >
                         <gating:dimension gating:max="8647.249830264316" >
                           <data-type:fcs-dimension data-type:name="Comp-FL1-A" />
                         </gating:dimension>
                         <gating:dimension gating:max="543.2204410792689" >
                           <data-type:fcs-dimension data-type:name="Comp-FL2-A" />
                         </gating:dimension>
                       </gating:RectangleGate>
                     </Gate>
                   </Population>
                 </Subpopulations>
               </Population>
             </Subpopulations>
           </Population>
         </Subpopulations>
       </SampleNode>
     </Sample>
     <Sample>
       <DataSet uri="file:/E:/坚果云/我的坚果云/毛龙飞20210324/20210330%20凋亡/20211008/1_3um-2_2021_10_08_17_51_38.fcs"  sampleID="6" />
       <transforms:spilloverMatrix prefix="Comp-"  name="Compensation-5-copy"  editable="1"  color="#00ccff"  version="FlowJo-10.4"  status="FINALIZED"  transforms:id="c0c8ca79-a97f-4a07-84ff-6afe38c9eeb7"  suffix="" >
         <data-type:parameters>
           <data-type:parameter data-type:name="FL1-A" />
           <data-type:parameter data-type:name="FL2-A" />
         </data-type:parameters>
         <transforms:spillover data-type:parameter="FL1-A" >
           <transforms:coefficient data-type:parameter="FL1-A"  transforms:value="1" />
           <transforms:coefficient data-type:parameter="FL2-A"  transforms:value="0.0872829208" />
         </transforms:spillover>
         <transforms:spillover data-type:parameter="FL2-A" >
           <transforms:coefficient data-type:parameter="FL1-A"  transforms:value="0.8" />
           <transforms:coefficient data-type:parameter="FL2-A"  transforms:value="1" />
         </transforms:spillover>
       </transforms:spilloverMatrix>
       <Transformations>
         <transforms:linear transforms:minRange="0"  transforms:maxRange="1048576"  gain="1" >
           <data-type:parameter data-type:name="FSC-A" />
         </transforms:linear>
         <transforms:linear transforms:minRange="0"  transforms:maxRange="1048576"  gain="1" >
           <data-type:parameter data-type:name="FSC-W" />
         </transforms:linear>
         <transforms:linear transforms:minRange="0"  transforms:maxRange="1048576"  gain="1" >
           <data-type:parameter data-type:name="FSC-H" />
         </transforms:linear>
         <transforms:linear transforms:minRange="0"  transforms:maxRange="1048576"  gain="1" >
           <data-type:parameter data-type:name="SSC-A" />
         </transforms:linear>
         <transforms:linear transforms:minRange="0"  transforms:maxRange="1048576"  gain="1" >
           <data-type:parameter data-type:name="SSC-W" />
         </transforms:linear>
         <transforms:linear transforms:minRange="0"  transforms:maxRange="1048576"  gain="1" >
           <data-type:parameter data-type:name="SSC-H" />
         </transforms:linear>
         <transforms:log transforms:offset="10"  transforms:decades="6.0205999133" >
           <data-type:parameter data-type:name="FL1-A" />
         </transforms:log>
         <transforms:linear transforms:minRange="0"  transforms:maxRange="1048576"  gain="1" >
           <data-type:parameter data-type:name="FL1-W" />
         </transforms:linear>
         <transforms:log transforms:offset="1"  transforms:decades="6.0205999133" >
           <data-type:parameter data-type:name="FL1-H" />
         </transforms:log>
         <transforms:log transforms:offset="1"  transforms:decades="5.5205999133" >
[truncated: 163,615 more chars]
