# Supplementary material for: Synthesis and Antitumor Activity of Erlotinib Derivatives Linked With 1,2,3-Triazole
Source: Front Pharmacol. 2022 Jan 17;12:793905. doi: 10.3389/fphar.2021.793905 (PMC8802806; doi:10.3389/fphar.2021.793905)
Supplement: Supplementary file 1 [file DataSheet3.zip › Apoptosis assay/Apoptosis 4k/Apoptosis Repeat 2 and 3/08-Oct-2021.wsp FlowJo table.xls]

## Sheet: Sheet0
	all/Single Cells/Q2: FITC-A+ , PE-A+ | Freq. of Parent	all/Single Cells/Q3: FITC-A+ , PE-A- | Freq. of Parent
1_3um-2_2021_10_08_17_51_38.fcs	18.5 %	1.24 %	0.1974
1_6um-2_2021_10_08_17_51_38.fcs	29.8 %	1.36 %	0.3116
1_6um-3_2021_10_08_17_51_38.fcs	25.5 %	0.76 %	0.2626
1_12um-1_2021_10_08_17_51_38.fcs	57.6 %	1.19 %	0.5879					nc	0.0385
1_12um-2_2021_10_08_17_51_38.fcs	64.6 %	1.05 %	0.6565						0.1148
1_nc1_2021_10_08_17_51_38.fcs	10.2 %	1.28 %	0.1148						0.1183
1_nc2_2021_10_08_17_51_38.fcs	10.7 %	1.13 %	0.1183					3 Um	0.0438
1_3um-3_2021_10_08_17_51_38.fcs	13.6 %	1.15 %	0.1475						0.1974
Mean	28.8 %	1.15 %	0.2995						0.1475
SD	21.2 %	0.18 %	0.2138					6 uM	0.272
									0.3116
									0.2626
								12 Um	0.6443
									0.5879
									0.6565
	all/Single Cells/Q2: FITC-A+ , PE-A+ | Freq. of Parent	all/Single Cells/Q3: FITC-A+ , PE-A- | Freq. of Parent
48h_4n 3um_2021_09_26_16_52_30.fcs	0.0363	0.0075	0.0438
48h_4n 6um_2021_09_26_16_52_30.fcs	0.219	0.053	0.272
48h_4n 12um_2021_09_26_16_52_30.fcs	0.619	0.0253	0.6443
48h_nc1_2021_09_26_16_52_30.fcs	0.0327	0.0058	0.0385
48h_nc2_2021_09_26_16_52_30.fcs	0.0278	0.0031	0.0309
