# Supplementary material for: Synthesis and Antitumor Activity of Erlotinib Derivatives Linked With 1,2,3-Triazole
Source: Front Pharmacol. 2022 Jan 17;12:793905. doi: 10.3389/fphar.2021.793905 (PMC8802806; doi:10.3389/fphar.2021.793905)
Supplement: Supplementary file 2 [file DataSheet4.zip]

Archive with 22 entries (19 files):
- Colony formation assay/
- Colony formation assay/4d/
- Colony formation assay/4d/Hela 4d 12 uM-1.jpg
- Colony formation assay/4d/Hela 4d 12 uM-2.jpg
- Colony formation assay/4d/Hela 4d 12 uM-3.jpg
- Colony formation assay/4d/Hela 4d 6 uM -1.jpg
- Colony formation assay/4d/Hela 4d 6 uM 12 uM.jpg
- Colony formation assay/4d/Hela 4d 6 uM-2.jpg
- Colony formation assay/4d/Hela 4d 6 uM-3.jpg
- Colony formation assay/4l/
- Colony formation assay/4l/Hela 4l 12uM-1.jpg
- Colony formation assay/4l/Hela 4l 12uM-2.jpg
- Colony formation assay/4l/Hela 4l 12uM-3.jpg
- Colony formation assay/4l/Hela 4l 6uM -1.jpg
- Colony formation assay/4l/Hela 4l 6uM 12uM.jpg
- Colony formation assay/4l/Hela 4l 6uM-2.jpg
- Colony formation assay/4l/Hela 4l 6uM-3.jpg
- Colony formation assay/Colony formation.xlsx
- Colony formation assay/Hela NC-1.jpg
- Colony formation assay/Hela NC-2.jpg
- Colony formation assay/Hela NC-3.jpg
- Colony formation assay/Hela NC.jpg
