# Supplementary material for: Synthesis and Antitumor Activity of Erlotinib Derivatives Linked With 1,2,3-Triazole
Source: Front Pharmacol. 2022 Jan 17;12:793905. doi: 10.3389/fphar.2021.793905 (PMC8802806; doi:10.3389/fphar.2021.793905)
Supplement: Supplementary file 2 [file DataSheet4.zip › Colony formation assay/Colony formation.xlsx]

## Sheet: Sheet1
	Repeat	Number of Colonies /well
0 uM	1	265
	2	270
	3	215
4d 6 uM	1	55
	2	75
	3	0
4d 12 uM	1	0
	2	0
	3	0
4l 6 uM	1	291
	2	246
	3	217
4l 6 uM	1	2
	2	5
	3	2
