# Supplementary material for: Synthesis and Antitumor Activity of Erlotinib Derivatives Linked With 1,2,3-Triazole
Source: Front Pharmacol. 2022 Jan 17;12:793905. doi: 10.3389/fphar.2021.793905 (PMC8802806; doi:10.3389/fphar.2021.793905)
Supplement: Supplementary file 4 [file DataSheet2.xlsx]

## Sheet: Sheet1
HELA 2000cells/well
4a (nM)	Celltiter Glo			Inhibition (%)			4b (nM)				Inhibition (%)
	Repeat1	Repeat2		Repeat1	Repeat2			Repeat1	Repeat2		Repeat1	Repeat2
16000	1.034	1.043		16.3072	15.5306		16000	0.592	0.635		54.7945	51.113
8000	1.078	1.063		12.5108	13.805		8000	0.625	0.756		51.9692	40.7534
4000	1.083	1.083		12.0794	12.0794		4000	0.791	0.903		37.7568	28.1678
2000	1.124	1.145		8.54185	6.72994		2000	1.026	1.139		17.637	7.96233
1000	1.124	1.145		8.54185	6.72994		1000	1.077	1.192		13.2705	3.42466
500	1.128	1.158		8.19672	5.60828		500	1.086	1.232		12.5	0
250	1.223	1.172		0	4.40035		250	1.132	1.232		8.56164	0
对照		1.223					对照		1.232
空白		0.064					空白		0.064
			IC50	Repeat1	Repeat 2	SD(±)				IC50	Repeat1	Repeat 2	SD(±)
				0	1740000	870000					9723	13110	1693.5
						no							11502±1693.5
				Inhibition (%)							Inhibition (%)
4c (nM)	Repeat1	Repeat2		Repeat1	Repeat2		4d (nM)	Repeat1	Repeat2		Repeat1	Repeat2
16000	0.7	0.827		45.0303	34.0536		16000	0.348	0.345		78.2041	78.4344
8000	0.731	0.877		42.3509	29.7321		8000	0.674	0.656		53.185	54.5664
4000	0.809	0.975		35.6093	21.2619		4000	1.037	1.021		25.3262	26.5541
2000	1.038	1.106		15.8168	9.9395		2000	1.146	1.167		16.9609	15.3492
1000	1.166	1.194		4.75367	2.33362		1000	1.147	1.185		16.8841	13.9678
500	1.173	1.2		4.14866	1.81504		500	1.198	1.19		12.9701	13.584
250	1.194	1.221		2.33362	0		250	1.24	1.367		9.74674	0
对照		1.221					对照		1.367
空白		0.064					空白		0.064
			IC50	Repeat1	Repeat 2	SD(±)				IC50	Repeat1	Repeat 2	SD(±)
				14826	30413	7793.5					7070	6981	44.5
						21310±7793.5							7025±44.5
				Inhibition (%)							Inhibition (%)
4e (nM)	Repeat1	Repeat2		Repeat1	Repeat2		4f (nM)	Repeat1	Repeat2		Repeat1	Repeat2
16000	1.085	1.113		18.1891	15.9455		16000	0.888	0.897		31.1037	30.3512
8000	1.106	1.124		16.5064	15.0641		8000	0.904	0.984		29.7659	23.0769
4000	1.125	1.143		14.984	13.5417		4000	1.154	1.222		8.86288	3.17726
2000	1.136	1.244		14.1026	5.44872		2000	1.203	1.234		4.76589	2.17391
1000	1.223	1.274		7.13141	3.04487		1000	1.218	1.254		3.51171	0.501672
500	1.25	1.286		4.96795	2.08333		500	1.23	1.255		2.50836	0.41806
250	1.302	1.312		0.801282	0		250	1.234	1.26		2.17391	0
对照		1.312					对照		1.26
空白		0.064					空白		0.064
			IC50	Repeat1	Repeat 2	SD(±)				IC50	Repeat1	Repeat 2	SD(±)
				516316	0	258158					32359	28692	1833.5
						356294±258158							30664±1833.5
				Inhibition (%)							Inhibition (%)
4g（nM）	Repeat1	Repeat2		Repeat1	Repeat2		4h（nM）	Repeat1	Repeat2		Repeat1	Repeat2
16000	0.503	0.553		59.3866	54.7398		16000	0.487	0.531		63.1993	59.3531
8000	0.592	0.603		51.1152	50.0929		8000	0.589	0.622		54.2832	51.3986
4000	0.739	0.728		37.4535	38.4758		4000	0.852	0.876		31.2937	29.1958
2000	0.92	0.952		20.632	17.658		2000	1.057	1.082		13.3741	11.1888
1000	1.111	1.088		2.88104	5.01859		1000	1.127	1.14		7.25524	6.11888
500	1.139	1.088		0.27881	5.01859		500	1.129	1.174		7.08042	3.14685
250	1.142	1.111		0	2.88104		250	1.21	1.19		0	1.74825
对照		1.142					对照		1.21
空白		0.066					空白		0.066
			IC50	Repeat1	Repeat 2	SD(±)				IC50	Repeat1	Repeat 2	SD(±)
				8573	9636	531.5					8317	9436	559.5
						9056±531.5							8856±559.5
				Inhibition (%)							Inhibition (%)
4i（nM）	Repeat1	Repeat2		Repeat1	Repeat2		4j（nM）	Repeat1	Repeat2		Repeat1	Repeat2
16000	0.207	0.198		88.0912	88.8514		16000	0.369	0.487		73.5602	63.2635
8000	0.262	0.257		83.4459	83.8682		8000	0.912	1.009		26.178	17.7138
4000	0.758	0.746		41.5541	42.5676		4000	1.12	1.113		8.02792	8.63874
2000	1.07	1.04		15.2027	17.7365		2000	1.166	1.156		4.01396	4.88656
1000	1.143	1.172		9.03716	6.58784		1000	1.201	1.162		0.95986	4.363
500	1.174	1.182		6.41892	5.74324		500	1.211	1.178		0.08726	2.96684
250	1.219	1.25		2.61824	0		250	1.212	1.179		0	2.87958
对照		1.25					对照		1.212
空白		0.066					空白		0.066
			IC50	Repeat1	Repeat 2	SD(±)				IC50	Repeat1	Repeat 2	SD(±)
				4412	4304	54					11260	13278	1009
						4358±54							12219±1009
				Inhibition (%)							Inhibition (%)
4k (nM）	Repeat1	Repeat2		Repeat1	Repeat2		4l（nM）	Repeat1	Repeat2		Repeat1	Repeat2
16000	0.102	0.1		96.7857	96.9643		16000	0.078	0.079		98.9556	98.8686
8000	0.177	0.358		90.0893	73.9286		8000	0.104	0.102		96.6928	96.8668
4000	0.639	0.703		48.8393	43.125		4000	0.787	0.847		37.2498	32.0279
2000	0.936	1.066		22.3214	10.7143		2000	1.07	1.136		12.6197	6.87554
1000	1.093	1.107		8.30357	7.05357		1000	1.116	1.161		8.61619	4.69974
500	1.139	1.108		4.19643	6.96429		500	1.151	1.209		5.57006	0.522193
250	1.148	1.186		3.39286	0		250	1.181	1.215		2.95909	0
对照		1.186					对照		1.215
空白		0.066					空白		0.066
			IC50	Repeat1	Repeat 2	SD(±)				IC50	Repeat1	Repeat 2	SD(±)
				3718	4680	481					4410	4576	83
						4164±481							4512±83
							505.4
				Inhibition (%)							Inhibition (%)
4m (nM）	Repeat1	Repeat2		Repeat1	Repeat2		4n（nM）	Repeat1	Repeat2		Repeat1	Repeat2
16000	0.347	0.346		77.1475	77.2285		16000	0.346	0.438		77.0612	69.551
8000	0.466	0.478		67.5041	66.5316		8000	0.654	0.733		51.9184	45.4694
4000	0.63	0.606		54.2139	56.1588		4000	0.908	1.063		31.1837	18.5306
2000	0.778	0.78		42.2204	42.0583		2000	1.133	1.158		12.8163	10.7755
1000	1.189	1.113		8.9141	15.0729		1000	1.201	1.211		7.26531	6.44898
500	1.256	1.231		3.4846	5.51053		500	1.237	1.237		4.32653	4.32653
250	1.299	1.202		0	7.86062		250	1.29	1.257		0	2.69388
对照		1.299					对照		1.29
空白		0.065					空白		0.065
			IC50	Repeat1	Repeat 2	SD(±)				IC50	Repeat1	Repeat 2	SD(±)
				3892	3686	103					7207	9310	1051.5
						3794±103							8212±1051.5
